# Supplementary material for: COMPOSITUM 2/ WHEAT FRIZZY PANICLE dosage dependently regulates inflorescence and root architecture in Triticeae cereals
Source: Plant J. 2026 Jul 23;127(2):e71040. doi: 10.1111/tpj.71040 (PMC13394734; doi:10.1111/tpj.71040)
Supplement: Supplementary file 1 — Figure S1. Spike meristem developmental time course of rtt1.a mutant. Figure S2. WGS mapping of RTT1.b and rtt1.a reads. Figure S3. Spike phenotypes of new compositum 2 mutant alleles. Figure S4. Allelism analysis of rattail 1.a and compositum 2.g. Figure S5. Expression patterns of SHORT VEGETATIVE PHASE, SQUAMOSA, and SEPALLATA MADS box genes in RTT1.b and rtt1.a. Figure S6. Generic cloning vector pNB38 (GenBank‐ID OR479081). Figure S7. Genotypic analyses and documentation of WFZP primary mutants. Figure S8. Sanger chromatograms of all mutated and inherited WFZP mutant alleles. Figure S9. Measured and normalized parameters of plant phenotyping of WFZP mutants growing under field‐like conditions. Figure S10. Automatic phenotyping of root and shoot growth of WFZP mutants. Figure S11. Disrupted AP2/ERF domains. Figure S12. Bowman and rattail 1 COM2 AP2/ERF domains predicted in the presence of DNA with AlphaFold3. Figure S13. Electrostatic surface distribution of COM2 AP2/ERF domains of Bowman and rattail 1. Figure S14. Arginine hydrogen bonds during molecular dynamics simulation. Figure S15. CU sequence repeats in 3′ UTR of COM2 and WFZP. Figure S16. Spike and plant architecture related traits in RTT1.b and rtt1.a. Figure S17. Coding sequences of WFZP homoeoalleles. Figure S18. Root expression of WFZP homoeoalleles. Table S1. Germplasm screened for rtt1 segregation analysis. Table S2. Oligonucleotides and vectors used. Table S3. SNP and deletion mapping in rtt1.a and RTT1.b based on WGS (extra file). Table S4. irregular spike mutants with spike branching screened for identifying mutations in COM2. Table S5. Differentially expressed genes in the rtt1 mutant (extra file). Table S6. FIMO motif scanning in rtt1‐dependently up‐ and down‐regulated genes (extra file). Table S7. XSTREME motif enrichment in rtt1‐dependently up‐ and down‐regulated genes (extra file). Table S8. Off‐target analyses in wheat. Table S9. Genotyping of primary WFZP mutants and their progeny. Table S1 [file TPJ-127-0-s002.zip › tpj71040-sup-0009-Table S16.xlsx]

## Sheet: Tabelle1
Table S16. MARVIN grain analyses of WFZP mutants grown under field-like conditions
grey: outliers with individual MAD >2,5xMAD of all values; * in-frame mutation
					one mutated homoeo-allele																				two mutated homoeo-alleles
Plant ID	Measured grains	Grain length [mm]	Grain width [mm]	Grain size [mm²]	Plant ID	Measured grains	Grain length [mm]	Grain width [mm]	Grain size [mm²]	Plant ID	Measured grains	Grain length [mm]	Grain width [mm]	Grain size [mm²]	Plant ID	Measured grains	Grain length [mm]	Grain width [mm]	Grain size [mm²]	Plant ID	Measured grains	Grain length [mm]	Grain width [mm]	Grain size [mm²]	Plant ID	Measured grains	Grain length [mm]	Grain width [mm]	Grain size [mm²]	Plant ID	Measured grains	Grain length [mm]	Grain width [mm]	Grain size [mm²]	Plant ID	Measured grains	Grain length [mm]	Grain width [mm]	Grain size [mm²]	Plant ID	Measured grains	Grain length [mm]	Grain width [mm]	Grain size [mm²]	Plant ID	Measured grains	Grain length [mm]	Grain width [mm]	Grain size [mm²]
E108	Median	6.7	3.2	16	E111	Median	6.6	3.2	15.8	E101	Median	6.7	3.2	15.9	C6/1-15-15	Median	6.8	3.3	16.5	97x113-5	Median	6.5	3.2	15.8	C4	Median	6.9	3.3	17.1	C6/1-15-13	Median	6.8	3.3	16.5	C2	Median	6.8	3.3	17.2	C6/1-17-16	Median	6.5	3.2	15.6	C3	Median	6.7	3.3	16.3
Bobwhite	Std-dev	0.455925	0.26881	2.02375	aBD	Std-dev	0.354736	0.270237	2.12245	AbD	Std-dev	0.360326	0.270722	2.14028	Ab*D	Std-dev	0.365712	0.266927	1.99143	ABd	Std-dev	0.361198	0.267748	2.21787	abD	Std-dev	0.472396	0.264441	2.24486	ab*D	Std-dev	0.355051	0.264275	1.96177	aBd	Std-dev	0.462976	0.336227	2.35625	aBd*	Std-dev	0.358412	0.262226	1.98331	Abd	Std-dev	0.475398	0.329275	2.29923
E108WT P1	1	7.3	3.1	16.6	E111 P1	1	6.8	2.9	15	E101 P1	1	7.7	3.8	20.1	C6/1-15-15 P1	1	8.3	3.7	20.2	97x113-5 P1	1	14.5	2.1	12.4	C4 P1	1	10	3.6	22.3	C6/1-15-13 P1	1	7.7	3.3	17.9	C2 P1	1	6.2	3	14.2	C6/1-17-16 P1	1	7.5	3.5	17.8	C3 P1	1	5.7	3.6	13.2
E108WT P1	1	6.3	3.3	15.8	E111 P1	1	6.5	3	14.3	E101 P1	1	10.7	1.9	8.6	C6/1-15-15 P1	1	5.2	2.3	8.5	97x113-5 P1	1	7.1	3.4	18.8	C4 P1	1	7	3.6	19.1	C6/1-15-13 P1	1	6.7	3.1	15.4	C2 P1	1	6.9	3.3	17.7	C6/1-17-16 P1	1	7.2	5.1	17.8	C3 P1	1	6.1	3.3	15.5
E108WT P1	1	7	3.2	16.8	E111 P1	1	6.6	2.8	13.8	E101 P1	1	6.4	3.5	17.5	C6/1-15-15 P1	1	6.8	3.6	18.2	97x113-5 P1	1	7.3	3.9	19.3	C4 P1	1	6.7	3.8	17.4	C6/1-15-13 P1	1	8.7	3.7	22.5	C2 P1	1	6.3	2.8	12.3	C6/1-17-16 P1	1	6.6	3	14.3	C3 P1	1	4.7	2.2	7.1
E108WT P1	1	7.1	4	20.7	E111 P1	1	7.4	3.8	19.6	E101 P1	1	6.3	4.8	19.3	C6/1-15-15 P1	1	6.4	2.7	12.7	97x113-5 P1	1	6.7	3.6	16.9	C4 P1	1	6.7	3.1	15.4	C6/1-15-13 P1	1	7.6	3.4	18.6	C2 P1	1	6.9	3.5	17.6	C6/1-17-16 P1	1	6.3	3.3	15.9	C3 P1	1	7.1	3.8	19.3
E108WT P1	1	6.2	3	13.3	E111 P1	1	6.7	3	14.8	E101 P1	1	6.5	3.2	15.7	C6/1-15-15 P1	1	5.7	2.8	11.7	97x113-5 P1	1	6.8	3.6	18.2	C4 P1	1	7	3.9	18.1	C6/1-15-13 P1	1	6.8	3.7	18.5	C2 P1	1	5.5	2.9	11.7	C6/1-17-16 P1	1	6.6	3.7	18.2	C3 P1	1	6	3	13.5
E108WT P1	1	6.7	3.2	15.1	E111 P1	1	6.8	3.2	15.8	E101 P1	1	5.3	2.6	10.2	C6/1-15-15 P1	1	6.5	3.4	16.2	97x113-5 P1	1	6.7	3.9	19.3	C4 P1	1	6.6	3.1	15.4	C6/1-15-13 P1	1	7.3	3.5	18.2	C2 P1	1	7.7	4.3	23.7	C6/1-17-16 P1	1	6.5	3.1	14.2	C3 P1	1	5.7	2.5	10.3
E108WT P1	1	7.5	3.6	19.2	E111 P1	1	6.4	2.8	13.1	E101 P1	1	6.4	2.9	13	C6/1-15-15 P1	1	6.6	3.7	18.2	97x113-5 P1	1	6.6	3.4	15.3	C4 P1	1	6.4	3.2	15.2	C6/1-15-13 P1	1	6.7	2.8	13.4	C2 P1	1	6.7	3.8	19.1	C6/1-17-16 P1	1	5.8	3.3	14.3	C3 P1	1	5.7	3.5	13.7
E108WT P1	1	6	2.7	11.6	E111 P1	1	7.4	3.7	19.3	E101 P1	1	7.5	3.4	18.6	C6/1-15-15 P1	1	6	3.1	13.9	97x113-5 P1	1	6.2	4	18.4	C4 P1	1	6.9	4.2	21.5	C6/1-15-13 P1	1	7	3.2	15.5	C2 P1	1	6.6	4.1	21.1	C6/1-17-16 P1	1	6.7	3.5	17	C3 P1	1	6.6	3	15
E108WT P1	1	6.4	2.9	14.4	E111 P1	1	7	3.7	18.9	E101 P1	1	6.7	3.2	15.4	C6/1-15-15 P1	1	6.8	4	18.9	97x113-5 P1	1	6.8	3.6	17.9	C4 P1	1	6.6	3.3	15.6	C6/1-15-13 P1	1	6.8	3.6	17.5	C2 P1	1	7	3.3	17.2	C6/1-17-16 P1	1	6.4	3.2	15.2	C3 P1	1	7.2	4	21.1
E108WT P1	1	7	3.1	15.2	E111 P1	1	6.7	2.7	13.3	E101 P1	1	6.5	4.1	19.3	C6/1-15-15 P1	1	6.8	3.3	16.5	97x113-5 P1	1	6.4	3.4	15.5	C4 P1	1	7.1	3.7	19.1	C6/1-15-13 P1	1	7	3.6	18.2	C2 P1	1	6.7	3.3	17.5	C6/1-17-16 P1	1	6.5	3.3	16.5	C3 P1	1	7.3	3.2	17.8
E108WT P1	1	6.8	3	15.1	E111 P1	1	7.2	3.3	15.7	E101 P1	1	5.5	2.6	9.8	C6/1-15-15 P1	1	7.4	3.7	20	97x113-5 P1	1	7.3	3.5	17	C4 P1	1	6.9	3.5	17.7	C6/1-15-13 P1	1	6.5	3.1	15.4	C2 P1	1	5.9	3.7	16	C6/1-17-16 P1	1	6.9	3.4	15.8	C3 P1	1	7.5	2.9	15
E108WT P1	1	7	3.9	20.1	E111 P1	1	6.4	3	14.5	E101 P1	1	6.9	3.2	15.7	C6/1-15-15 P1	1	5.8	3	13.2	97x113-5 P1	1	6.5	5	16.3	C4 P1	1	8.1	3.9	21.6	C6/1-15-13 P1	1	7	3.3	16.7	C2 P1	1	6.9	3.9	20.4	C6/1-17-16 P1	1	6.4	2.8	13.3	C3 P1	1	5.9	2.9	12.3
E108WT P1	1	7.2	3.3	16.1	E111 P1	1	6.6	2.8	13.4	E101 P1	1	6.1	3.1	14	C6/1-15-15 P1	1	7.7	3.5	18.1	97x113-5 P1	1	6	2.6	12.4	C4 P1	1	7	3.5	17.5	C6/1-15-13 P1	1	6.2	3.1	14.5	C2 P1	1	6.2	2.8	12.9	C6/1-17-16 P1	1	5.5	3	12.7	C3 P1	1	7.5	3.8	20
E108WT P1	1	5.8	2.7	11.5	E111 P1	1	6.7	3.2	15.7	E101 P1	1	7.1	3.6	19.3	C6/1-15-15 P1	1	6.7	3	14.8	97x113-5 P1	1	6.2	3.1	14.6	C4 P1	1	7.2	3.4	18.7	C6/1-15-13 P1	1	6.9	3.6	17.5	C2 P1	1	5.3	2.8	11.5	C6/1-17-16 P1	1	6.6	3.4	15.9	C3 P1	1	5.9	2.8	12.2
E108WT P1	1	6.2	2.9	13	E111 P1	1	6.7	3.1	15.8	E101 P1	1	5.8	2.8	11.8	C6/1-15-15 P1	1	7.6	3.4	18.2	97x113-5 P1	1	6.1	3	13.5	C4 P1	1	6.3	4.1	19.2	C6/1-15-13 P1	1	7	3.9	20.4	C2 P1	1	7.2	3.6	19.8	C6/1-17-16 P1	1	6.8	3.2	15.3	C3 P1	1	6.5	3.3	16.3
E108WT P1	1	6.3	3.3	15.3	E111 P1	1	6.9	3.6	17.8	E101 P1	1	6.9	3.5	17.5	C6/1-15-15 P1	1	8.5	3.2	15.7	97x113-5 P1	1	8.5	4	21.8	C4 P1	1	7.2	3.7	19.6	C6/1-15-13 P1	1	5.5	2.4	9.9	C2 P1	1	8.6	3.6	21.6	C6/1-17-16 P1	1	6.9	3.1	15.6	C3 P1	1	7.2	3.2	17.4
E108WT P1	1	7.2	3.4	17.1	E111 P1	1	7	4	20.7	E101 P1	1	7	3.3	17.8	C6/1-15-15 P1	1	6	3.2	14.2	97x113-5 P1	1	5.4	2.7	10.7	C4 P1	1	7	3.5	18.4	C6/1-15-13 P1	1	6.4	3.9	17.5	C2 P1	1	6.8	3.6	19.1	C6/1-17-16 P1	1	5.1	2.3	8.5	C3 P1	1	5.8	2.2	7.8
E108WT P1	1	6.2	3	13.8	E111 P1	1	6.8	3	15	E101 P1	1	6.8	3.7	18.7	C6/1-15-15 P1	1	7.1	3.4	17.5	97x113-5 P1	1	6.9	3.4	17.9	C4 P1	1	6.4	3.2	15.6	C6/1-15-13 P1	1	7.3	3.3	17.4	C2 P1	1	4.7	2.9	10.1	C6/1-17-16 P1	1	6.7	3.4	16.6	C3 P1	1	7.7	3.6	19.2
E108WT P1	1	6.1	2.8	13	E111 P1	1	6.9	2.5	11.9	E101 P1	1	6.2	2.6	11.7	C6/1-15-15 P1	1	6.6	3.5	17.1	97x113-5 P1	1	6.5	3.1	14.8	C4 P1	1	7	3.1	15.5	C6/1-15-13 P1	1	6.4	3.2	15.2	C2 P1	1	5.6	3.2	13.3	C6/1-17-16 P1	1	6.7	3	15.3	C3 P1	1	6.2	2.9	13.1
E108WT P1	1	6.6	3.3	15.4	E111 P1	1	6.9	3.4	17.9	E101 P1	1	6.9	2.8	14.2	C6/1-15-15 P1	1	6.4	3	14.4	97x113-5 P1	1	5.7	3	13	C4 P1	1	7.6	4.2	22	C6/1-15-13 P1	1	6.6	3.3	16.1	C2 P1	1	8.4	3.7	21.2	C6/1-17-16 P1	1	6.5	3.3	16.3	C3 P1	1	7.1	3.3	16.7
E108WT P1	1	6.4	3	14.4	E111 P1	1	6.5	3.1	15.2	E101 P1	1	5.4	2.8	10.5	C6/1-15-15 P1	1	7	3.1	16.3	97x113-5 P1	1	6.4	3.3	15.9	C4 P1	1	6.8	3.6	18.5	C6/1-15-13 P1	1	6.9	3.7	18.7	C2 P1	1	6	2.8	11.9	C6/1-17-16 P1	1	6.5	3	14.7	C3 P1	1	6.6	3.3	15.4
E108WT P1	1	5.6	3.4	12	E111 P1	1	6.1	2.6	11	E101 P1	1	6.1	3.3	13.9	C6/1-15-15 P1	1	6.6	3.5	17.2	97x113-5 P1	1	6.2	3.2	14.8	C4 P1	1	6.8	3.8	19.9	C6/1-15-13 P1	1	6.8	3.1	15.9	C2 P1	1	6.9	4.2	21.5	C6/1-17-16 P1	1	5.4	2.5	9.7	C3 P1	1	6.5	3	14.7
E108WT P1	1	6.2	2.9	12.8	E111 P1	1	7.8	3.1	16.8	E101 P1	1	6.8	3.6	17.4	C6/1-15-15 P1	1	7.6	4.9	21.1	97x113-5 P1	1	6.4	3.2	14.9	C4 P1	1	7.5	3.7	19.6	C6/1-15-13 P1	1	6.5	3.1	14.7	C2 P1	1	7.1	4.1	21.5	C6/1-17-16 P1	1	6.7	3.5	17.9	C3 P1	1	6.7	3.2	15.7
E108WT P1	1	6.9	3.9	19.4	E111 P1	1	7.1	3.7	18.8	E101 P1	1	6.9	3.1	14.3	C6/1-15-15 P1	1	7.4	3.3	17.2	97x113-5 P1	1	5.7	3	12.3	C4 P1	1	6.8	3.2	16.5	C6/1-15-13 P1	1	6.4	3.5	16.3	C2 P1	1	6.4	3.9	19.2	C6/1-17-16 P1	1	6.7	3.6	18.1	C3 P1	1	5.9	2.6	11
E108WT P1	1	7.3	3.6	19.5	E111 P1	1	6.7	3.1	15.4	E101 P1	1	6.7	3.5	16.5	C6/1-15-15 P1	1	7.1	3.2	16.2	97x113-5 P1	1	6.2	2.9	13.6	C4 P1	1	6.7	3.4	16.3	C6/1-15-13 P1	1	8.3	3.2	18.9	C2 P1	1	7.4	3.9	21.1	C6/1-17-16 P1	1	6.1	2.8	12	C3 P1	1	7.2	3.4	17.2
E108WT P1	1	6.5	2.9	14.1	E111 P1	1	6.9	2.9	15.1	E101 P1	1	6.7	3.1	14.2	C6/1-15-15 P1	1	6.4	3.2	15.7	97x113-5 P1	1	6.7	3.2	16	C4 P1	1	6.4	3	13.5	C6/1-15-13 P1	1	7.1	3.6	19.1	C2 P1	1	6.9	3.1	15.2	C6/1-17-16 P1	1	6.7	2.9	14.3	C3 P1	1	6.7	3.2	15
E108WT P1	1	6.7	2.9	14.3	E111 P1	1	7.3	3.5	17.3	E101 P1	1	7.3	3.3	17.4	C6/1-15-15 P1	1	6.5	3.1	14.4	97x113-5 P1	1	6.4	3.3	15.8	C4 P1	1	7.3	3.4	18.7	C6/1-15-13 P1	1	6	3.1	13.7	C2 P1	1	6.8	3.3	15.7	C6/1-17-16 P1	1	6.5	3.4	16.4	C3 P1	1	7.7	3.3	17.8
E108WT P1	1	6.6	3.4	16.5	E111 P1	1	6.5	3.4	15.9	E101 P1	1	6.5	2.7	12.6	C6/1-15-15 P1	1	6.6	3.6	17.5	97x113-5 P1	1	6.8	3.6	18.3	C4 P1	1	5.8	2.9	12.3	C6/1-15-13 P1	1	6.5	3.6	18.3	C2 P1	1	6.4	3.1	14.7	C6/1-17-16 P1	1	6.2	3.6	17.1	C3 P1	1	6.9	2.7	13.2
E108WT P1	1	6.5	2.5	10.8	E111 P1	1	6.6	3.1	15.2	E101 P1	1	6	4.1	16.5	C6/1-15-15 P1	1	6	3.3	15	97x113-5 P1	1	5.2	2.4	8.6	C4 P1	1	7.3	3.2	17.2	C6/1-15-13 P1	1	7	3.4	17	C2 P1	1	7.3	3.3	17.6	C6/1-17-16 P1	1	6.9	3.6	18.2	C3 P1	1	7.2	3.9	20.2
E108WT P1	1	6.1	2.8	12.1	E111 P1	1	6.9	2.7	13.8	E101 P1	1	6.4	3.2	15.6	C6/1-15-15 P1	1	7.3	3.3	17.1	97x113-5 P1	1	6.4	3.3	15	C4 P1	1	6.6	3.2	15.8	C6/1-15-13 P1	1	6.6	3	15.3	C2 P1	1	6.2	3.2	14.9	C6/1-17-16 P1	1	7.2	3.3	16.4	C3 P1	1	6.2	3.4	15.4
E108WT P1	1	7	3	16.2	E111 P1	1	6.9	3	15.4	E101 P1	1	7	3.3	17.6	C6/1-15-15 P1	1	6.6	3.4	16.4	97x113-5 P1	1	6.2	3.4	14.9	C4 P1	1	7.3	4	21.3	C6/1-15-13 P1	1	6.5	3.6	16.3	C2 P1	1	7.5	3.5	18.8	C6/1-17-16 P1	1	6.2	3.2	14.1	C3 P1	1	7	3.3	17
E108WT P1	1	7.1	3.6	19.5	E111 P1	1	6.4	2.7	12.9	E101 P1	1	7.6	3.5	17.3	C6/1-15-15 P1	1	6.1	2.8	12.4	97x113-5 P1	1	5.4	2.3	8.6	C4 P1	1	6.8	3.5	18	C6/1-15-13 P1	1	6.9	4.2	21.2	C2 P1	1	6.7	2.9	14.4	C6/1-17-16 P1	1	6.3	3.4	16.5	C3 P1	1	7.7	3.5	18.6
E108WT P1	1	6.4	3.4	16.8	E111 P1	1	8.8	3.6	19.4	E101 P1	1	6.3	3.7	17.1	C6/1-15-15 P1	1	6.4	3.3	15.3	97x113-5 P1	1	7.3	3.2	16.2	C4 P1	1	7.7	3.9	20.9	C6/1-15-13 P1	1	6.7	2.9	14.8	C2 P1	1	7.1	3.4	17.8	C6/1-17-16 P1	1	6.4	3.4	14.9	C3 P1	1	8	3.9	20.8
E108WT P1	1	6.8	3.3	16.5	E111 P1	1	7.2	3.3	17.3	E101 P1	1	7	3.5	18.1	C6/1-15-15 P1	1	6.8	3.2	16.4	97x113-5 P1	1	6.2	3.6	17.5	C4 P1	1	7.2	3.6	18.9	C6/1-15-13 P1	1	6.5	3.2	15.6	C2 P1	1	7.4	3.8	21	C6/1-17-16 P1	1	6.4	3.2	15	C3 P1	1	6.6	3.3	16.5
E108WT P1	1	6.9	3.8	18.6	E111 P1	1	5.7	2.6	11.1	E101 P1	1	7	3.3	15.6	C6/1-15-15 P1	1	6.6	3.4	16.7	97x113-5 P1	1	5.8	3	13.1	C4 P1	1	7.9	4	21.7	C6/1-15-13 P1	1	7	3.7	18.3	C2 P1	1	7.1	3.1	15.6	C6/1-17-16 P1	1	6.5	3.5	16.2	C3 P1	1	6.4	3.1	14.6
E108WT P1	1	7.1	3.4	17.7	E111 P1	1	7.1	3.4	17	E101 P1	1	6.7	2.9	14.4	C6/1-15-15 P1	1	6.9	3.4	17.1	97x113-5 P1	1	6	3.1	14.4	C4 P1	1	6	3	13	C6/1-15-13 P1	1	6.9	3.8	19.2	C2 P1	1	7	3.5	18.9	C6/1-17-16 P1	1	6.9	3.2	16.6	C3 P1	1	6.9	3.1	15.6
E108WT P1	1	6.1	3	13.4	E111 P1	1	7.2	3.2	16.6	E101 P1	1	5.8	2.6	11.3	C6/1-15-15 P1	1	6.2	3.5	16.2	97x113-5 P1	1	5.9	2.6	11.7	C4 P1	1	6.7	3.3	16.6	C6/1-15-13 P1	1	6.3	3.8	17.3	C2 P1	1	6.4	3	14.3	C6/1-17-16 P1	1	6.1	3.3	14.8	C3 P1	1	6.7	3.1	15.2
E108WT P1	1	7.4	3.1	17	E111 P1	1	6.9	2.9	14.5	E101 P1	1	5.9	2.7	11.9	C6/1-15-15 P1	1	6.3	3.4	15.3	97x113-5 P1	1	6.3	3.2	15.1	C4 P1	1	6.6	3.2	15.9	C6/1-15-13 P1	1	6.3	3	13.8	C2 P1	1	6.9	3.7	19.4	C6/1-17-16 P1	1	5.6	2.8	11.3	C3 P1	1	5.1	2.1	7.9
E108WT P1	1	6.4	3	14.7	E111 P1	1	7.1	3.1	15.6	E101 P1	1	7.2	3.3	17.1	C6/1-15-15 P1	1	6.4	2.9	13.2	97x113-5 P1	1	6.6	3.8	18.3	C4 P1	1	7	3.7	19.5	C6/1-15-13 P1	1	6.9	3.7	19.2	C2 P1	1	6.3	3.1	14.4	C6/1-17-16 P1	1	6.5	3.1	15	C3 P1	1	6.9	3.5	17.5
E108WT P1	1	7	3.4	17.8	E111 P1	1	6.3	3	14	E101 P1	1	5.7	2.9	11.6	C6/1-15-15 P1	1	6.8	3.1	15.2	97x113-5 P1	1	6.3	3.2	14.7	C4 P1	1	6.1	3.1	13.7	C6/1-15-13 P1	1	6.6	2.9	13.9	C2 P1	1	5.5	2.8	11.2	C6/1-17-16 P1	1	7.2	3.2	16.8	C3 P1	1	6.8	3.1	14.3
E108WT P1	1	6.8	3.2	16.3	E111 P1	1	7.4	3	16.6	E101 P1	1	6.7	3.6	16.9	C6/1-15-15 P1	1	7	3.3	17.3	97x113-5 P1	1	6.9	3.5	17.3	C4 P1	1	6.9	3.4	17.3	C6/1-15-13 P1	1	5.5	2.4	9.8	C2 P1	1	7.2	3.3	18.2	C6/1-17-16 P1	1	8.3	3.6	19.4	C3 P1	1	6.6	3.4	17.1
E108WT P1	1	6.6	3	14.3	E111 P1	1	6.1	2.8	12.8	E101 P1	1	6.3	3.2	15.2	C6/1-15-15 P1	1	6.4	4.1	18.9	97x113-5 P1	1	6.9	3.9	20.7	C4 P1	1	7.2	3.4	17.5	C6/1-15-13 P1	1	6.6	3.5	17.3	C2 P1	1	6	3.6	15.6	C6/1-17-16 P1	1	6.5	3.1	14.4	C3 P1	1	7.3	3.3	17.5
E108WT P1	1	6.3	2.9	13.7	E111 P1	1	5.8	2.5	10.5	E101 P1	1	6.1	3.1	13.5	C6/1-15-15 P1	1	6.3	3.2	15.2	97x113-5 P1	1	6.5	3.1	15.2	C4 P1	1	6.1	3.7	17.1	C6/1-15-13 P1	1	7.1	3.3	17.2	C2 P1	1	6.8	3.6	18.2	C6/1-17-16 P1	1	7.1	4	21.3	C3 P1	1	6.4	2.9	13.3
E108WT P1	1	6.2	2.9	13	E111 P1	1	7.3	3.4	17.6	E101 P1	1	6.5	3.2	15	C6/1-15-15 P1	1	6.3	3.1	14.2	97x113-5 P1	1	6.4	3.3	15.8	C4 P1	1	6.8	3.7	18.5	C6/1-15-13 P1	1	6.9	3.4	17.5	C2 P1	1	6.9	3.3	17	C6/1-17-16 P1	1	6.2	3.4	16.3	C3 P1	1	6.2	3	14.3
E108WT P1	1	7.2	3.9	19.9	E111 P1	1	7.8	3.6	20.3	E101 P1	1	5.3	2.4	8.9	C6/1-15-15 P1	1	5.9	2.9	12.8	97x113-5 P1	1	6.9	3.1	15.5	C4 P1	1	6.3	3	13.9	C6/1-15-13 P1	1	6.2	3.2	13.9	C2 P1	1	6.4	3.3	15.6	C6/1-17-16 P1	1	6.4	3	13.8	C3 P1	1	6.4	3.1	14.9
E108WT P1	1	6	2.7	11.5	E111 P1	1	6.8	3.8	19.6	E101 P1	1	7.3	3.8	20.1	C6/1-15-15 P1	1	5.8	2.8	12.3	97x113-5 P1	1	6.4	3.6	17.1	C4 P1	1	6.6	3.3	17.2	C6/1-15-13 P1	1	7	3.3	16.9	C2 P1	1	6.3	3.5	14.4	C6/1-17-16 P1	1	6.3	3	14.2	C3 P1	1	6	2.9	12.3
E108WT P1	1	5.9	2.7	12.2	E111 P1	1	6.9	3.4	17.1	E101 P1	1	7.8	2.9	16.1	C6/1-15-15 P1	1	5.8	2.9	12.8	97x113-5 P1	1	7.8	4.4	22.3	C4 P1	1	7.5	3.6	19.8	C6/1-15-13 P1	1	7.1	3.4	18	C2 P1	1	6.3	4.1	19	C6/1-17-16 P1	1	6.2	2.9	13.1	C3 P1	1	6.9	2.8	15
E108WT P1	1	6.4	2.8	13	E111 P1	1	7.3	3	15.7	E101 P1	1	6.4	2.9	12.4	C6/1-15-15 P1	1	7	3.3	17	97x113-5 P1	1	6	2.9	13.2	C4 P1	1	7.1	4	19.9	C6/1-15-13 P1	1	7	3.3	17.1	C2 P1	1	5.4	2.7	10.4	C6/1-17-16 P1	1	6.2	2.9	13.7	C3 P1	1	5.9	3.1	13.8
E108WT P1	1	6.2	3.2	14.8	E111 P1	1	6.1	3	13	E101 P1	1	6.6	3	14.1	C6/1-15-15 P1	1	5.6	2.4	9.7	97x113-5 P1	1	5.5	2.8	11.6	C4 P1	1	6.9	4	19.6	C6/1-15-13 P1	1	6.9	3.6	18.4	C2 P1	1	8.2	3.7	20.8	C6/1-17-16 P1	1	5.2	2.6	9.9	C3 P1	1	6.8	3.3	16
E108WT P1	1	6.7	3.2	15.8	E111 P1	1	6.6	2.7	13.3	E101 P1	1	6.7	3.2	15.9	C6/1-15-15 P1	1	7.1	3.8	19.4	97x113-5 P1	1	6.7	3.3	16.2	C4 P1	1	7.3	3.8	21.1	C6/1-15-13 P1	1	6.8	3.2	16	C2 P1	1	6.2	3.1	14.1	C6/1-17-16 P1	1	6.9	3.4	16.8	C3 P1	1	6.8	3.5	15.8
E108WT P1	1	6.6	2.9	13.7	E111 P1	1	6.9	3.3	17	E101 P1	1	6.9	3.3	16.5	C6/1-15-15 P1	1	6.4	3.2	15	97x113-5 P1	1	5.7	3	12.3	C4 P1	1	7.7	3.4	20	C6/1-15-13 P1	1	6.7	3.3	16.1	C2 P1	1	6.3	3.1	14.8	C6/1-17-16 P1	1	7.7	3.3	15.5	C3 P1	1	5.8	2.9	12.1
E108WT P1	1	6.7	3.9	16	E111 P1	1	7	3.4	17.4	E101 P1	1	6.2	3.3	14.3	C6/1-15-15 P1	1	7.1	3.5	18.7	97x113-5 P1	1	6.2	3.2	14.6	C4 P1	1	7.5	3.5	18.4	C6/1-15-13 P1	1	7.2	3.9	19.6	C2 P1	1	6.4	3.3	15.9	C6/1-17-16 P1	1	6.8	3.4	17.4	C3 P1	1	6	2.7	12.6
E108WT P1	1	7.1	3.3	17.5	E111 P1	1	6	2.2	10	E101 P1	1	7.4	3.5	17.6	C6/1-15-15 P1	1	6.2	3.2	14.2	97x113-5 P1	1	7.9	3.7	18	C4 P1	1	6.8	3.9	20.3	C6/1-15-13 P1	1	6	3	12.6	C2 P1	1	6.6	3.5	17.2	C6/1-17-16 P1	1	6.2	3.1	14.5	C3 P1	1	6.6	3.9	18.2
E108WT P1	1	6.9	3.7	18.8	E111 P1	1	6.6	3.2	15.8	E101 P1	1	6.4	2.9	13.5	C6/1-15-15 P1	1	5.9	3.3	13.9	97x113-5 P1	1	6.6	3.2	16.1	C4 P1	1	7.2	3.3	16.6	C6/1-15-13 P1	1	6.9	3.3	17.1	C2 P1	1	5.6	2.5	10.4	C6/1-17-16 P1	1	6.1	2	8.7	C3 P1	1	5.4	3	12.2
E108WT P1	1	7.1	4.4	19.8	E111 P1	1	6.8	3.2	16.1	E101 P1	1	7	3.3	16.8	C6/1-15-15 P1	1	6.8	3.2	15.1	97x113-5 P1	1	6.5	3.8	18.8	C4 P1	1	7	3.2	15.5	C6/1-15-13 P1	1	7	3.3	17.2	C2 P1	1	7	3.7	18	C6/1-17-16 P1	1	6.5	3.2	15.9	C3 P1	1	7	3.5	17.5
E108WT P1	1	6.1	3.2	13.9	E111 P1	1	6.6	3	14.1	E101 P1	1	6.6	3.7	18.1	C6/1-15-15 P1	1	6.8	3.1	15.4	97x113-5 P1	1	6.9	3.5	17.5	C4 P1	1	7.6	3.3	18.5	C6/1-15-13 P1	1	7	3.4	17.4	C2 P1	1	7.1	3.9	20.9	C6/1-17-16 P1	1	5.4	2.3	9.5	C3 P1	1	5.8	2.8	11.5
E108WT P1	1	7.2	3.4	18.1	E111 P1	1	6.9	3.7	18.8	E101 P1	1	6.7	3	14.1	C6/1-15-15 P1	1	6.6	3.1	15.4	97x113-5 P1	1	6.9	4	20	C4 P1	1	6.9	3.6	18.1	C6/1-15-13 P1	1	6.7	3.3	16.3	C2 P1	1	6.8	3.7	18.5	C6/1-17-16 P1	1	6.7	3.2	14.7	C3 P1	1	5.9	2.8	11.8
E108WT P1	1	5.6	2.6	10.5	E111 P1	1	6	2.7	11.5	E101 P1	1	6.5	3.7	17.7	C6/1-15-15 P1	1	6.1	2.9	12.8	97x113-5 P1	1	6.2	3	13.2	C4 P1	1	7.1	3.7	19.3	C6/1-15-13 P1	1	6.9	4.2	18.9	C2 P1	1	6.4	3.1	13.9	C6/1-17-16 P1	1	6.5	3.8	17.6	C3 P1	1	6.8	3.5	16.6
E108WT P1	1	7.2	3.3	17.1	E111 P1	1	7.3	2.9	14.4	E101 P1	1	7	3.5	17.8	C6/1-15-15 P1	1	6.3	3.2	14.9	97x113-5 P1	1	6.3	3	14.1	C4 P1	1	5.4	2.6	10.6	C6/1-15-13 P1	1	7.2	3.5	18.2	C2 P1	1	6.8	4.1	20.9	C6/1-17-16 P1	1	7.1	2.9	14.6	C3 P1	1	7.1	3.3	16.2
E108WT P1	1	7.5	3.7	20	E111 P1	1	6.2	3	13.4	E101 P1	1	6.4	3.3	15.2	C6/1-15-15 P1	1	5.3	2.3	9.1	97x113-5 P1	1	6.2	3.2	14.5	C4 P1	1	6.7	3.9	19.8	C6/1-15-13 P1	1	6.2	3	13.1	C2 P1	1	5.3	3.4	10.8	C6/1-17-16 P1	1	6.5	3.2	14.7	C3 P1	1	6.3	2.9	13.4
E108WT P1	1	6.7	3.3	16.4	E111 P1	1	7	3.5	18.5	E101 P1	1	6.9	3.2	16.3	C6/1-15-15 P1	1	5.9	3.1	13.1	97x113-5 P1	1	6.4	3.3	16	C4 P1	1	7.4	3	15.9	C6/1-15-13 P1	1	7	3.6	19	C2 P1	1	6.9	4.4	22.7	C6/1-17-16 P1	1	6.3	3.5	16.5	C3 P1	1	7.1	3.4	16.7
E108WT P1	1	7.3	3.3	17.7	E111 P1	1	6.7	2.8	13.4	E101 P1	1	6.4	2.9	14	C6/1-15-15 P1	1	6.2	3.2	14.3	97x113-5 P1	1	6.2	3.6	16.9	C4 P1	1	6.6	3.9	18.5	C6/1-15-13 P1	1	6.9	3.3	17.4	C2 P1	1	6.3	3	14	C6/1-17-16 P1	1	6.4	2.9	12.5	C3 P1	1	7.2	3	16.2
E108WT P1	1	6.9	3.6	17.8	E111 P1	1	6.5	2.7	13.1	E101 P1	1	6.5	3.1	15.4	C6/1-15-15 P1	1	6.7	3.4	16.8	97x113-5 P1	1	5.5	3.1	12.2	C4 P1	1	6.9	3.6	18.3	C6/1-15-13 P1	1	6.7	3.3	16.3	C2 P1	1	6.8	3.3	15.8	C6/1-17-16 P1	1	6.8	3.6	17.5	C3 P1	1	6.7	3.4	16
E108WT P1	1	6.6	2.9	13.7	E111 P1	1	6.6	2.9	13.2	E101 P1	1	7	3.4	16.7	C6/1-15-15 P1	1	6.3	3	13.8	97x113-5 P1	1	6.6	3.2	15.2	C4 P1	1	6.8	3.2	15.8	C6/1-15-13 P1	1	7.2	3.3	17.3	C2 P1	1	6.8	3	14.8	C6/1-17-16 P1	1	5.9	3.7	16.5	C3 P1	1	6.9	3.2	16.2
E108WT P1	1	6.8	3.2	15.6	E111 P1	1	5.9	2.5	12	E101 P1	1	6.7	3.2	15.2	C6/1-15-15 P1	1	6.9	4.3	21.5	97x113-5 P1	1	5.9	2.8	12.1	C4 P1	1	7.6	3.3	18.3	C6/1-15-13 P1	1	7.4	3	15.7	C2 P1	1	6.1	2.9	13.4	C6/1-17-16 P1	1	6.2	3.4	15.3	C3 P1	1	6.8	3.6	18
E108WT P1	1	6.8	3.2	16.6	E111 P1	1	6.7	3.2	15.4	E101 P1	1	6.5	2.9	13.1	C6/1-15-15 P1	1	6.6	3.1	15	97x113-5 P1	1	6.6	3.5	16.8	C4 P1	1	6.8	3.3	16.8	C6/1-15-13 P1	1	6.6	3.1	15.5	C2 P1	1	6.6	3.6	17.6	C6/1-17-16 P1	1	6.8	3.7	18.2	C3 P1	1	5.4	2.7	11.5
E108WT P1	1	7	3	15.7	E111 P1	1	6.2	3	14.3	E101 P1	1	7.4	3.7	20.2	C6/1-15-15 P1	1	6.8	3.9	18.9	97x113-5 P1	1	6.8	3.5	17.7	C4 P1	1	7.4	4	22.5	C6/1-15-13 P1	1	6.5	2.9	14.6	C2 P1	1	7.8	3.5	18.8	C6/1-17-16 P1	1	6.2	2.8	12.3	C3 P1	1	6.5	3.1	13.9
E108WT P1	1	7	3.2	16.7	E111 P1	1	7.4	3.2	17.3	E101 P1	1	7.4	3.3	17.3	C6/1-15-15 P1	1	6.2	3.1	13.8	97x113-5 P1	1	5.2	2.7	10.4	C4 P1	1	7	4.1	21.1	C6/1-15-13 P1	1	6.9	3.1	14.7	C2 P1	1	6.8	3.4	18.4	C6/1-17-16 P1	1	6.1	3	13.6	C3 P1	1	7	2.7	13.4
E108WT P1	1	7	3.7	18.2	E111 P1	1	7	3.4	17.9	E101 P1	1	5.6	2.7	11.1	C6/1-15-15 P1	1	6.6	3.6	17.8	97x113-5 P1	1	6.5	3.1	15.3	C4 P1	1	6.8	3.3	16.5	C6/1-15-13 P1	1	7	3.4	17.9	C2 P1	1	5.9	3.5	15.5	C6/1-17-16 P1	1	5.9	3	13.5	C3 P1	1	4.4	2.2	6.7
E108WT P1	1	7.2	3.2	16.5	E111 P1	1	7	3.1	15.3	E101 P1	1	6	2.9	12.4	C6/1-15-15 P1	1	6.9	3	15.1	97x113-5 P1	1	7.2	3	15.4	C4 P1	1	6.6	3.3	16.2	C6/1-15-13 P1	1	6.5	3.3	15.9	C2 P1	1	7.1	3.4	17.9	C6/1-17-16 P1	1	6.9	3.1	15.1	C3 P1	1	6.1	2.7	12.3
E108WT P1	1	6.6	2.9	14	E111 P1	1	7	3.2	16.7	E101 P1	1	6.4	3	14.4	C6/1-15-15 P1	1	6	3	13.5	97x113-5 P1	1	6.6	3.7	18.5	C4 P1	1	5.5	2.9	11.6	C6/1-15-13 P1	1	6.9	3	14.5	C2 P1	1	7	3.1	15.5	C6/1-17-16 P1	1	6.9	3.2	15.5	C3 P1	1	6.5	2.8	13.3
E108WT P1	1	7	3.1	15.8	E111 P1	1	6.3	3.4	16.8	E101 P1	1	7.4	3.5	19	C6/1-15-15 P1	1	7	3.3	16.3	97x113-5 P1	1	7.1	3.1	15.3	C4 P1	1	6.6	3.3	17.1	C6/1-15-13 P1	1	6.8	3.1	15.4	C2 P1	1	7.2	3.5	18.2	C6/1-17-16 P1	1	6.4	3.1	14	C3 P1	1	6.1	2.9	12.1
E108WT P1	1	5.8	2.7	11.7	E111 P1	1	6.6	3	14.8	E101 P1	1	5.8	2.6	11.3	C6/1-15-15 P1	1	6.9	3	14.5	97x113-5 P1	1	5.8	2.9	12.1	C4 P1	1	7	3.6	18.8	C6/1-15-13 P1	1	5.8	3.2	13.9	C2 P1	1	6.3	2.8	13	C6/1-17-16 P1	1	6.9	3.4	17.9	C3 P1	1	7.2	3.4	17.3
E108WT P1	1	6.1	2.8	12.5	E111 P1	1	6.6	3.4	17.1	E101 P1	1	5.1	3	10.3	C6/1-15-15 P1	1	7.3	3.3	17.5	97x113-5 P1	1	7.1	3.2	16.6	C4 P1	1	5.8	3	13.2	C6/1-15-13 P1	1	7.1	3	16	C2 P1	1	6.6	3.5	17.2	C6/1-17-16 P1	1	7.1	3.2	15.8	C3 P1	1	7.4	3.6	19.6
E108WT P1	1	7.5	3.5	18.4	E111 P1	1	6	2.8	12.2	E101 P1	1	6.5	3.7	17	C6/1-15-15 P1	1	6.5	3.3	15.7	97x113-5 P1	1	6.7	3.2	14.5	C4 P1	1	7	3.3	16.6	C6/1-15-13 P1	1	5.5	2.7	10.8	C2 P1	1	7.2	3	15.8	C6/1-17-16 P1	1	6.1	3	13.7	C3 P1	1	7	2.8	15
E108WT P1	1	6.4	2.5	12.1	E111 P1	1	6.3	2.7	12	E101 P1	1	6.5	3	13.9	C6/1-15-15 P1	1	7.2	3.1	14.5	97x113-5 P1	1	6.3	3.6	16.8	C4 P1	1	7.3	3.3	17.6	C6/1-15-13 P1	1	6.8	4.1	20.5	C2 P1	1	6.8	3.5	17.9	C6/1-17-16 P1	1	6.4	4.5	18.3	C3 P1	1	7.5	3.8	19.2
E108WT P1	1	6.2	2.5	10.6	E111 P1	1	6.7	3.1	15.2	E101 P1	1	7.2	3.6	19.5	C6/1-15-15 P1	1	6.3	3.1	14.2	97x113-5 P1	1	6.2	3	13.8	C4 P1	1	6.9	3.4	17.1	C6/1-15-13 P1	1	7.1	3.4	18.1	C2 P1	1	7.1	3.4	17.8	C6/1-17-16 P1	1	6.6	4	19.4	C3 P1	1	6.5	3.3	16.1
E108WT P1	1	7	3.7	18.8	E111 P1	1	7	2.8	13.7	E101 P1	1	5.6	2.5	10.1	C6/1-15-15 P1	1	7.2	3.5	17.7	97x113-5 P1	1	6.5	3	14.3	C4 P1	1	8.5	3.3	18.7	C6/1-15-13 P1	1	6.1	3.2	14.2	C2 P1	1	6.3	3.1	14.4	C6/1-17-16 P1	1	6.4	3.1	15.1	C3 P1	1	6.2	2.6	11.2
E108WT P1	1	6.7	3.9	18.9	E111 P1	1	6.6	2.8	14.1	E101 P1	1	6.1	3.2	13.8	C6/1-15-15 P1	1	6.9	3.1	15.3	97x113-5 P1	1	6.1	3	13.6	C4 P1	1	7.2	3.4	18.4	C6/1-15-13 P1	1	6.8	3.9	19.8	C2 P1	1	7.4	4.8	20	C6/1-17-16 P1	1	6.8	3.4	17.8	C3 P1	1	6.4	2.8	12.7
E108WT P1	1	6.6	3.8	18.9	E111 P1	1	7.1	3.1	15.7	E101 P1	1	7.2	3	15.6	C6/1-15-15 P1	1	7.1	3.1	15.4	97x113-5 P1	1	6.5	2.7	13	C4 P1	1	4.5	3.1	10.7	C6/1-15-13 P1	1	7	3.5	17.8	C2 P1	1	6.4	3.7	17.7	C6/1-17-16 P1	1	6.3	3.6	16.6	C3 P1	1	7.2	3.7	19.1
E108WT P1	1	6.8	3.2	16.7	E111 P1	1	6.7	3.2	16.5	E101 P1	1	7	3.1	14.8	C6/1-15-15 P1	1	6.9	3.2	16.5	97x113-5 P1	1	5.6	2.6	10.9	C4 P1	1	6.9	3.4	18.2	C6/1-15-13 P1	1	5.8	2.9	12.5	C2 P1	1	6.7	3.3	17	C6/1-17-16 P1	1	6	4	13	C3 P1	1	6.7	3.4	16.7
E108WT P1	1	7.3	3.1	14.8	E111 P1	1	6.2	2.9	13.4	E101 P1	1	7.2	3.5	18.3	C6/1-15-15 P1	1	6.3	3	13.7	97x113-5 P1	1	6.4	4.1	19.7	C4 P1	1	6.8	3.6	17	C6/1-15-13 P1	1	7.2	3.3	17.1	C2 P1	1	6.4	3	13.5	C6/1-17-16 P1	1	5.9	3.1	13.1	C3 P1	1	5.6	2.8	11.6
E108WT P1	1	7	3.7	19	E111 P1	1	6.7	3.4	16.7	E101 P1	1	8.4	3.8	20.4	C6/1-15-15 P1	1	6.2	3.2	14.3	97x113-5 P1	1	6.8	3	15.7	C4 P1	1	6.3	3.2	14.4	C6/1-15-13 P1	1	7.1	3.4	16.8	C2 P1	1	6.7	3.4	17.4	C6/1-17-16 P1	1	6.5	3	13.8	C3 P1	1	6.3	3	14.2
E108WT P1	1	6.9	3.5	16.7	E111 P1	1	7.1	3.2	17	E101 P1	1	7.1	3.7	18.2	C6/1-15-15 P1	1	6.3	3.1	13.7	97x113-5 P1	1	6.1	3	13.5	C4 P1	1	7.3	3.5	18.3	C6/1-15-13 P1	1	6.9	3	15.2	C2 P1	1	6.7	3.2	15.4	C6/1-17-16 P1	1	7.3	3.2	16.2	C3 P1	1	6.3	2.6	11.8
E108WT P1	1	6.6	3.4	17.3	E111 P1	1	6.3	3.2	14.7	E101 P1	1	6	3.3	14.1	C6/1-15-15 P1	1	6.2	3.7	17	97x113-5 P1	1	5.6	2.4	10.1	C4 P1	1	6.1	3	13.9	C6/1-15-13 P1	1	6.6	3.1	13.8	C2 P1	1	6.7	3.9	19.7	C6/1-17-16 P1	1	6.7	3.5	17.3	C3 P1	1	7.1	3.4	17.5
E108WT P1	1	7.1	2.9	15.4	E111 P1	1	6.5	3.5	16.8	E101 P1	1	6.6	3.1	14.4	C6/1-15-15 P1	1	6.3	3	14.2	97x113-5 P1	1	7	3.6	18.5	C4 P1	1	6.6	3.1	15.3	C6/1-15-13 P1	1	7.2	3.3	17	C2 P1	1	7.5	3.5	18.8	C6/1-17-16 P1	1	6.6	3.8	18.9	C3 P1	1	5.5	2.2	9.2
E108WT P1	1	6.4	3.4	16.5	E111 P1	1	7.4	3.7	20.1	E101 P1	1	5.8	2.8	11.8	C6/1-15-15 P1	1	6.9	3.3	17.5	97x113-5 P1	1	5.8	2.9	12.6	C4 P1	1	5.8	2.9	10.9	C6/1-15-13 P1	1	7	3.6	19.2	C2 P1	1	6.5	3.3	16.6	C6/1-17-16 P1	1	6	2.7	12.3	C3 P1	1	7.1	3.5	18
E108WT P1	1	6.6	3.9	19.6	E111 P1	1	6.4	2.9	13	E101 P1	1	6.9	3.3	16.5	C6/1-15-15 P1	1	7	3.2	16.3	97x113-5 P1	1	7	3.4	17	C4 P1	1	7.3	3.5	19.6	C6/1-15-13 P1	1	6.7	3	15	C2 P1	1	6.8	3.1	15.7	C6/1-17-16 P1	1	5.3	2.3	9.4	C3 P1	1	7.2	3.1	16.6
E108WT P1	1	6.6	3	14.3	E111 P1	1	6.4	3	13.8	E101 P1	1	7.2	2.8	14.6	C6/1-15-15 P1	1	6.4	2.9	14	97x113-5 P1	1	7	3	15.2	C4 P1	1	7.9	3.6	20.2	C6/1-15-13 P1	1	6.5	2.9	14.4	C2 P1	1	6.2	3.5	16.7	C6/1-17-16 P1	1	7.3	3.2	16.5	C3 P1	1	7	3.2	15.6
E108WT P1	1	6.2	2.9	13.3	E111 P1	1	6.8	3.5	17.5	E101 P1	1	6.9	3.2	15.5	C6/1-15-15 P1	1	5.9	2.3	9.4	97x113-5 P1	1	6.1	3.1	14.3	C4 P1	1	7.3	3.3	17.2	C6/1-15-13 P1	1	6.7	3.6	17.9	C2 P1	1	6.8	3.9	19.8	C6/1-17-16 P1	1	6.5	3.7	17.7	C3 P1	1	7.3	3.9	18.7
E108WT P1	1	6.3	3.7	17.3	E111 P1	1	6.1	2.8	12.7	E101 P1	1	6.6	3.9	17.8	C6/1-15-15 P1	1	5.6	3	12.5	97x113-5 P1	1	6.5	3.7	18.2	C4 P1	1	7	4	20.2	C6/1-15-13 P1	1	6.9	3.2	16.5	C2 P1	1	5.6	2.6	10.6	C6/1-17-16 P1	1	7.1	3.5	17.1	C3 P1	1	5.2	2.5	9.4
E108WT P1	1	7.5	3.3	16.9	E111 P1	1	6.5	3.2	15.5	E101 P1	1	7.8	3.5	17.7	C6/1-15-15 P1	1	7.6	3.9	20.7	97x113-5 P1	1	6.3	2.9	13.9	C4 P1	1	6.4	3.9	18.9	C6/1-15-13 P1	1	6.3	3.5	16.2	C2 P1	1	7.5	4.1	21.2	C6/1-17-16 P1	1	6.7	3.2	16.2	C3 P1	1	6.6	2.6	12.8
E108WT P1	1	7.5	3.4	18	E111 P1	1	7.5	3.1	15.8	E101 P1	1	6.6	3.4	15.8	C6/1-15-15 P1	1	6.3	3.1	14.1	97x113-5 P1	1	5.6	2.8	11.7	C4 P1	1	7.3	3.6	19.4	C6/1-15-13 P1	1	6.9	3.9	19.3	C2 P1	1	7	3.4	17.6	C6/1-17-16 P1	1	4.2	1.9	5.8	C3 P1	1	7.1	3.8	18.7
E108WT P1	1	6	2.8	10.6	E111 P1	1	7	3	15.5	E101 P1	1	7	3.2	15.8	C6/1-15-15 P1	1	6.6	3.8	18.5	97x113-5 P1	1	6.9	3.9	17.2	C4 P1	1	6.7	3.3	16.6	C6/1-15-13 P1	1	6.4	3.4	15.7	C2 P1	1	6	2.9	13.1	C6/1-17-16 P1	1	6	3.1	14	C3 P1	1	6.3	3.2	15.4
E108WT P1	1	6.3	2.9	13.4	E111 P1	1	6.8	3.6	18.3	E101 P1	1	5	2.1	6.9	C6/1-15-15 P1	1	6.7	3.1	14.7	97x113-5 P1	1	6.6	3.3	16.5	C4 P1	1	6.7	3.5	17.4	C6/1-15-13 P1	1	6.7	4	20.5	C2 P1	1	7.3	3.4	17.4	C6/1-17-16 P1	1	6.7	3.4	16.3	C3 P1	1	6.9	3.2	16
E108WT P1	1	6	2.8	11.5	E111 P1	1	5.3	2	7.8	E101 P1	1	7	3.6	17.3	C6/1-15-15 P1	1	6.4	3.4	15.8	97x113-5 P1	1	6.3	2.9	13.3	C4 P1	1	7.1	3.5	19.2	C6/1-15-13 P1	1	7.1	3.6	17.2	C2 P1	1	6.3	4	16	C6/1-17-16 P1	1	6.2	2.9	13.4	C3 P1	1	6.8	3.3	16.4
E108WT P1	1	6.8	4.2	19.1	E111 P1	1	5.9	2.7	11.7	E101 P1	1	7.3	3.2	16.4	C6/1-15-15 P1	1	6.9	4	20.7	97x113-5 P1	1	7.5	3.3	17.4	C4 P1	1	7.8	3.3	17.4	C6/1-15-13 P1	1	6.6	3.7	18.5	C2 P1	1	7.3	3.4	17.8	C6/1-17-16 P1	1	6.9	3.6	17.3	C3 P1	1	6.4	2.5	12.1
E108WT P1	1	6.3	3.7	16.8	E111 P1	1	6.3	2.6	11.8	E101 P1	1	6.7	3.2	15.3	C6/1-15-15 P1	1	8.5	4.2	21.8	97x113-5 P1	1	6.6	3.5	17.3	C4 P1	1	6.1	2.9	12.9	C6/1-15-13 P1	1	6.6	3.2	14.9	C2 P1	1	5.6	2.6	10.5	C6/1-17-16 P1	1	6.8	3.3	17	C3 P1	1	7.2	3.4	17
E108WT P1	1	7.5	3.4	17.5	E111 P1	1	7.1	3.1	17.4	E101 P1	1	6	3.1	13.3	C6/1-15-15 P1	1	8.1	3.8	19.8	97x113-5 P1	1	6.7	3.3	16.9	C4 P1	1	7.2	3.8	20.2	C6/1-15-13 P1	1	6.4	2.8	13.4	C2 P1	1	6.3	3.4	15.9	C6/1-17-16 P1	1	6.3	3.1	13.7	C3 P1	1	6.9	3.5	16.9
E108WT P1	1	7.4	3.3	17.8	E111 P1	1	6.6	3.7	17.9	E101 P1	1	6.9	3.1	14.7	C6/1-15-15 P1	1	7.6	3.9	20.1	97x113-5 P1	1	7	3.7	19	C4 P1	1	5.4	2.3	9.1	C6/1-15-13 P1	1	6.6	3.2	14.8	C2 P1	1	6.9	3.5	17.1	C6/1-17-16 P1	1	5.9	2.6	11.3	C3 P1	1	6.1	2.8	12.5
E108WT P1	1	5.9	2.8	12.4	E111 P1	1	7.1	3.3	15.9	E101 P1	1	6.9	3.3	15.4	C6/1-15-15 P1	1	6.6	3.4	16	97x113-5 P1	1	6.7	3.3	16.1	C4 P1	1	6.2	3.3	14.5	C6/1-15-13 P1	1	7.2	3.2	17	C2 P1	1	5.6	2.6	11.3	C6/1-17-16 P1	1	7.1	3.2	16.9	C3 P1	1	6.1	2.6	11
E108WT P1	1	6.6	3.2	16.2	E111 P1	1	7	3.2	16.3	E101 P1	1	6.4	3	13.9	C6/1-15-15 P1	1	6.1	2.8	12.7	97x113-5 P1	1	6.4	3.2	15	C4 P1	1	7.4	3.7	20.2	C6/1-15-13 P1	1	7.3	3.1	16.9	C2 P1	1	6.8	3.5	18.1	C6/1-17-16 P1	1	6.2	3.4	15.6	C3 P1	1	7.2	2.9	15.3
E108WT P1	1	7.4	3.9	19.9	E111 P1	1	6.8	2.9	15.5	E101 P1	1	7.4	3.2	16.3	C6/1-15-15 P1	1	6.2	3.1	13.8	97x113-5 P1	1	6.2	3.1	13.8	C4 P1	1	5.2	2.4	8.8	C6/1-15-13 P1	1	6.8	2.6	12.5	C2 P1	1	5.2	2.6	9.5	C6/1-17-16 P1	1	5.9	2.8	12.1	C3 P1	1	6.6	3	14
E108WT P1	1	6	2.8	12.6	E111 P1	1	6.5	2.6	12.4	E101 P1	1	6.5	2.9	13.5	C6/1-15-15 P1	1	5.8	2.8	12.5	97x113-5 P1	1	6.9	3.3	16.9	C4 P1	1	7.3	3.5	18.8	C6/1-15-13 P1	1	6.1	2.5	11.1	C2 P1	1	6.6	4	19.8	C6/1-17-16 P1	1	6.2	2.9	12.9	C3 P1	1	7	3.4	17.1
E108WT P1	1	6.4	3.3	16	E111 P1	1	6.9	2.9	14.4	E101 P1	1	6.9	3.3	16.6	C6/1-15-15 P1	1	6.4	3	13.4	97x113-5 P1	1	6.8	3.2	15.6	C4 P1	1	6.5	3	14.4	C6/1-15-13 P1	1	6.8	3.1	15.4	C2 P1	1	6.4	3.2	15.4	C6/1-17-16 P1	1	6.9	3	14.5	C3 P1	1	7.2	3.8	18.6
E108WT P1	1	7.3	3.5	17.6	E111 P1	1	6.3	2.7	11.8	E101 P1	1	6	2.7	11.1	C6/1-15-15 P1	1	5.8	2.9	12.4	97x113-5 P1	1	6.1	3	13.6	C4 P1	1	7.4	3.2	17.4	C6/1-15-13 P1	1	6.2	3.3	15.3	C2 P1	1	6.3	3	13.3	C6/1-17-16 P1	1	6.2	2.9	13.1	C3 P1	1	6.7	3.1	14.8
E108WT P1	1	6.7	3.7	18.7	E111 P1	1	6.7	3.6	17.9	E101 P1	1	6.6	3	14.7	C6/1-15-15 P1	1	8.5	4.5	22.2	97x113-5 P1	1	6.9	3.3	17.1	C4 P1	1	7.5	3.7	19.2	C6/1-15-13 P1	1	6.7	4	19.5	C2 P1	1	6.2	3	13.4	C6/1-17-16 P1	1	6.4	3.4	15.8	C3 P1	1	6.8	3.1	15.6
E108WT P1	1	7	3.4	17.5	E111 P1	1	6.9	2.7	13	E101 P1	1	7.7	3.3	17.3	C6/1-15-15 P1	1	5.6	2.3	9.9	97x113-5 P1	1	8.4	3.9	21.2	C4 P1	1	6.3	2.7	11.9	C6/1-15-13 P1	1	7.2	3.4	17.4	C2 P1	1	6.2	3.3	15.6	C6/1-17-16 P1	1	6.7	3.1	15.3	C3 P1	1	6.1	2.9	12.4
E108WT P1	1	7	3.1	16.6	E111 P1	1	5.6	2.5	10.5	E101 P1	1	6.4	3.1	14.2	C6/1-15-15 P1	1	7.2	3.3	17.4	97x113-5 P1	1	6.2	3.6	16.9	C4 P1	1	6.1	3.1	13.9	C6/1-15-13 P1	1	6.3	3.2	15.2	C2 P1	1	6.6	3.9	19.6	C6/1-17-16 P1	1	5	2.5	9.3	C3 P1	1	7	3.3	17.6
E108WT P1	1	6.9	2.9	14.5	E111 P1	1	6.9	3.8	19.2	E101 P1	1	7.4	3.8	20	C6/1-15-15 P1	1	6.7	3.1	15.8	97x113-5 P1	1	7.7	3.5	18.9	C4 P1	1	6.4	3.1	14.7	C6/1-15-13 P1	1	6.9	3.2	16	C2 P1	1	5	1.9	7.7	C6/1-17-16 P1	1	5.5	2.7	10.4	C3 P1	1	5.8	2.5	9.7
E108WT P1	1	5.6	2.4	9.9	E111 P1	1	5.8	2.6	11.2	E101 P1	1	6.9	3.7	18.8	C6/1-15-15 P1	1	7.4	3.6	19.2	97x113-5 P1	1	6.8	3.7	19	C4 P1	1	5.6	2.8	11.3	C6/1-15-13 P1	1	6.8	3.1	15	C2 P1	1	7.3	3.3	18.3	C6/1-17-16 P1	1	7	3.5	17.5	C3 P1	1	6.3	3.1	14.8
E108WT P1	1	6.5	3.6	17.6	E111 P1	1	6.2	2.6	11.5	E101 P1	1	8.1	3	16.2	C6/1-15-15 P1	1	7.2	3.3	16.6	97x113-5 P1	1	7.2	4.1	21.2	C4 P1	1	6.7	3	14.3	C6/1-15-13 P1	1	6.3	2.9	13.4	C2 P1	1	9.4	4.1	23	C6/1-17-16 P1	1	6	2.9	12.5	C3 P1	1	6.3	3.4	16.1
E108WT P1	1	5.8	2.6	11	E111 P1	1	6.7	2.9	13.5	E101 P1	1	5.8	3.7	16.1	C6/1-15-15 P1	1	6.5	3.2	15.4	97x113-5 P1	1	6.3	2.8	13.3	C4 P1	1	5.9	2.8	11.4	C6/1-15-13 P1	1	7.1	3.4	17.1	C2 P1	1	7	3.1	15.9	C6/1-17-16 P1	1	6.3	3.1	13.8	C3 P1	1	6.7	3.5	17.8
E108WT P1	1	6.1	3.1	14.3	E111 P1	1	5.5	2.2	9.6	E101 P1	1	6.4	3.4	15.3	C6/1-15-15 P1	1	6.5	3	15.2	97x113-5 P1	1	6.4	3	14	C4 P1	1	6.9	3	14.8	C6/1-15-13 P1	1	7.3	3.3	16.8	C2 P1	1	6.5	3.2	14.4	C6/1-17-16 P1	1	6.3	2.8	12.7	C3 P1	1	6	3	13.4
E108WT P1	1	7.1	3.2	16	E111 P1	1	6.9	3.4	17.5	E101 P1	1	5.2	2.2	7.9	C6/1-15-15 P1	1	6.4	3	14.3	97x113-5 P1	1	7.1	3.5	18.1	C4 P1	1	6.6	3.5	17.6	C6/1-15-13 P1	1	7.1	3.1	15.7	C2 P1	1	7	3.2	16.3	C6/1-17-16 P1	1	6.3	3.4	15.6	C3 P1	1	7.3	3.4	17.7
E108WT P1	1	7.7	3.6	20.1	E111 P1	1	7.1	3.8	19.5	E101 P1	1	6.7	2.9	14	C6/1-15-15 P1	1	6	2.8	11.8	97x113-5 P1	1	6.1	3.4	14.1	C4 P1	1	7.3	3.4	18.1	C6/1-15-13 P1	1	6.8	3.7	16.8	C2 P1	1	5.5	2.6	10.4	C6/1-17-16 P1	1	6.2	3.1	14.3	C3 P1	1	6.6	3.6	17.2
E108WT P1	1	6.8	2.9	14.5	E111 P1	1	7.2	3.1	15.3	E101 P1	1	6.1	3.3	15.3	C6/1-15-15 P1	1	6.2	3	14.3	97x113-5 P1	1	5.3	2.5	9.7	C4 P1	1	7.3	3.8	21	C6/1-15-13 P1	1	6.6	3.7	18.7	C2 P1	1	6.4	3.6	17.2	C6/1-17-16 P1	1	6.4	3.2	15	C3 P1	1	6.5	2.8	13.9
E108WT P1	1	6.5	2.9	14.2	E111 P1	1	6.3	2.7	12.9	E101 P1	1	5.7	2.3	9.9	C6/1-15-15 P1	1	6.6	3.1	14.8	97x113-5 P1	1	6.7	3.2	16.5	C4 P1	1	6.3	3.4	16	C6/1-15-13 P1	1	5.5	2.6	11.4	C2 P1	1	6.2	3.5	16.2	C6/1-17-16 P1	1	6.6	3.5	16.8	C3 P1	1	7.1	3	15.1
E108WT P1	1	6.7	3.2	15.5	E111 P1	1	6.8	3.4	16.7	E101 P1	1	6.5	2.7	12.1	C6/1-15-15 P1	1	6.9	3.3	16.9	97x113-5 P1	1	6.6	3.4	16.8	C4 P1	1	6.7	4.3	21.2	C6/1-15-13 P1	1	7.1	3.9	19.6	C2 P1	1	6.8	3.1	15.2	C6/1-17-16 P1	1	7.2	3	15.1	C3 P1	1	5.6	2.7	11.6
E108WT P1	1	7.7	3.1	15.6	E111 P1	1	6.9	3.2	16.2	E101 P1	1	6.8	3.3	16.8	C6/1-15-15 P1	1	6.5	3.7	17.8	97x113-5 P1	1	6.4	3.4	16.4	C4 P1	1	7.1	3.2	16.9	C6/1-15-13 P1	1	7.4	3.4	18.9	C2 P1	1	6.6	3.5	17.7	C6/1-17-16 P1	1	7	3.3	16.7	C3 P1	1	5.8	2.9	12.6
E108WT P1	1	6.8	3	15.4	E111 P1	1	7.5	3.4	18.3	E101 P1	1	6.2	3	12.4	C6/1-15-15 P1	1	6.9	3.3	16.8	97x113-5 P1	1	7.1	3.3	17.5	C4 P1	1	6.4	3	13.7	C6/1-15-13 P1	1	7.1	3.7	18.7	C2 P1	1	7	3	14.5	C6/1-17-16 P1	1	6.2	3.4	15.5	C3 P1	1	6.5	2.9	14
E108WT P1	1	6.7	3.3	17	E111 P1	1	6.7	2.8	14	E101 P1	1	6.6	3.1	15.3	C6/1-15-15 P1	1	7.1	4.7	19.2	97x113-5 P1	1	7.2	3.4	17.4	C4 P1	1	6.5	3.1	15.9	C6/1-15-13 P1	1	6.8	4.3	20.8	C2 P1	1	7.3	4	21	C6/1-17-16 P1	1	6.1	3.3	14.9	C3 P1	1	6.4	3.1	14.3
E108WT P1	1	6.8	3.1	15.4	E111 P1	1	6.7	3.7	18.9	E101 P1	1	6.5	3.2	14.8	C6/1-15-15 P1	1	8	3.9	20.7	97x113-5 P1	1	5.6	3.2	14	C4 P1	1	6	2.8	12.2	C6/1-15-13 P1	1	6.2	3.3	15.4	C2 P1	1	7	3.6	18.6	C6/1-17-16 P1	1	6.5	3	14.2	C3 P1	1	6.4	3.1	14.4
E108WT P1	1	6.3	3.5	17.2	E111 P1	1	6.7	3.1	14.6	E101 P1	1	6.2	3.2	14.1	C6/1-15-15 P1	1	7	3.2	16.4	97x113-5 P1	1	5.9	2.8	12	C4 P1	1	5.9	2.7	11.9	C6/1-15-13 P1	1	5.7	2.9	11.9	C2 P1	1	6.8	3.5	18.5	C6/1-17-16 P1	1	6	2.3	9.7	C3 P1	1	6.8	3	14.3
E108WT P1	1	6.9	3	15.4	E111 P1	1	6.7	3.4	16.3	E101 P1	1	5.5	2.7	10.4	C6/1-15-15 P1	1	6.8	3	15.4	97x113-5 P1	1	7	3.9	20.5	C4 P1	1	6.3	2.9	13.6	C6/1-15-13 P1	1	6.9	3.4	16.7	C2 P1	1	7.9	3.6	17.3	C6/1-17-16 P1	1	5.8	2.7	11.4	C3 P1	1	7.1	3.6	17.9
E108WT P1	1	6.9	3.2	15.5	E111 P1	1	4.8	2	7.2	E101 P1	1	7.6	3.3	17.5	C6/1-15-15 P1	1	6.5	3	13.7	97x113-5 P1	1	6.8	3.3	16.6	C4 P1	1	6.5	3.3	15.2	C6/1-15-13 P1	1	6.1	3.4	14.7	C2 P1	1	5.6	3.4	11.1	C6/1-17-16 P1	1	6.5	3	14	C3 P1	1	6.9	3.1	15.8
E108WT P1	1	7	3.4	16.8	E111 P1	1	5.8	2.4	9.9	E101 P1	1	6.6	3.4	16.7	C6/1-15-15 P1	1	6.3	3.2	15.2	97x113-5 P1	1	7	6.1	22.6	C4 P1	1	6.8	3.2	15.6	C6/1-15-13 P1	1	6.4	3.1	13.8	C2 P1	1	6.4	3.2	14.9	C6/1-17-16 P1	1	6.3	3.2	14.9	C3 P1	1	5.6	2.6	10.2
E108WT P1	1	6.5	3	14.4	E111 P1	1	6.2	2.8	12.6	E101 P1	1	6.6	3.4	16.5	C6/1-15-15 P1	1	6.7	3.6	17.2	97x113-5 P1	1	6.5	2.9	13.4	C4 P1	1	7.2	3.3	17.1	C6/1-15-13 P1	1	7.1	3.4	18.1	C2 P1	1	6.8	3.5	18	C6/1-17-16 P1	1	6.7	3.4	17.3	C3 P1	1	6.7	3.5	16.8
E108WT P1	1	6.4	2.8	13.1	E111 P1	1	6.9	3.7	19	E101 P1	1	7.2	3.5	16.8	C6/1-15-15 P1	1	7.6	4	21.4	97x113-5 P1	1	6.3	3.9	15.6	C4 P1	1	6.1	2.7	12.3	C6/1-15-13 P1	1	7.1	3.7	19.6	C2 P1	1	7.6	3.9	21.1	C6/1-17-16 P1	1	6.2	3.6	16.8	C3 P1	1	6.7	2.8	13.8
E108WT P1	1	7	3.1	16.7	E111 P1	1	6.6	3	14.8	E101 P1	1	7.1	3.5	17.9	C6/1-15-15 P1	1	6.5	3.1	14.8	97x113-5 P1	1	6.5	3	14.5	C4 P1	1	6.5	3.5	16.9	C6/1-15-13 P1	1	6.6	3.8	18.9	C2 P1	1	6.5	3.2	16	C6/1-17-16 P1	1	6.7	3	14	C3 P1	1	6.1	3	13.4
E108WT P1	1	6.3	3.9	14.7	E111 P1	1	6.6	3.5	17.2	E101 P1	1	7.2	3.6	18.6	C6/1-15-15 P1	1	7	3.3	17.5	97x113-5 P1	1	6.9	3.5	17.7	C4 P1	1	5.7	2.9	12.2	C6/1-15-13 P1	1	7.5	3.6	19	C2 P1	1	6.6	3.3	16.8	C6/1-17-16 P1	1	6.5	3.7	17.6	C3 P1	1	7.1	3.7	19
E108WT P1	1	7.1	3.2	15.4	E111 P1	1	7.2	3.4	18.9	E101 P1	1	6.2	2.8	12.8	C6/1-15-15 P1	1	6.1	3.7	16.8	97x113-5 P1	1	6.9	3	15.4	C4 P1	1	6.5	3.6	17.6	C6/1-15-13 P1	1	6.9	3.1	15.9	C2 P1	1	6.9	3.1	15.3	C6/1-17-16 P1	1	6.6	3.4	16.8	C3 P1	1	5.8	3.3	13.5
E108WT P1	1	8.1	3.5	19	E111 P1	1	6.9	3.7	18.1	E101 P1	1	7.1	3.5	18.2	C6/1-15-15 P1	1	5.8	2.3	9.6	97x113-5 P1	1	6.2	2.8	12.9	C4 P1	1	6.7	3.2	16.3	C6/1-15-13 P1	1	6.9	3	15.2	C2 P1	1	6.5	3	14.6	C6/1-17-16 P1	1	6.3	3	14.1	C3 P1	1	7	3.3	16.1
E108WT P1	1	6.6	3.5	17.9	E111 P1	1	7	3	14.9	E101 P1	1	6.6	2.8	13.2	C6/1-15-15 P1	1	6.5	3.2	15.2	97x113-5 P1	1	6.9	3.5	14.8	C4 P1	1	6.5	3.3	15.7	C6/1-15-13 P1	1	6.6	3	14.5	C2 P1	1	7.1	3.7	19	C6/1-17-16 P1	1	6.7	3	15	C3 P1	1	6.4	3.8	17.6
E108WT P1	1	6.9	3.1	15.1	E111 P1	1	6.3	2.8	13.2	E101 P1	1	6.8	2.8	13.3	C6/1-15-15 P1	1	7.1	3.7	18.1	97x113-5 P1	1	7.4	0.9	4.7	C4 P1	1	7.2	3.5	19.1	C6/1-15-13 P1	1	6.9	3.1	15.3	C2 P1	1	7	3.5	17.9	C6/1-17-16 P1	1	6.6	3.3	16.5	C3 P1	1	7.1	3.5	17.7
E108WT P1	1	6.3	3.1	14.5	E111 P1	1	6.7	3.9	17.2	E101 P1	1	6.7	3.1	16	C6/1-15-15 P1	1	6.5	3.3	15.6	97x113-5 P1	1	5.4	2.5	10.2	C4 P1	1	7	3.3	16.5	C6/1-15-13 P1	1	6.8	3.2	15.7	C2 P1	1	6.5	3.8	18.7	C6/1-17-16 P1	1	6.4	3	14.5	C3 P1	1	4.8	2.5	8.7
E108WT P1	1	6.9	3.9	20.1	E111 P1	1	6.9	3.7	19.3	E101 P1	1	6	2.7	12.6	C6/1-15-15 P1	1	6.7	3.1	14.6	97x113-5 P1	1	6.2	2.8	12.7	C4 P1	1	6.9	3.9	20.3	C6/1-15-13 P1	1	7.2	3.7	18.6	C2 P1	1	6.1	3.1	14	C6/1-17-16 P1	1	6.7	3.6	18.3	C3 P1	1	7.2	2.9	15.7
E108WT P1	1	5.9	2.6	12	E111 P1	1	6.7	3.4	16.4	E101 P1	1	6.9	3.4	16.6	C6/1-15-15 P1	1	6	2.7	12.3	97x113-5 P1	1	7.3	3.2	16.6	C4 P1	1	7.3	3.9	21.5	C6/1-15-13 P1	1	7.2	3.2	17	C2 P1	1	5	2.3	8.6	C6/1-17-16 P1	1	5.6	3.2	13.3	C3 P1	1	5.9	2.7	11.4
E108WT P1	1	7.3	3.2	16.1	E111 P1	1	7.2	3.3	17	E101 P1	1	7.8	3.4	18.7	C6/1-15-15 P1	1	6.2	3.2	15.2	97x113-5 P1	1	6.8	3.8	19.4	C4 P1	1	7	3.3	17.6	C6/1-15-13 P1	1	6.8	2.9	14.7	C2 P1	1	5.7	2.7	11.4	C6/1-17-16 P1	1	7.2	3.2	16.3	C3 P1	1	6.9	3.2	15.5
E108WT P1	1	6.4	3.5	16.8	E111 P1	1	6.7	3.1	16	E101 P1	1	6.4	3.2	14.9	C6/1-15-15 P1	1	5.7	2.7	11.4	97x113-5 P1	1	6	3	13.7	C4 P1	1	5.6	2.9	12	C6/1-15-13 P1	1	6.5	3	14.9	C2 P1	1	6.9	3.3	17.2	C6/1-17-16 P1	1	6.9	3.6	19	C3 P1	1	6.7	3.4	16.7
E108WT P1	1	6.8	4	20.4	E111 P1	1	6.8	3.8	18.9	E101 P1	1	6.5	3.2	14.2	C6/1-15-15 P1	1	6.3	3.1	14.4	97x113-5 P1	1	6.8	3.5	17.2	C4 P1	1	6.2	3.1	13.8	C6/1-15-13 P1	1	6.9	4	20	C2 P1	1	6.2	2.9	12.9	C6/1-17-16 P1	1	7	3.4	17.1	C3 P1	1	6.4	2.5	12.1
E108WT P1	1	5.4	2.7	10.9	E111 P1	1	6.9	3.3	16.5	E101 P1	1	6	2.9	12.7	C6/1-15-15 P1	1	5.7	2.6	11.1	97x113-5 P1	1	6.5	2.7	12.4	C4 P1	1	7.1	3.2	16.8	C6/1-15-13 P1	1	6.9	3.5	18.3	C2 P1	1	6.1	3.4	15.3	C6/1-17-16 P1	1	6.2	4	17.9	C3 P1	1	6.2	2.9	12.4
E108WT P1	1	6.2	3.2	14.5	E111 P1	1	6.4	3	13.9	E101 P1	1	6.7	3.1	15	C6/1-15-15 P1	1	6.1	3	13.5	97x113-5 P1	1	6.6	4.2	20.8	C4 P1	1	7.4	3.5	19.6	C6/1-15-13 P1	1	6.6	3.5	17.4	C2 P1	1	6.6	3.1	15.7	C6/1-17-16 P1	1	6.7	3.5	16.9	C3 P1	1	6.6	3.2	15.5
E108WT P1	1	6.1	2.4	10.2	E111 P1	1	7.7	3.2	16.4	E101 P1	1	7.2	3.1	16.7	C6/1-15-15 P1	1	6.4	3.3	15.3	97x113-5 P1	1	6.3	3.5	16	C4 P1	1	6.4	3.5	14.4	C6/1-15-13 P1	1	7.1	3.2	15.8	C2 P1	1	6.9	3.4	17.8	C6/1-17-16 P1	1	6.5	3	14.7	C3 P1	1	5.2	2.3	9.4
E108WT P1	1	7	3.3	17.9	E111 P1	1	6.2	3.1	13.7	E101 P1	1	6.3	3.1	14.7	C6/1-15-15 P1	1	7.4	3.2	16.4	97x113-5 P1	1	7.2	3.9	19.2	C4 P1	1	7.2	3.7	18.9	C6/1-15-13 P1	1	4.4	2.6	9	C2 P1	1	5.5	2.8	11.4	C6/1-17-16 P1	1	5.6	3.6	15.1	C3 P1	1	5.1	2.6	9.7
E108WT P1	1	5.8	2.5	10.8	E111 P1	1	7.1	3.5	18.6	E101 P1	1	6.7	3.6	17.4	C6/1-15-15 P1	1	6.2	3	13.7	97x113-5 P1	1	6.9	3.3	17.3	C4 P1	1	6.6	3.4	17.3	C6/1-15-13 P1	1	6.3	3	14.1	C2 P1	1	7.4	3.3	17.7	C6/1-17-16 P1	1	7.1	3.2	16.3	C3 P1	1	6.6	3.2	15.7
E108WT P1	1	6.3	3.1	14.2	E111 P1	1	8.4	4	20.4	E101 P1	1	6.9	3.2	16	C6/1-15-15 P1	1	7.1	3.2	16.1	97x113-5 P1	1	6.7	3.2	16	C4 P1	1	6.6	3.4	16.9	C6/1-15-13 P1	1	6.1	2.7	12.7	C2 P1	1	7	3.7	19.1	C6/1-17-16 P1	1	6.3	3	14.1	C3 P1	1	6	3.3	14.4
E108WT P1	1	7.1	3.2	17.2	E111 P1	1	5.9	2.6	11.2	E101 P1	1	6.3	2.5	10.7	C6/1-15-15 P1	1	7	3.1	16.5	97x113-5 P1	1	6.1	3.4	15.1	C4 P1	1	7.2	3.5	17.9	C6/1-15-13 P1	1	6.7	3.3	16.7	C2 P1	1	7.6	3.4	18.7	C6/1-17-16 P1	1	7	3.7	19.1	C3 P1	1	6.9	3.7	18.8
E108WT P1	1	4.6	2	6.9	E111 P1	1	6.7	2.7	13.5	E101 P1	1	6.7	2.9	13.8	C6/1-15-15 P1	1	6.6	3.2	15.2	97x113-5 P1	1	6.9	3.5	18.1	C4 P1	1	6.1	2.6	12.4	C6/1-15-13 P1	1	7.3	3.4	17.9	C2 P1	1	7.4	3.8	19.5	C6/1-17-16 P1	1	6.3	3.8	17.8	C3 P1	1	6.3	2.8	12.7
E108WT P1	1	7.7	3.4	18	E111 P1	1	7	3.4	16.3	E101 P1	1	6.3	3	13.7	C6/1-15-15 P1	1	6.9	2.8	13.3	97x113-5 P1	1	6.9	3.2	15.7	C4 P1	1	6.8	3.6	17.5	C6/1-15-13 P1	1	6.5	3.3	15.7	C2 P1	1	5.2	2.3	9	C6/1-17-16 P1	1	6.3	3.6	16.2	C3 P1	1	6.5	2.8	13
E108WT P1	1	7	4.1	19	E111 P1	1	6.7	3.5	17.4	E101 P1	1	5.8	2.5	10.4	C6/1-15-15 P1	1	6.8	3.2	16.5	97x113-5 P1	1	6.3	3.1	14.5	C4 P1	1	6.5	3.2	14.8	C6/1-15-13 P1	1	6	3.2	14.7	C2 P1	1	7.2	3.7	20.3	C6/1-17-16 P1	1	6.3	3.6	16.3	C3 P1	1	5.6	2.3	9.6
E108WT P1	1	6.7	3.6	18	E111 P1	1	6.8	3.5	18	E101 P1	1	7.6	3.4	18.5	C6/1-15-15 P1	1	6.9	3.3	16.5	97x113-5 P1	1	7	3.6	17.7	C4 P1	1	6.2	3.6	16.1	C6/1-15-13 P1	1	7.2	3.6	18.1	C2 P1	1	7.3	3.2	16.7	C6/1-17-16 P1	1	6.2	2.8	12.7	C3 P1	1	6	2.7	11.3
E108WT P1	1	7.7	3.5	19.3	E111 P1	1	6.4	2.6	11.4	E101 P1	1	6.5	3	13.8	C6/1-15-15 P1	1	6.2	3.1	14.2	97x113-5 P1	1	6	2.8	11.9	C4 P1	1	8	3.2	18.2	C6/1-15-13 P1	1	7	3	15.7	C2 P1	1	6.1	2.7	12.1	C6/1-17-16 P1	1	7	3.2	16.1	C3 P1	1	6.8	3.4	16.6
E108WT P1	1	6.7	3.2	16.1	E111 P1	1	6.6	3	14.8	E101 P1	1	5.6	3.1	13	C6/1-15-15 P1	1	6.2	2.8	13.3	97x113-5 P1	1	7.3	3.6	18.4	C4 P1	1	5.5	2.6	9.9	C6/1-15-13 P1	1	7.2	3.3	16.1	C2 P1	1	7.2	3.1	16.4	C6/1-17-16 P1	1	6.6	3.2	16	C3 P1	1	6.4	2.8	12
E108WT P1	1	7.1	3.3	17.4	E111 P1	1	6.5	2.7	12.8	E101 P1	1	5.9	3.2	13.8	C6/1-15-15 P1	1	6.2	3	13.8	97x113-5 P1	1	7.3	4.1	21.3	C4 P1	1	6.6	3.4	16.8	C6/1-15-13 P1	1	6.4	3.2	15.3	C2 P1	1	7.3	3.7	18.4	C6/1-17-16 P1	1	5.8	2.7	11.1	C3 P1	1	6.8	3.1	15.5
E108WT P1	1	6.7	3.3	16	E111 P1	1	7.2	2.9	14.8	E101 P1	1	6.6	3.4	16.5	C6/1-15-15 P1	1	6.9	3.2	15.1	97x113-5 P1	1	6.8	3.1	15.5	C4 P1	1	6.7	3.3	16	C6/1-15-13 P1	1	7.4	3.5	18.4	C2 P1	1	7.4	3.7	19.4	C6/1-17-16 P1	1	5.5	3.2	12.9	C3 P1	1	5.6	2.6	10.8
E108WT P1	1	7	3	15.2	E111 P1	1	7	3.2	15.5	E101 P1	1	6.9	3.3	16.7	C6/1-15-15 P1	1	6.9	3.7	15.2	97x113-5 P1	1	6.4	3.4	15.6	C4 P1	1	6.7	3.2	15	C6/1-15-13 P1	1	6.3	2.8	12	C2 P1	1	7.2	3.2	16.8	C6/1-17-16 P1	1	6.3	3.4	15.1	C3 P1	1	6.2	3.1	14.4
E108WT P1	1	7.4	3	15.2	E111 P1	1	7.2	3.5	18.8	E101 P1	1	6.8	3.5	17.3	C6/1-15-15 P1	1	6.8	3.4	15.8	97x113-5 P1	1	7.1	3.4	18	C4 P1	1	6.8	3.6	17.8	C6/1-15-13 P1	1	7.2	3.3	17.2	C2 P1	1	6	2.8	12.1	C6/1-17-16 P1	1	7	3.7	18	C3 P1	1	7.4	3.2	16.8
E108WT P1	1	7.4	3.2	16.5	E111 P1	1	7.7	3	16.8	E101 P1	1	6.5	3.3	15.8	C6/1-15-15 P1	1	6.3	3.1	15	97x113-5 P1	1	6.8	3.4	17.2	C4 P1	1	6.5	3.2	15.6	C6/1-15-13 P1	1	6.4	3.7	18	C2 P1	1	7.3	3.7	19.5	C6/1-17-16 P1	1	6.1	3	12.9	C3 P1	1	5.4	3.2	12.6
E108WT P1	1	6.9	3.1	15.9	E111 P1	1	6.4	2.8	13.1	E101 P1	1	6.8	2.8	13.7	C6/1-15-15 P1	1	6	3.2	14	97x113-5 P1	1	6.7	3	14.7	C4 P1	1	7.4	3.3	16.7	C6/1-15-13 P1	1	6.5	3.7	17.9	C2 P1	1	6.7	3.2	15.8	C6/1-17-16 P1	1	6.4	3.8	18	C3 P1	1	6.5	3.1	15.1
E108WT P1	1	6.9	3.2	16.3	E111 P1	1	7.3	3.1	15.7	E101 P1	1	6.3	2.8	12.4	C6/1-15-15 P1	1	7.3	3.7	17.7	97x113-5 P1	1	7.1	3.4	17.7	C4 P1	1	6.8	3.3	16.7	C6/1-15-13 P1	1	6.4	3.9	18.7	C2 P1	1	6.8	3.3	17.3	C6/1-17-16 P1	1	6	3	13.4	C3 P1	1	7.2	3.3	16.8
E108WT P1	1	6.3	2.9	14.2	E111 P1	1	6.6	3.1	16.1	E101 P1	1	6.5	3.6	16.8	C6/1-15-15 P1	1	6.7	3.4	16.9	97x113-5 P1	1	6.8	3.6	18.3	C4 P1	1	7.4	3.3	18.7	C6/1-15-13 P1	1	6.8	3.6	17.6	C2 P1	1	6.7	3	13.7	C6/1-17-16 P1	1	7	3.3	16.8	C3 P1	1	6.1	2.9	13
E108WT P1	1	6.5	4	19.6	E111 P1	1	6.5	3.1	14.2	E101 P1	1	6	3	12.5	C6/1-15-15 P1	1	6.1	2.9	13	97x113-5 P1	1	6.5	3.1	15.4	C4 P1	1	7.3	3.4	17.3	C6/1-15-13 P1	1	7	3.8	18.6	C2 P1	1	6.8	3.9	19.4	C6/1-17-16 P1	1	6.5	3.3	15.8	C3 P2	1	7.6	3.3	16.9
E108WT P1	1	8.7	1.1	4.7	E111 P1	1	7.1	3.6	18.4	E101 P1	1	6.8	2.8	12.4	C6/1-15-15 P1	1	6.1	2.9	13.2	97x113-5 P1	1	6.5	3	14.9	C4 P1	1	7	3.7	18.5	C6/1-15-13 P1	1	6.4	3	14.5	C2 P1	1	6.5	3.4	16.6	C6/1-17-16 P1	1	5.3	2.5	9.7	C3 P2	1	6.7	3.2	16
E108WT P1	1	7.2	3	16	E111 P1	1	7	3.3	16.3	E101 P1	1	6.5	3.7	18.2	C6/1-15-15 P1	1	6.2	3.2	14.2	97x113-5 P1	1	7.4	3.5	18.1	C4 P1	1	5.2	3	11.4	C6/1-15-13 P1	1	6.8	3.2	16.2	C2 P1	1	6	2.7	11.8	C6/1-17-16 P1	1	6	2.5	11.1	C3 P2	1	7.5	3.5	18.8
E108WT P1	1	7.2	3.5	18.8	E111 P1	1	6.3	2.9	13.1	E101 P1	1	6.3	3.5	16	C6/1-15-15 P1	1	5.7	2.8	11.8	97x113-5 P1	1	6.6	3.5	17	C4 P1	1	6.7	3.2	15.7	C6/1-15-13 P1	1	7.6	3.1	16.2	C2 P1	1	7.9	3.9	21.1	C6/1-17-16 P1	1	5.8	3.4	15	C3 P2	1	6	2.6	11.2
E108WT P1	1	6.7	4	19.4	E111 P1	1	6.1	3	14	E101 P1	1	5.6	2.7	10.8	C6/1-15-15 P1	1	6.9	3.3	16.2	97x113-5 P1	1	5.2	2.6	9.9	C4 P1	1	6.8	3.5	18.8	C6/1-15-13 P1	1	7.4	3.5	18.6	C2 P1	1	6.3	3.6	16.8	C6/1-17-16 P1	1	6.1	3	13.7	C3 P2	1	5.4	3.3	12.1
E108WT P1	1	5.2	2.4	9.1	E111 P1	1	7	3.6	19.1	E101 P1	1	6.9	3.4	16.8	C6/1-15-15 P1	1	6.3	3.2	14.6	97x113-5 P1	1	7	3.3	17.5	C4 P1	1	7.1	3.5	17.9	C6/1-15-13 P1	1	6.7	3.8	19.1	C2 P1	1	6.5	3.1	15.4	C6/1-17-16 P1	1	6.4	3.2	15.7	C3 P2	1	7.8	4.1	22.7
E108WT P1	1	7.2	3.2	17.2	E111 P1	1	6.6	2.8	13.5	E101 P1	1	6.7	2.9	13.8	C6/1-15-15 P1	1	6.6	3.1	14.6	97x113-5 P1	1	6.5	3.1	15	C4 P1	1	6.7	3.2	16.3	C6/1-15-13 P1	1	6.7	3.5	17.4	C2 P1	1	7.2	3.4	18.8	C6/1-17-16 P1	1	5.7	2.9	11.8	C3 P2	1	7.1	3.4	18.1
E108WT P1	1	6.1	4	18.1	E111 P1	1	7.1	3.5	17.3	E101 P1	1	6.2	2.8	12.9	C6/1-15-15 P1	1	7.2	3.4	17.9	97x113-5 P1	1	6.6	2.9	13.7	C4 P1	1	6.4	3.3	15.9	C6/1-15-13 P1	1	6.3	3.2	13.9	C2 P1	1	7.3	3.4	18	C6/1-17-16 P1	1	6.8	3.5	17.6	C3 P2	1	7	3.4	17.8
E108WT P1	1	6.7	3.2	14.9	E111 P1	1	9.1	3.7	20.4	E101 P1	1	6	2.6	11.5	C6/1-15-15 P1	1	6	2.9	12.8	97x113-5 P1	1	6.4	3.2	14.5	C4 P1	1	6.3	3.4	16.5	C6/1-15-13 P1	1	5.9	3	12.8	C2 P1	1	6.5	2.9	14	C6/1-17-16 P1	1	6.5	3.5	16.6	C3 P2	1	7.1	3.6	18.1
E108WT P1	1	6.7	3.1	15.8	E111 P1	1	6.8	3.6	18.1	E101 P1	1	6.6	3.2	15.5	C6/1-15-15 P1	1	6.5	3.1	15	97x113-5 P1	1	7.2	3.6	18.9	C4 P1	1	7	3.1	16.1	C6/1-15-13 P1	1	7	3.1	15.7	C2 P1	1	6.9	3.9	20.3	C6/1-17-16 P1	1	6.3	2.9	13	C3 P2	1	7	3.6	18.2
E108WT P1	1	7.4	3.2	16.2	E111 P1	1	6.5	2.7	12.8	E101 P1	1	5.4	2.2	8.5	C6/1-15-15 P1	1	7.2	3.3	16.8	97x113-5 P1	1	7	3.7	19	C4 P1	1	6.3	3.2	15.4	C6/1-15-13 P1	1	6.5	2.9	13.1	C2 P1	1	7.5	3.4	18.1	C6/1-17-16 P1	1	6.6	3	14.2	C3 P2	1	5.7	2.8	11.5
E108WT P1	1	6.9	3.1	16.1	E111 P1	1	6.5	2.6	12	E101 P1	1	6.8	3.1	15.1	C6/1-15-15 P1	1	7.1	3.2	16.8	97x113-5 P1	1	6.5	3.2	15.2	C4 P1	1	6.8	3.2	16.7	C6/1-15-13 P1	1	6.7	3.4	16.5	C2 P1	1	6.9	3.5	18	C6/1-17-16 P1	1	6.5	3.1	14.8	C3 P2	1	8.2	3.8	21
E108WT P1	1	6.7	3	15.1	E111 P1	1	6.3	3.5	16.4	E101 P1	1	7.1	3.1	15	C6/1-15-15 P1	1	6.9	3.3	17.2	97x113-5 P1	1	7.2	3.4	18.1	C4 P1	1	6.3	3.3	14.9	C6/1-15-13 P1	1	6.1	2.7	11.6	C2 P1	1	6.4	3.2	15.4	C6/1-17-16 P1	1	6.3	3.2	15	C3 P2	1	6.5	3.3	16.9
E108WT P1	1	5.7	2.6	10.9	E111 P1	1	6.8	3.1	15.7	E101 P1	1	5.6	2.9	12.1	C6/1-15-15 P1	1	7.3	3.6	17.8	97x113-5 P1	1	5.8	3.3	14.5	C4 P1	1	7	3.4	18	C6/1-15-13 P1	1	7.1	3	16.4	C2 P1	1	6.7	3.2	16.4	C6/1-17-16 P1	1	6.8	3.4	17	C3 P2	1	5.9	2.9	12.1
E108WT P1	1	6.8	3.1	15	E111 P1	1	6.8	3.4	16.4	E101 P1	1	6.3	3.3	15.3	C6/1-15-15 P1	1	6.7	2.8	12.9	97x113-5 P1	1	5.6	3.1	13.2	C4 P1	1	7.2	3.7	18.3	C6/1-15-13 P1	1	6.5	3.1	14.7	C2 P1	1	6.6	3.1	15.4	C6/1-17-16 P1	1	7	3.5	18	C3 P2	1	7.5	3.5	19.7
E108WT P1	1	6.3	3.2	13.4	E111 P1	1	6.7	3	14.9	E101 P1	1	7.2	3.6	18.7	C6/1-15-15 P1	1	6.8	3.3	15.4	97x113-5 P1	1	6.6	3.2	16	C4 P1	1	6.6	3.2	15.7	C6/1-15-13 P1	1	6.4	3	14.3	C2 P1	1	5.5	2.7	11.2	C6/1-17-16 P1	1	6.8	3.3	15.8	C3 P2	1	7.1	3.2	16.6
E108WT P1	1	6.4	3.2	14.6	E111 P1	1	6.6	3.3	16	E101 P1	1	6.9	3	14	C6/1-15-15 P1	1	6	2.9	12.8	97x113-5 P1	1	6.7	3.8	18.4	C4 P1	1	7.1	3.4	18.9	C6/1-15-13 P1	1	6.6	3.7	17.9	C2 P1	1	6.1	3.9	17.2	C6/1-17-16 P1	1	6.4	3	14.5	C3 P2	1	6.8	2.8	14.2
E108WT P1	1	6	3.1	14.1	E111 P1	1	6.8	3.3	15.7	E101 P1	1	6	2.6	10.4	C6/1-15-15 P1	1	6.6	3.5	16.5	97x113-5 P1	1	6.6	3	14.3	C4 P1	1	6.9	3.5	17.5	C6/1-15-13 P1	1	6.9	2.6	12.4	C2 P1	1	7.2	3.6	18.7	C6/1-17-16 P1	1	5.8	3.6	15.5	C3 P2	1	6.9	3.5	18.1
E108WT P1	1	7	3.3	16.7	E111 P1	1	6.7	3	14.8	E101 P1	1	6.3	2.9	14.1	C6/1-15-15 P1	1	7.1	3.5	17	97x113-5 P1	1	6.8	3.4	17.1	C4 P1	1	6.5	3.2	14.7	C6/1-15-13 P1	1	6	3	13.2	C2 P1	1	6.4	2.8	12.4	C6/1-17-16 P1	1	6.5	3.3	15.5	C3 P2	1	6.6	3.2	15
E108WT P1	1	6.6	3.1	16.2	E111 P1	1	6	2.8	12.7	E101 P1	1	5.7	2.6	10.1	C6/1-15-15 P1	1	6.4	3.4	16.4	97x113-5 P1	1	6.5	3.5	16	C4 P1	1	6.6	3.2	15.9	C6/1-15-13 P1	1	6.7	3.4	16.6	C2 P1	1	6.9	3.3	16.5	C6/1-17-16 P1	1	7.3	3.6	17.7	C3 P2	1	6.2	3.6	16.7
E108WT P1	1	7.1	3	15.8	E111 P1	1	7.2	3.9	20.9	E101 P1	1	7.4	3.2	17.1	C6/1-15-15 P1	1	6.2	3.1	14.4	97x113-5 P1	1	7.3	3.4	17.3	C4 P1	1	7.1	3.5	18.9	C6/1-15-13 P1	1	7.2	3.5	18.9	C2 P1	1	6.7	3.8	18.1	C6/1-17-16 P1	1	6.5	3.4	16.1	C3 P2	1	7.4	3.3	15.8
E108WT P1	1	6.8	3	15.1	E111 P1	1	6.3	3.2	16.1	E101 P1	1	7.1	3.3	16.3	C6/1-15-15 P1	1	6.6	3.2	15.4	97x113-5 P1	1	4.8	2.6	9.1	C4 P1	1	7	3.4	17.7	C6/1-15-13 P1	1	7.2	2.9	15.6	C2 P1	1	6.2	3	13.9	C6/1-17-16 P1	1	6.1	3.1	13.4	C3 P2	1	6.3	3.5	16.2
E108WT P1	1	6.7	3.1	15.4	E111 P1	1	6.6	2.9	13.7	E101 P1	1	6.3	2.7	11.5	C6/1-15-15 P1	1	6.2	3.1	13.9	97x113-5 P1	1	6.5	3.6	17.7	C4 P1	1	6.5	3.3	15.7	C6/1-15-13 P1	1	7	3.9	20.5	C2 P1	1	6.7	3.1	15.7	C6/1-17-16 P1	1	6.6	2.9	14.2	C3 P2	1	6.3	3.3	15.4
E108WT P1	1	6.9	3.6	18.3	E111 P1	1	5.9	2.7	11.7	E101 P1	1	7.5	3.5	17.8	C6/1-15-15 P1	1	6.6	3.3	15.6	97x113-5 P1	1	6.3	3.6	17	C4 P1	1	6	3	13.4	C6/1-15-13 P1	1	6.9	3.4	17.2	C2 P1	1	6.9	3.3	17.8	C6/1-17-16 P1	1	6.3	3.2	15.2	C3 P2	1	7.2	3.1	17
E108WT P1	1	6.7	3	15.6	E111 P1	1	6.7	3	15.3	E101 P1	1	7.6	3.6	20.8	C6/1-15-15 P1	1	8.1	3.6	19.7	97x113-5 P1	1	6	2.4	10.4	C4 P1	1	6.8	3.1	15.4	C6/1-15-13 P1	1	6.9	3.2	16.6	C2 P1	1	6.6	3.9	19.1	C6/1-17-16 P1	1	6.8	3.7	18.5	C3 P2	1	7	3.4	16
E108WT P1	1	6.7	3.4	17.4	E111 P1	1	5.5	2.5	10.5	E101 P1	1	6.7	2.8	13.5	C6/1-15-15 P1	1	6.7	3.6	16.9	97x113-5 P1	1	6.5	3.2	16.4	C4 P1	1	7	3.9	20.5	C6/1-15-13 P1	1	7	3.8	19.4	C2 P1	1	7.4	4	19.9	C6/1-17-16 P1	1	7.3	3.9	19.3	C3 P2	1	7	3.1	16.2
E108WT P1	1	5.6	2.7	11.1	E111 P1	1	7.1	3	14.9	E101 P1	1	5.6	2.8	10.6	C6/1-15-15 P1	1	5.6	2.3	9.4	97x113-5 P1	1	5.3	4.2	11.6	C4 P1	1	6.1	2.9	13.5	C6/1-15-13 P1	1	7.3	3.8	19.9	C2 P1	1	6.2	2.8	13.3	C6/1-17-16 P1	1	6.1	2.4	10	C3 P2	1	7.5	3.2	18.3
E108WT P1	1	6.2	2.9	12.8	E111 P1	1	7.6	3	16.5	E101 P1	1	6.5	3.6	17.6	C6/1-15-15 P1	1	6.8	3.5	17.6	97x113-5 P1	1	6.6	3.4	17.1	C4 P1	1	7.2	3.5	17.9	C6/1-15-13 P1	1	6.4	3.1	14.8	C2 P1	1	6.6	3.4	16.6	C6/1-17-16 P1	1	6.8	3.4	16	C3 P2	1	6.4	3.2	14
E108WT P1	1	6.3	3	14.1	E111 P1	1	6.4	3	14.9	E101 P1	1	7	3.4	18.4	C6/1-15-15 P1	1	6.8	3.4	16.3	97x113-5 P1	1	6.1	3.4	15.6	C4 P1	1	5.6	2.8	11.3	C6/1-15-13 P1	1	6.2	3.2	14	C2 P1	1	7.1	3.7	18.9	C6/1-17-16 P1	1	5.7	3.3	14.5	C3 P2	1	8	3.2	18.8
E108WT P1	1	6	2.5	10.7	E111 P1	1	6.4	3.2	15.1	E101 P1	1	6.6	3.1	15.5	C6/1-15-15 P1	1	7.1	3.8	19.9	97x113-5 P1	1	6.1	2.7	11.9	C4 P1	1	6.3	3.2	14.9	C6/1-15-13 P1	1	7	3.6	17.6	C2 P1	1	6.5	3.2	16	C6/1-17-16 P1	1	7.1	3.5	17.6	C3 P2	1	7.1	3.6	17.8
E108WT P1	1	6.8	2.8	12.9	E111 P1	1	5.4	2.8	10.2	E101 P1	1	6.4	3.8	18.3	C6/1-15-15 P1	1	6	3	12.9	97x113-5 P1	1	6.5	3.4	15.9	C4 P1	1	5.6	3	12.6	C6/1-15-13 P1	1	6.6	3.9	19.4	C2 P1	1	5.6	2.6	11.3	C6/1-17-16 P1	1	6.1	2.8	11.9	C3 P2	1	7.1	4.1	21.7
E108WT P1	1	5.9	3	11.7	E111 P1	1	6.8	4	18.2	E101 P1	1	6.9	3	15.4	C6/1-15-15 P1	1	7.1	3.1	15.5	97x113-5 P1	1	6.5	3.5	16.5	C4 P1	1	7.8	3.5	17.2	C6/1-15-13 P1	1	6.3	3.1	14.4	C2 P1	1	5.1	2.2	8.3	C6/1-17-16 P1	1	6	3.7	16.9	C3 P2	1	7.2	3.3	17.1
E108WT P1	1	7	3.9	20.9	E111 P1	1	6.7	2.9	14.4	E101 P1	1	6.2	3.8	16.6	C6/1-15-15 P1	1	6.9	3	14.1	97x113-5 P1	1	6	2.7	11.6	C4 P1	1	6.6	3.4	15.7	C6/1-15-13 P1	1	6.9	3.3	16.3	C2 P1	1	7.4	3.2	18.2	C6/1-17-16 P1	1	6.3	3	13.7	C3 P2	1	6.2	2.9	13.1
E108WT P1	1	7	3.2	17.4	E111 P1	1	6.3	3	14	E101 P1	1	6.8	3.7	18.5	C6/1-15-15 P1	1	6.4	3.1	14.8	97x113-5 P1	1	6.8	3.5	17.4	C4 P1	1	7.6	3.6	19.6	C6/1-15-13 P1	1	6.4	3	14	C2 P1	1	7.2	3.4	17.6	C6/1-17-16 P1	1	7	3.6	18.1	C3 P2	1	6.5	3.4	15.1
E108WT P1	1	7.1	3.2	15.7	E111 P1	1	6.2	3	13.6	E101 P1	1	5.9	2.9	12.8	C6/1-15-15 P1	1	6.3	3.6	16.3	97x113-5 P1	1	5.3	2.7	11.7	C4 P1	1	6.8	3.2	16.4	C6/1-15-13 P1	1	7	3.6	18.4	C2 P1	1	6	2.9	13	C6/1-17-16 P1	1	7.2	3.4	17.4	C3 P2	1	7.3	4.2	21.6
E108WT P1	1	5.1	2.4	8.8	E111 P1	1	6.7	3.9	19.2	E101 P1	1	5.8	2.6	10.4	C6/1-15-15 P1	1	7	3	14.6	97x113-5 P1	1	6.6	3.3	16.6	C4 P1	1	7.3	3.5	17.3	C6/1-15-13 P1	1	7.3	3	15	C2 P1	1	6.4	2.9	13.4	C6/1-17-16 P1	1	6.5	3	14.9	C3 P2	1	6.6	3.5	17.4
E108WT P1	1	6.9	3.3	17.2	E111 P1	1	7.6	3.4	18	E101 P1	1	6	2.9	12.9	C6/1-15-15 P1	1	7.1	3.6	19.1	97x113-5 P1	1	6.8	3.2	15.4	C4 P1	1	6.9	3.3	16.8	C6/1-15-13 P1	1	6.7	3.4	17.1	C2 P1	1	7.4	3.8	20.7	C6/1-17-16 P1	1	6.5	3.6	17.4	C3 P2	1	6.5	3.2	16
E108WT P1	1	7.4	3.2	17.6	E111 P1	1	6.7	2.9	13.6	E101 P1	1	6.2	2.6	11.8	C6/1-15-15 P1	1	6.9	3.2	15.9	97x113-5 P1	1	7.3	4.7	20.5	C4 P1	1	7.1	3.3	16.5	C6/1-15-13 P1	1	7.1	3.8	18.7	C2 P1	1	7.7	3	14.7	C6/1-17-16 P1	1	5.5	2.7	11	C3 P2	1	8.1	3.5	18.8
E108WT P1	1	6.8	3	14.9	E111 P1	1	7	3.3	15.8	E101 P1	1	6.6	2.9	13.8	C6/1-15-15 P1	1	6.5	3.3	15.1	97x113-5 P1	1	6.1	2.8	13.3	C4 P1	1	7	3.7	19.2	C6/1-15-13 P1	1	5.9	3.1	13.5	C2 P1	1	6	3.2	14.1	C6/1-17-16 P1	1	6.1	3	13.4	C3 P2	1	6.7	3.2	15.2
E108WT P1	1	6.3	3	14.7	E111 P1	1	6.7	3	14.6	E101 P1	1	7.1	2.9	14	C6/1-15-15 P1	1	4.8	2.4	8.4	97x113-5 P1	1	6.7	3.2	16	C4 P1	1	7	3.4	17.7	C6/1-15-13 P1	1	7.3	3.2	17.9	C2 P1	1	6.8	3.8	18.7	C6/1-17-16 P1	1	6.9	3	15	C3 P2	1	6.5	3.2	15.2
E108WT P1	1	7.1	3.1	16	E111 P1	1	6.5	3.8	18.2	E101 P1	1	6.5	3.4	16.3	C6/1-15-15 P1	1	7.1	3.4	16.8	97x113-5 P1	1	7.2	3.1	16.3	C4 P1	1	7	4	20.6	C6/1-15-13 P1	1	7.2	2.8	13.7	C2 P1	1	5.9	3	13.6	C6/1-17-16 P1	1	6.5	3.4	15.6	C3 P2	1	7.3	3.6	19.3
E108WT P1	1	6.2	3.1	13.6	E111 P1	1	6.6	3.3	16.7	E101 P1	1	5.3	2.6	10.4	C6/1-15-15 P1	1	6.1	2.9	12.9	97x113-5 P1	1	6.8	3.4	16.7	C4 P1	1	7.3	3.9	18.1	C6/1-15-13 P1	1	6.7	3.6	18.1	C2 P1	1	7.1	3.1	16.2	C6/1-17-16 P1	1	7.3	3.5	19	C3 P2	1	7	3.7	19.1
E108WT P1	1	6.7	3.6	17.8	E111 P1	1	6.2	2.8	12.6	E101 P1	1	6.8	3.4	16.7	C6/1-15-15 P1	1	7.1	3.3	17.7	97x113-5 P1	1	6.9	3.9	19.1	C4 P1	1	5.4	2.9	11.7	C6/1-15-13 P1	1	6.2	3.2	14.9	C2 P1	1	6.9	3.6	19.6	C6/1-17-16 P1	1	5.9	3.2	13.9	C3 P2	1	6.3	3.5	16.4
E108WT P1	1	9.2	3.8	21.8	E111 P1	1	7	4.1	19.8	E101 P1	1	5.2	2.2	8.4	C6/1-15-15 P1	1	6.2	2.9	12.9	97x113-5 P1	1	7.2	3.3	16.9	C4 P1	1	6.5	3.2	15.4	C6/1-15-13 P1	1	6.8	3	14.7	C2 P1	1	7.4	3.4	18.2	C6/1-17-16 P1	1	5.4	2.4	9	C3 P2	1	7.5	3.6	19.2
E108WT P1	1	5.4	2.8	10.9	E111 P1	1	5.8	2.4	10	E101 P1	1	7.1	3.8	19.4	C6/1-15-15 P1	1	5.8	2.4	10.2	97x113-5 P1	1	5.1	2.6	9.7	C4 P1	1	7.4	3.6	19.7	C6/1-15-13 P1	1	7.7	3.4	18.4	C2 P1	1	7.3	3.5	19.2	C6/1-17-16 P1	1	5.3	2.3	9.1	C3 P2	1	6.7	3.3	16.1
E108WT P1	1	7.1	2.9	15.3	E111 P1	1	5.7	2.7	11.2	E101 P1	1	7.1	2.8	13.8	C6/1-15-15 P1	1	6.9	3.5	17.1	97x113-5 P1	1	6.5	3.5	15.9	C4 P1	1	7.8	3.2	17.4	C6/1-15-13 P1	1	6.7	3	13.8	C2 P1	1	7.3	3.6	19	C6/1-17-16 P1	1	6.7	3.2	16.3	C3 P2	1	7.9	3.4	18.8
E108WT P1	1	6.7	3.1	14.8	E111 P1	1	5.8	2.6	11.1	E101 P1	1	6	2.8	12.2	C6/1-15-15 P1	1	6.4	3.4	16.4	97x113-5 P1	1	7.2	3.3	16.8	C4 P1	1	6.8	3.9	20.4	C6/1-15-13 P1	1	5.2	2.5	9.7	C2 P1	1	7.5	3.7	20.2	C6/1-17-16 P1	1	6.3	3.3	15.4	C3 P2	1	6.9	3.6	18.8
E108WT P1	1	7.1	3.4	16.9	E111 P1	1	6.2	3.2	14.9	E101 P1	1	7.5	3.6	19.2	C6/1-15-15 P1	1	6.5	3.2	16	97x113-5 P1	1	6.8	4.3	17.7	C4 P1	1	7	3.5	18.6	C6/1-15-13 P1	1	6.7	3.4	16.9	C2 P1	1	7.7	3.4	19.2	C6/1-17-16 P1	1	6.2	3.2	14.8	C3 P2	1	7.5	3.9	19.8
E108WT P1	1	6.2	3	14	E111 P1	1	7.2	3.3	18.3	E101 P1	1	5.5	2.3	9.3	C6/1-15-15 P1	1	6.4	3.5	17.1	97x113-5 P1	1	5.4	2.3	9.1	C4 P1	1	6.5	3.3	15.6	C6/1-15-13 P1	1	7	3.3	17.6	C2 P1	1	7.2	3.3	16.4	C6/1-17-16 P1	1	6.2	3.2	14.4	C3 P2	1	6.2	2.9	13.3
E108WT P1	1	6.9	3.3	16.3	E111 P1	1	6.7	3	14.7	E101 P1	1	6	3	12.6	C6/1-15-15 P1	1	6.8	3.3	15.9	97x113-5 P1	1	6.5	3	14.5	C4 P1	1	6	3.2	14.1	C6/1-15-13 P1	1	6.7	3.2	15.7	C2 P1	1	6.8	3.1	15.5	C6/1-17-16 P1	1	6.8	3.5	17.1	C3 P2	1	6.4	3.4	16.8
E108WT P1	1	6.4	3.7	17.4	E111 P1	1	6.6	3.1	14.3	E101 P1	1	6.6	3.4	15.9	C6/1-15-15 P1	1	6.6	3.5	16.1	97x113-5 P1	1	6.8	3.7	19.3	C4 P1	1	7.1	3.3	17.7	C6/1-15-13 P1	1	7.2	3.4	17.9	C2 P1	1	6.8	4.1	18.3	C6/1-17-16 P1	1	7.4	3.5	17.9	C3 P2	1	6.8	3.6	18.8
E108WT P1	1	6.7	3.1	13.9	E111 P1	1	6	2.7	11.9	E101 P1	1	7.3	3.5	18.6	C6/1-15-15 P1	1	6.8	3.3	17.4	97x113-5 P1	1	6.3	3.3	15.7	C4 P1	1	7.1	3.3	17.3	C6/1-15-13 P1	1	6.5	3.2	14.8	C2 P1	1	6.7	3.3	16.2	C6/1-17-16 P1	1	6.2	3.2	15.1	C3 P2	1	6.6	3.1	14.6
E108WT P1	1	6.8	3.3	16.6	E111 P1	1	6.9	3.3	17.5	E101 P1	1	5.8	3	12.9	C6/1-15-15 P1	1	7.1	3.6	19.4	97x113-5 P1	1	6.9	3.7	17.5	C4 P1	1	7	3.3	17.6	C6/1-15-13 P1	1	6.8	3.5	16.8	C2 P1	1	6.7	3	14.7	C6/1-17-16 P1	1	6.1	3.1	14.6	C3 P2	1	7.1	3.4	17.5
E108WT P1	1	6.5	3	14.1	E111 P1	1	7.4	3.2	18.1	E101 P1	1	6.2	3.5	16	C6/1-15-15 P1	1	6.7	3.2	15.3	97x113-5 P1	1	7.6	4	18	C4 P1	1	6.3	3.4	15.4	C6/1-15-13 P1	1	5.2	2.5	9.4	C2 P1	1	7	3.3	16	C6/1-17-16 P1	1	6.7	3.1	14.5	C3 P2	1	6.9	3.2	15.2
E108WT P1	1	6.6	3.5	16.3	E111 P1	1	7.3	3	15.4	E101 P1	1	6.3	3	12.9	C6/1-15-15 P1	1	7	3.3	16.9	97x113-5 P1	1	6.4	2.8	12.5	C4 P1	1	5.8	2.7	11.8	C6/1-15-13 P1	1	7.1	3.7	18.5	C2 P1	1	7.7	3.8	20.5	C6/1-17-16 P1	1	6.3	3.7	17.2	C3 P2	1	6.8	3.5	16.5
E108WT P1	1	5	2.3	8	E111 P1	1	7.3	3	14.7	E101 P1	1	6.8	3.3	16.9	C6/1-15-15 P1	1	6.3	3.1	13.9	97x113-5 P1	1	6.4	3.2	14.3	C4 P1	1	6.8	3.6	18	C6/1-15-13 P1	1	5.9	3	13.5	C2 P1	1	7.1	3.1	16.7	C6/1-17-16 P1	1	6	3.5	15.9	C3 P2	1	7.1	3.7	19.3
E108WT P1	1	6.4	3	14.7	E111 P1	1	6.2	2.6	12.4	E101 P1	1	7	3.4	17.3	C6/1-15-15 P1	1	6.7	3.8	18.2	97x113-5 P1	1	6.5	3.4	16.1	C4 P1	1	7.3	3.3	18.1	C6/1-15-13 P1	1	7	3.9	18.9	C2 P1	1	6.9	3.6	18.5	C6/1-17-16 P1	1	6.6	3.1	14.5	C3 P2	1	7.7	3.4	18
E108WT P1	1	6.5	2.9	13.1	E111 P1	1	4.6	2.1	7.4	E101 P1	1	6.3	3.1	14.1	C6/1-15-15 P1	1	6.7	3.1	15.2	97x113-5 P1	1	6.8	3.2	15.4	C4 P1	1	6.7	3.2	15.8	C6/1-15-13 P1	1	5	2.7	10.2	C2 P1	1	6.2	3.9	18	C6/1-17-16 P1	1	6.3	2.7	12.8	C3 P2	1	6.9	3.4	17.6
E108WT P1	1	6.1	2.9	12.9	E111 P1	1	7.2	3.4	16.8	E101 P1	1	7.1	3.5	17.3	C6/1-15-15 P1	1	6.7	3.2	15.4	97x113-5 P1	1	7.3	3.9	20.2	C4 P1	1	7.5	3.5	18	C6/1-15-13 P1	1	6.4	3	13.5	C2 P1	1	6.9	3.5	17.9	C6/1-17-16 P1	1	7.4	3.3	17.1	C3 P2	1	5.6	2.4	10.4
E108WT P1	1	6.8	3	14.7	E111 P1	1	6.3	2.9	13.3	E101 P1	1	6.7	3	14.3	C6/1-15-15 P1	1	6.6	3.7	17.5	97x113-5 P1	1	6.6	3	14.4	C4 P1	1	6.9	4	17.6	C6/1-15-13 P1	1	7.2	3.2	16.9	C2 P1	1	6.9	3.2	15.7	C6/1-17-16 P1	1	7.3	3.7	19.2	C3 P2	1	6.8	3.3	16.8
E108WT P1	1	6.6	3.1	16.2	E111 P1	1	6.9	3.5	18	E101 P1	1	7.9	3.8	20.8	C6/1-15-15 P1	1	7.4	3.5	17.6	97x113-5 P1	1	5.7	2.9	11.7	C4 P1	1	6.4	3.7	18.1	C6/1-15-13 P1	1	5.3	2.6	10	C2 P1	1	6.6	3.6	17.4	C6/1-17-16 P1	1	6.3	3.2	14.5	C3 P2	1	7.2	3.5	18.9
E108WT P1	1	7	3.4	16.7	E111 P1	1	6.4	3.3	15.5	E101 P1	1	7.1	3.3	16.5	C6/1-15-15 P1	1	6.7	3.4	16.5	97x113-5 P1	1	6.1	3	13.5	C4 P1	1	7.3	3.3	17.7	C6/1-15-13 P1	1	6.6	3.7	18.1	C2 P1	1	6.3	3	14.1	C6/1-17-16 P1	1	4.9	2.4	8.8	C3 P2	1	6.6	3.3	16.8
E108WT P1	1	6.6	3.3	16.1	E111 P1	1	6.6	3.2	15.9	E101 P1	1	6.9	3.6	17.8	C6/1-15-15 P1	1	6.8	3.4	16.4	97x113-5 P1	1	6.6	3.6	17.9	C4 P1	1	7	3.3	17.5	C6/1-15-13 P1	1	6.4	3.3	15.5	C2 P1	1	7.1	3.9	20.5	C6/1-17-16 P1	1	6.2	3	12.9	C3 P2	1	7	3.3	17
E108WT P1	1	6.2	3.3	15.6	E111 P1	1	6.5	3.1	15.3	E101 P1	1	5.8	2.6	10.1	C6/1-15-15 P1	1	6	2.9	12.5	97x113-5 P1	1	7.2	3.6	19.2	C4 P1	1	6.9	3.9	19.6	C6/1-15-13 P1	1	6.5	3.2	14.3	C2 P1	1	6.8	3.6	19.3	C6/1-17-16 P1	1	6.7	3.5	17	C3 P2	1	7.3	3.8	18.6
E108WT P1	1	6.2	3.6	16.6	E111 P1	1	6.9	3.3	16.5	E101 P1	1	6.2	2.8	12.7	C6/1-15-15 P1	1	6.9	2.9	14.5	97x113-5 P1	1	5.5	2.8	11.1	C4 P1	1	6.4	3.3	15.8	C6/1-15-13 P1	1	6.7	3	14.4	C2 P1	1	6.9	3.7	18.8	C6/1-17-16 P1	1	6.7	3.4	16.6	C3 P2	1	7.1	3.7	18.4
E108WT P1	1	5.7	2.4	11	E111 P1	1	6.8	2.9	13.7	E101 P1	1	6.6	2.8	13.8	C6/1-15-15 P1	1	6.5	3.3	16.1	97x113-5 P1	1	4.9	2.4	8.6	C4 P1	1	7	4	20.8	C6/1-15-13 P1	1	6.7	3.3	16.7	C2 P1	1	6.2	2.9	13.5	C6/1-17-16 P1	1	6.9	3.3	16.6	C3 P2	1	6.4	3.3	14.9
E108WT P1	1	5.1	2.4	8.7	E111 P1	1	6.8	2.9	14.2	E101 P1	1	5.9	3	12.1	C6/1-15-15 P1	1	6.1	2.9	12.2	97x113-5 P1	1	5.1	2.8	11	C4 P1	1	6.9	3.5	17.8	C6/1-15-13 P1	1	7	3.1	15.6	C2 P1	1	7.8	3.7	19.1	C6/1-17-16 P1	1	7.2	3.5	17.7	C3 P2	1	6.7	3.2	15.8
E108WT P1	1	6.1	2.9	12.7	E111 P1	1	7.3	3.6	18.2	E101 P1	1	7.1	3.3	16	C6/1-15-15 P1	1	6.4	3.1	14.6	97x113-5 P1	1	5.4	2.7	10.5	C4 P1	1	6.3	3.2	14.7	C6/1-15-13 P1	1	7.5	3.3	17.2	C2 P1	1	7.6	3.5	18.5	C6/1-17-16 P1	1	7.7	3.3	16.5	C3 P2	1	7.1	3.6	18.9
E108WT P1	1	6.3	2.9	14.4	E111 P1	1	6.7	3.2	16.3	E101 P1	1	6.4	3.3	15.2	C6/1-15-15 P1	1	8.2	3.1	18.6	97x113-5 P1	1	7.2	3.4	17.5	C4 P1	1	6.9	3.4	18	C6/1-15-13 P1	1	7.5	3.6	19.9	C2 P1	1	6.9	3.3	17.2	C6/1-17-16 P1	1	5.6	2.6	10.8	C3 P2	1	6.6	3.4	17.5
E108WT P1	1	6.6	3.6	17.2	E111 P1	1	7	2.9	14.3	E101 P1	1	7.6	4.2	19.3	C6/1-15-15 P1	1	7.5	3.2	17.1	97x113-5 P1	1	9.9	4.7	20.5	C4 P1	1	7.1	3.3	17.5	C6/1-15-13 P1	1	6.7	3.6	17.4	C2 P1	1	6.2	3.1	14	C6/1-17-16 P1	1	6.2	2.9	12.6	C3 P2	1	5.9	3	12.3
E108WT P1	1	6.7	3.2	16.4	E111 P1	1	7.5	3.3	17.5	E101 P1	1	7.3	3.1	15.6	C6/1-15-15 P1	1	6.7	3.4	16.2	97x113-5 P1	1	7.3	3.6	18.4	C4 P1	1	7	3.4	18.1	C6/1-15-13 P1	1	6.8	3.2	16	C2 P1	1	6.7	3.5	17.9	C6/1-17-16 P1	1	5.8	2.8	12	C3 P2	1	6.9	3.5	17.3
E108WT P1	1	6.6	3.2	15.3	E111 P1	1	6.6	3.8	18	E101 P1	1	7.6	4.4	20.9	C6/1-15-15 P1	1	5.6	2.7	11.7	97x113-5 P1	1	6.1	2.9	13	C4 P1	1	6.9	3.7	19.5	C6/1-15-13 P1	1	5.3	3	12.2	C2 P1	1	6.9	3.3	17.5	C6/1-17-16 P1	1	6.3	3.2	14.1	C3 P2	1	6.7	3.3	16
E108WT P1	1	6.9	3.2	17.1	E111 P1	1	7.4	3.7	19.8	E101 P1	1	7.1	3.4	16.4	C6/1-15-15 P1	1	6.1	2.9	13.2	97x113-5 P1	1	7.2	3.4	16.6	C4 P1	1	6.2	3.2	14.5	C6/1-15-13 P1	1	6.7	2.9	14.5	C2 P1	1	6	3	13.3	C6/1-17-16 P1	1	6.2	3.3	15.5	C3 P2	1	7.4	3.7	19.2
E108WT P1	1	5.3	2.3	9.3	E111 P1	1	6.5	2.7	13.5	E101 P1	1	6.7	3.7	17.4	C6/1-15-15 P1	1	7	3.2	16.7	97x113-5 P1	1	6.3	3.2	14.8	C4 P1	1	5.9	2.9	12.8	C6/1-15-13 P1	1	5.4	2.7	11	C2 P1	1	7.5	3.6	18.9	C6/1-17-16 P1	1	5.3	2.8	10.9	C3 P2	1	7.1	3.3	16.9
E108WT P1	1	6.8	3	15.6	E111 P1	1	6.4	3.4	15.7	E101 P1	1	9.4	3.8	20.7	C6/1-15-15 P1	1	7.8	3.6	19.7	97x113-5 P1	1	6.6	3.2	15.3	C4 P1	1	6.4	3.4	16.6	C6/1-15-13 P1	1	7.1	2.9	14.7	C2 P1	1	7.7	3.9	20.8	C6/1-17-16 P1	1	6.9	3.4	17.5	C3 P2	1	7.1	3.3	16.3
E108WT P1	1	6	2.8	12	E111 P1	1	7.2	3.4	17.5	E101 P1	1	6.4	2.8	12.7	C6/1-15-15 P1	1	6.9	3.2	16.4	97x113-5 P1	1	6.9	3.5	17.8	C4 P1	1	7.1	3.8	20.3	C6/1-15-13 P1	1	6.3	3.2	15.1	C2 P1	1	7.2	3.9	21.2	C6/1-17-16 P1	1	6.3	3.2	14.1	C3 P2	1	6.2	3.4	15.1
E108WT P1	1	6.4	3.9	18.2	E111 P1	1	6.2	3.2	14.1	E101 P1	1	7	3.2	15.6	C6/1-15-15 P1	1	6.9	3.4	17	97x113-5 P1	1	6.3	3.1	14.3	C4 P1	1	7	4	19.4	C6/1-15-13 P1	1	6.4	3.8	18.1	C2 P1	1	6.2	3	13.2	C6/1-17-16 P1	1	6.3	3.6	16.7	C3 P2	1	6.2	2.5	11.3
E108WT P1	1	7	3.2	17	E111 P1	1	6.8	3.1	16	E101 P1	1	6.3	3.1	14.2	C6/1-15-15 P1	1	6.7	3.5	17.1	97x113-5 P1	1	6.9	3.3	16.2	C4 P1	1	6.7	3.4	17.2	C6/1-15-13 P1	1	6.1	3.2	14.4	C2 P1	1	6.6	3.2	15.7	C6/1-17-16 P1	1	7.1	3.1	15.5	C3 P2	1	7.2	3.5	18
E108WT P1	1	7	3.6	18.2	E111 P1	1	6.9	3.2	17.2	E101 P1	1	6.6	3	14.7	C6/1-15-15 P1	1	7.6	3.4	17.5	97x113-5 P1	1	6.3	3.5	16.6	C4 P1	1	6.5	3.8	18.4	C6/1-15-13 P1	1	6.5	3.2	14.9	C2 P1	1	6.4	3.1	15	C6/1-17-16 P1	1	6.9	3	14.1	C3 P2	1	7.2	3.5	18.6
E108WT P1	1	6.7	3.3	17	E111 P1	1	5.6	2.5	10.1	E101 P1	1	6.5	2.7	13	C6/1-15-15 P1	1	7.4	3.2	16.2	97x113-5 P1	1	7	3.6	18	C4 P1	1	6.7	3.4	17.5	C6/1-15-13 P1	1	6.5	3.8	18.3	C2 P1	1	6.9	3.6	19.6	C6/1-17-16 P1	1	5.6	2.8	11.6	C3 P2	1	6.8	3.5	17.8
E108WT P1	1	6.7	3	14.5	E111 P1	1	6.7	3.7	17.9	E101 P1	1	6.8	3.1	14.9	C6/1-15-15 P1	1	6.1	3.3	14.9	97x113-5 P1	1	6.6	3.4	16.1	C4 P1	1	6.9	3.5	17.5	C6/1-15-13 P1	1	6.1	4.3	16.7	C2 P1	1	7.8	3.3	17.5	C6/1-17-16 P1	1	5.1	2.7	10.1	C3 P2	1	6.6	3.4	16.3
E108WT P1	1	6	3	13.3	E111 P1	1	7	3.1	16.6	E101 P1	1	6.7	3.3	16.2	C6/1-15-15 P1	1	5.9	3.1	13.6	97x113-5 P1	1	6	3.1	14.1	C4 P1	1	7.2	4.1	20.9	C6/1-15-13 P1	1	7.3	3.5	18.7	C2 P1	1	6.2	3.2	15.1	C6/1-17-16 P1	1	6.3	2.8	13.2	C3 P2	1	6.8	3.9	19.6
E108WT P1	1	6.1	2.9	12.8	E111 P1	1	7.4	3.1	16.3	E101 P1	1	6	3.2	13.7	C6/1-15-15 P1	1	6.5	3.1	14.6	97x113-5 P1	1	7.1	3.4	18.4	C4 P1	1	7	3.2	16.5	C6/1-15-13 P1	1	6.1	2.9	12.9	C2 P1	1	6.9	3.4	17.4	C6/1-17-16 P1	1	6	3	13.5	C3 P2	1	7.2	3.8	19.9
E108WT P1	1	7.1	3.1	15.7	E111 P1	1	6.5	2.7	12.5	E101 P1	1	6	2.8	12.9	C6/1-15-15 P1	1	6	3.1	13.4	97x113-5 P1	1	6	3	12.8	C4 P1	1	7.2	3.7	18.4	C6/1-15-13 P1	1	7	3.5	16.8	C2 P1	1	7.1	3.2	15.5	C6/1-17-16 P1	1	6.3	3.1	14.2	C3 P2	1	6.1	3.5	15.9
E108WT P1	1	6.6	3.8	18	E111 P1	1	7.6	3.2	16.8	E101 P1	1	5.9	2.9	12	C6/1-15-15 P1	1	7.3	3.4	17.2	97x113-5 P1	1	5.7	2.9	12.5	C4 P1	1	6.5	3.5	16.2	C6/1-15-13 P1	1	6.5	3.3	15.5	C2 P1	1	5.3	2.4	9.3	C6/1-17-16 P1	1	6.9	3.7	18.7	C3 P2	1	5.7	2.8	11.5
E108WT P1	1	7.5	3.1	16.4	E111 P1	1	6.7	3.3	16.6	E101 P1	1	6.7	3.1	15.1	C6/1-15-15 P1	1	6.2	2.7	11.2	97x113-5 P1	1	7.2	3.1	16	C4 P1	1	6.5	3.9	19.2	C6/1-15-13 P1	1	6.8	3.1	15.8	C2 P1	1	6.8	3.4	17.1	C6/1-17-16 P1	1	5.7	2.3	9.4	C3 P2	1	4.5	2.6	8.8
E108WT P1	1	6.3	3.6	17.1	E111 P1	1	7.5	3.3	16.9	E101 P1	1	6.8	2.8	13.9	C6/1-15-15 P1	1	6.5	3.1	14.9	97x113-5 P1	1	6.6	3.5	17.4	C4 P1	1	5.8	3	12.6	C6/1-15-13 P1	1	6.5	3.9	18.6	C2 P1	1	6.5	3.3	15.9	C6/1-17-16 P1	1	5.4	2.5	10.2	C3 P2	1	6.9	3.3	17.3
E108WT P1	1	6.9	3.1	15.5	E111 P1	1	6.3	3	14.2	E101 P1	1	5.9	3.1	12.6	C6/1-15-15 P1	1	7	3.2	15.1	97x113-5 P1	1	6.7	3.6	18.2	C4 P1	1	6.9	3.3	16.7	C6/1-15-13 P1	1	7.4	3.7	18.3	C2 P1	1	6.5	3.2	15.7	C6/1-17-16 P1	1	7.1	3.3	17.1	C3 P2	1	6.7	3.2	15.1
E108WT P1	1	6.5	3.3	15.4	E111 P1	1	7	3.2	16.1	E101 P1	1	6.6	3	14.2	C6/1-15-15 P1	1	5.6	2.4	9.8	97x113-5 P1	1	6.5	3.1	14.9	C4 P1	1	7	3.2	15.7	C6/1-15-13 P1	1	6.1	2.8	12.1	C2 P1	1	7.1	3.5	17	C6/1-17-16 P1	1	6.4	3	14.5	C3 P2	1	7.3	3.6	19.1
E108WT P1	1	6.3	2.8	12.9	E111 P1	1	7.7	4	21.1	E101 P1	1	6	3	12.4	C6/1-15-15 P1	1	6	3.4	15.4	97x113-5 P1	1	6.5	2.9	14	C4 P1	1	6.6	3.4	16.9	C6/1-15-13 P1	1	6.5	3.2	15.8	C2 P1	1	5.4	2.7	10.5	C6/1-17-16 P1	1	6.2	3.3	15.1	C3 P2	1	6.5	3.9	19.1
E108WT P1	1	5.3	2.4	9	E111 P1	1	6.8	4	16.1	E101 P1	1	6.4	2.7	12.3	C6/1-15-15 P1	1	6.6	3.2	16.3	97x113-5 P1	1	5.8	2.6	11.4	C4 P1	1	7.3	3.7	19.6	C6/1-15-13 P1	1	7	3.1	15.6	C2 P1	1	5.9	3	13.1	C6/1-17-16 P1	1	6.2	2.8	12.9	C3 P2	1	7.2	4.8	20.6
E108WT P1	1	6.8	3.1	16.1	E111 P1	1	5.9	2.9	12.1	E101 P1	1	7.5	3.6	19.3	C6/1-15-15 P1	1	6.7	3.2	15.8	97x113-5 P1	1	6.5	3.8	17.9	C4 P1	1	7.3	3.4	17.6	C6/1-15-13 P1	1	7.3	3.1	16.6	C2 P1	1	6.6	3.3	17	C6/1-17-16 P1	1	6.4	3.7	17.5	C3 P2	1	7.6	4.1	21.7
E108WT P1	1	7	3	16.2	E111 P1	1	7.7	3.2	16.1	E101 P1	1	6	3.2	12.3	C6/1-15-15 P1	1	7	3	14.8	97x113-5 P1	1	6.9	3.4	16.7	C4 P1	1	6.2	3.5	15.6	C6/1-15-13 P1	1	7.5	2.9	15.3	C2 P1	1	6.3	3.2	14.5	C6/1-17-16 P1	1	6.2	3	13.7	C3 P2	1	6.6	3.5	17.4
E108WT P1	1	6.5	3.8	18.1	E111 P1	1	6.5	3.2	15.2	E101 P1	1	6.4	3.4	16.3	C6/1-15-15 P1	1	6.7	3.3	15.9	97x113-5 P1	1	7.2	3.3	17	C4 P1	1	6.1	3.1	13.9	C6/1-15-13 P1	1	6.1	3	13.5	C2 P1	1	7.1	4	20.6	C6/1-17-16 P1	1	19.6	1.2	6	C3 P2	1	5.9	3	13.1
E108WT P1	1	6.6	3	14.5	E111 P1	1	6.3	2.9	13.6	E101 P1	1	4.8	1.4	4.8	C6/1-15-15 P1	1	6.4	3.5	17	97x113-5 P1	1	6	2.9	13.7	C4 P1	1	6.1	2.5	11.6	C6/1-15-13 P1	1	6.7	2.7	13.1	C2 P1	1	6.9	3.5	17.3	C6/1-17-16 P1	1	6.6	3	13.9	C3 P2	1	7	3	16.6
E108WT P1	1	6.3	2.8	12.8	E111 P1	1	6.6	3.7	18.6	E101 P1	1	6.5	2.8	13.1	C6/1-15-15 P1	1	6.3	3.3	15.6	97x113-5 P1	1	6.9	4	19.8	C4 P1	1	7	2.9	14.7	C6/1-15-13 P1	1	7.6	3.6	18.7	C2 P1	1	7.4	3.2	17.6	C6/1-17-16 P1	1	6.9	3.3	16.5	C3 P2	1	6.7	3.8	17.4
E108WT P1	1	5.3	2.5	9.6	E111 P1	1	6.6	2.8	13.6	E101 P1	1	7.1	3.4	17.5	C6/1-15-15 P1	1	6.9	3.3	16.1	97x113-5 P1	1	6.1	3	13.2	C4 P1	1	6.1	2.8	12.8	C6/1-15-13 P1	1	7	3.5	17.9	C2 P1	1	6.6	3.8	19.5	C6/1-17-16 P1	1	7.6	3.4	17.7	C3 P2	1	6.6	3.3	16.1
E108WT P1	1	6.5	3	14.5	E111 P1	1	5.9	2.7	11.9	E101 P1	1	7.4	3.2	15.2	C6/1-15-15 P1	1	7.1	3.4	18.1	97x113-5 P1	1	6.3	2.8	12.8	C4 P2	1	5.6	3.6	14.7	C6/1-15-13 P1	1	7.2	3.3	16.1	C2 P1	1	5.4	2.7	10.9	C6/1-17-16 P1	1	7	3.5	17.4	C3 P2	1	7.2	3.6	17.7
E108WT P1	1	5.1	2.5	9.8	E111 P1	1	6.6	2.5	12.4	E101 P1	1	5.8	3.1	12.5	C6/1-15-15 P1	1	6.7	3.5	16.5	97x113-5 P1	1	5.7	2.9	12.5	C4 P2	1	10.8	1.9	9	C6/1-15-13 P1	1	7	3.1	16.4	C2 P1	1	7.1	4.2	21.4	C6/1-17-16 P1	1	6.7	3.7	17.6	C3 P2	1	6.1	3	12.8
E108WT P1	1	6.8	3.6	17.2	E111 P1	1	6.5	2.9	13.3	E101 P1	1	6.4	2.9	13.9	C6/1-15-15 P1	1	6.4	3.8	17.1	97x113-5 P1	1	6.8	3.7	18.1	C4 P2	1	7.6	3.7	21.1	C6/1-15-13 P1	1	7.1	3.2	16.7	C2 P1	1	7	3.4	18.1	C6/1-17-16 P1	1	7	3	14.5	C3 P2	1	6.9	3.6	18.3
E108WT P1	1	6.6	3.2	15	E111 P1	1	5.9	2.8	12.1	E101 P1	1	7	3.4	16.6	C6/1-15-15 P1	1	6.8	3.3	16.4	97x113-5 P1	1	6.2	3.4	15.3	C4 P2	1	7.7	4	21.9	C6/1-15-13 P1	1	5.8	2.7	11.4	C2 P1	1	6.8	3.2	15.4	C6/1-17-16 P1	1	7	3.3	16	C3 P2	1	7.1	3.4	17.2
E108WT P1	1	6.6	3.3	16.6	E111 P1	1	6.2	2.6	11.7	E101 P1	1	6.9	3.7	19	C6/1-15-15 P1	1	7	3.4	17.1	97x113-5 P1	1	7.4	3.5	18.3	C4 P2	1	6.9	3.3	16.7	C6/1-15-13 P1	1	7.1	3.9	20.3	C2 P1	1	7.3	3.6	19.9	C6/1-17-16 P1	1	6.7	3.3	16.6	C3 P2	1	7.6	4	22.6
E108WT P1	1	7	3.2	16	E111 P1	1	5.3	2.2	8.6	E101 P1	1	7.4	3.2	17.3	C6/1-15-15 P1	1	5.8	2.6	10.9	97x113-5 P1	1	6.7	4.1	20.2	C4 P2	1	6.9	3.7	19.4	C6/1-15-13 P1	1	5.8	2.9	12.4	C2 P1	1	6.5	3.4	15.8	C6/1-17-16 P1	1	5.4	1.9	6.9	C3 P2	1	7	3.3	16.8
E108WT P1	1	6.4	2.8	13.7	E111 P1	1	6.3	2.6	12.2	E101 P1	1	6.7	3.2	16.1	C6/1-15-15 P1	1	7.4	3.8	18.3	97x113-5 P1	1	6.7	3.5	17.4	C4 P2	1	8.6	3.5	17.9	C6/1-15-13 P1	1	6.5	3.4	16	C2 P1	1	6.2	3.1	14	C6/1-17-16 P1	1	6.9	3.2	15.7	C3 P2	1	7.2	3.4	19.2
E108WT P1	1	6.1	2.6	11.4	E111 P2	1	7	5.1	19.2	E101 P1	1	5	2.3	8.2	C6/1-15-15 P1	1	6.5	3.2	15	97x113-5 P1	1	6.7	3.3	16.3	C4 P2	1	6.2	3	13.1	C6/1-15-13 P1	1	6.8	3.1	15.4	C2 P1	1	6.8	3.6	18.2	C6/1-17-16 P1	1	7.3	2.7	13.4	C3 P2	1	7.2	3.6	18.2
E108WT P1	1	6.3	3.7	17.4	E111 P2	1	6.8	3.3	17.2	E101 P1	1	6.6	3.2	14.8	C6/1-15-15 P1	1	6.7	3.1	15	97x113-5 P1	1	6.9	3.6	18.2	C4 P2	1	6.9	3.7	19.1	C6/1-15-13 P1	1	6.9	3.5	18	C2 P1	1	5.8	2.8	12.3	C6/1-17-16 P1	1	6.2	3	13.4	C3 P2	1	6.5	3.5	16.3
E108WT P1	1	6.4	2.8	13.1	E111 P2	1	7.1	3	15.9	E101 P1	1	6.8	3.3	17.1	C6/1-15-15 P1	1	5.5	2.6	9.8	97x113-5 P1	1	6.4	3.1	14.4	C4 P2	1	6.5	3.8	17.4	C6/1-15-13 P1	1	6.7	3.3	16.2	C2 P1	1	6.7	3.4	17.1	C6/1-17-16 P1	1	6.9	3.5	17.8	C3 P2	1	7.1	3.4	18
E108WT P2	1	6.8	3	14.6	E111 P2	1	7.4	3.8	20.1	E101 P1	1	7	3	15.7	C6/1-15-15 P1	1	6.3	3.2	14.6	97x113-5 P1	1	6.1	3	13.6	C4 P2	1	6.8	3.7	17.8	C6/1-15-13 P1	1	6.8	3.1	14.8	C2 P1	1	5.6	3	12.4	C6/1-17-16 P1	1	6.5	3	14	C3 P2	1	7.4	3.6	20.1
E108WT P2	1	6.9	3.3	16.7	E111 P2	1	6.9	3.9	20.7	E101 P1	1	6.9	3.5	17.6	C6/1-15-15 P1	1	5.2	2.5	9.2	97x113-5 P1	1	6.5	3.6	17.3	C4 P2	1	6.6	3.3	16.3	C6/1-15-13 P1	1	5.8	2.6	11.1	C2 P1	1	6.2	2.6	12.6	C6/1-17-16 P1	1	6.7	3.1	15.7	C3 P2	1	7.1	3.8	19
E108WT P2	1	6.5	3.3	15.2	E111 P2	1	7.1	3.6	19.6	E101 P1	1	6.9	2.9	14.7	C6/1-15-15 P1	1	6	3	13.4	97x113-5 P1	1	7	3.2	16.8	C4 P2	1	7.1	3.7	19.6	C6/1-15-13 P1	1	7	3.4	18.2	C2 P1	1	6.3	4	18.2	C6/1-17-16 P1	1	6.2	3.7	17.2	C3 P2	1	6.2	3.4	15.6
E108WT P2	1	6.1	2.8	12.6	E111 P2	1	6.7	3.1	15.1	E101 P1	1	6.9	3	13.9	C6/1-15-15 P1	1	6	3.1	14.1	97x113-5 P1	1	6.3	3.1	13.4	C4 P2	1	6.5	3.7	17	C6/1-15-13 P1	1	5.4	2.7	10.9	C2 P1	1	6.5	3.2	15.8	C6/1-17-16 P1	1	6.9	3.4	17.3	C3 P2	1	7.3	3.7	18.4
E108WT P2	1	6.3	2.9	13	E111 P2	1	6.6	3.2	15.4	E101 P1	1	5.9	2.3	10.7	C6/1-15-15 P1	1	6.3	5.5	22.2	97x113-5 P1	1	5.6	2.9	12.2	C4 P2	1	6.6	3.1	15.4	C6/1-15-13 P1	1	6.2	3	13.8	C2 P1	1	6.7	3.6	18.1	C6/1-17-16 P1	1	5.9	2.9	12.3	C3 P2	1	6.6	3.4	16.4
E108WT P2	1	6.3	3.4	15.4	E111 P2	1	5.8	2.9	12.5	E101 P1	1	5.8	2.8	12.6	C6/1-15-15 P1	1	5.7	2.3	9.8	97x113-5 P1	1	5.8	2.8	11.6	C4 P2	1	7.4	3.7	18.7	C6/1-15-13 P1	1	6.8	3.6	18.4	C2 P1	1	6.2	2.9	13.1	C6/1-17-16 P1	1	5.9	3.9	17.2	C3 P2	1	6.8	3.1	15.8
E108WT P2	1	6.1	2.8	12.3	E111 P2	1	7.2	3.8	19.6	E101 P1	1	7.4	3.4	17.7	C6/1-15-15 P1	1	6.2	3.7	15	97x113-5 P1	1	6	3.1	13.8	C4 P2	1	7.2	3.2	16.4	C6/1-15-13 P1	1	6.8	4.2	21.2	C2 P1	1	7.2	3.2	17.8	C6/1-17-16 P1	1	6.1	2.9	13.5	C3 P2	1	7.4	3.7	20
E108WT P2	1	7.4	3.1	15.2	E111 P2	1	6.9	3.2	15.5	E101 P1	1	6.6	2.8	13.1	C6/1-15-15 P1	1	5.9	2.6	11.3	97x113-5 P1	1	5.9	2.8	12.5	C4 P2	1	6.4	3.7	17.5	C6/1-15-13 P1	1	6.9	3.5	18.1	C2 P1	1	6.5	3	14.9	C6/1-17-16 P1	1	6.8	3.4	17	C3 P2	1	7.2	3.7	20
E108WT P2	1	6.2	3	13.7	E111 P2	1	7.2	3.5	18.5	E101 P1	1	7.4	3.3	16.8	C6/1-15-15 P2	1	7.4	4	22.4	97x113-5 P1	1	6.2	2.5	11.1	C4 P2	1	7.5	3.7	20.4	C6/1-15-13 P1	1	6.8	3.5	17.6	C2 P1	1	6.5	2.7	13.6	C6/1-17-16 P1	1	6.3	3.6	17	C3 P2	1	6.6	3.9	19.4
E108WT P2	1	6.1	2.6	11.9	E111 P2	1	6.7	3.3	16.4	E101 P1	1	6.5	3	14.1	C6/1-15-15 P2	1	7.5	3.4	17.7	97x113-5 P1	1	6.7	3.3	17.2	C4 P2	1	6.7	3.3	16.2	C6/1-15-13 P1	1	6.6	3.3	15.8	C2 P1	1	5.8	2.8	12.4	C6/1-17-16 P1	1	5.8	3.1	13.1	C3 P2	1	6.6	3.2	15.9
E108WT P2	1	6.2	3	13.6	E111 P2	1	6.2	3.3	15.6	E101 P1	1	6.7	2.9	13.4	C6/1-15-15 P2	1	6.7	3.3	15.8	97x113-5 P1	1	6.6	3.6	18.5	C4 P2	1	6.7	3.6	18.9	C6/1-15-13 P1	1	6.5	3.1	15	C2 P1	1	6.5	2.8	13.6	C6/1-17-16 P1	1	6.8	3.3	16.3	C3 P2	1	7.2	3.3	16.2
E108WT P2	1	6.5	2.9	13.5	E111 P2	1	6.3	3	14.2	E101 P1	1	5.5	3.3	13.4	C6/1-15-15 P2	1	6.4	2.9	13.6	97x113-5 P1	1	5.2	2.5	9.8	C4 P2	1	7.4	3.7	20.1	C6/1-15-13 P1	1	6.7	3.4	17.4	C2 P1	1	6.4	3.4	16.4	C6/1-17-16 P1	1	6.4	2.7	12.4	C3 P2	1	6.8	3.4	17.7
E108WT P2	1	6.8	3	15.4	E111 P2	1	6.8	3.4	16.5	E101 P1	1	7	3.2	16.2	C6/1-15-15 P2	1	6.4	4.1	18.3	97x113-5 P1	1	5.1	2.4	9.2	C4 P2	1	7	3.6	19.1	C6/1-15-13 P1	1	6.2	2.9	13.6	C2 P2	1	6.6	3.9	18.9	C6/1-17-16 P1	1	5.8	2.9	12.7	C3 P2	1	6.7	3.1	15.5
E108WT P2	1	7.4	3.2	16.2	E111 P2	1	7.1	3.7	19.8	E101 P1	1	6.7	3.4	16.3	C6/1-15-15 P2	1	6.6	3.6	18	97x113-5 P1	1	6.7	3	14.8	C4 P2	1	6.9	3.5	17.6	C6/1-15-13 P1	1	7.4	3.3	17.8	C2 P2	1	7.8	3.5	20.1	C6/1-17-16 P1	1	6.8	3.7	17.5	C3 P2	1	7	3.4	17.2
E108WT P2	1	7.1	2.9	14.4	E111 P2	1	8.1	4	22	E101 P1	1	7.9	4	22	C6/1-15-15 P2	1	8.3	3.5	19.7	97x113-5 P1	1	6.7	3.8	19.2	C4 P2	1	7.4	3.2	16.2	C6/1-15-13 P1	1	6.5	3	14.5	C2 P2	1	8.2	4.2	24.2	C6/1-17-16 P1	1	6.4	3.2	14.7	C3 P2	1	5.7	2.8	11.1
E108WT P2	1	7.2	3.1	15.7	E111 P2	1	6.7	3.6	18.1	E101 P1	1	5.6	2.8	11.1	C6/1-15-15 P2	1	6.5	3.4	15.9	97x113-5 P1	1	5.7	2.8	12	C4 P2	1	6.2	4	17.5	C6/1-15-13 P1	1	6.9	3.2	15.9	C2 P2	1	6.6	3.5	17.4	C6/1-17-16 P1	1	6.8	3.3	16.6	C3 P2	1	6.5	3.3	15.7
E108WT P2	1	6.5	2.6	12.7	E111 P2	1	6.7	3.8	18.7	E101 P1	1	6.5	2.9	13.6	C6/1-15-15 P2	1	7.4	3.6	18.6	97x113-5 P1	1	6.8	3.2	16.3	C4 P2	1	7.1	3.5	18.9	C6/1-15-13 P1	1	7.3	3.5	19.1	C2 P2	1	6.4	3.1	14.1	C6/1-17-16 P1	1	6.6	5.4	19.2	C3 P2	1	6.2	3	14.1
E108WT P2	1	7.2	3.2	16.3	E111 P2	1	6.2	3.3	15.6	E101 P1	1	6.1	2.8	12.3	C6/1-15-15 P2	1	7.1	3.2	16.3	97x113-5 P1	1	6.7	3.2	14.9	C4 P2	1	7.5	3.9	20.6	C6/1-15-13 P1	1	7.3	3.5	17.6	C2 P2	1	7.4	3.2	17.3	C6/1-17-16 P1	1	5.5	2.7	11	C3 P2	1	8.1	3.9	21
E108WT P2	1	7	3.1	15.7	E111 P2	1	6.2	3.7	15.2	E101 P1	1	6.6	3.6	17.9	C6/1-15-15 P2	1	6.6	3	14.2	97x113-5 P1	1	6	3.3	14.6	C4 P2	1	6.4	3.9	18.5	C6/1-15-13 P1	1	6.6	2.9	13.6	C2 P2	1	8.1	3.6	21	C6/1-17-16 P1	1	6.5	3.2	15	C3 P2	1	7.3	3.6	18.5
E108WT P2	1	7.2	3.7	19.6	E111 P2	1	7.4	2.9	13.7	E101 P1	1	6.7	2.9	14.5	C6/1-15-15 P2	1	4.9	2.1	7.9	97x113-5 P1	1	6.6	3.2	15.4	C4 P2	1	5.7	2.6	11.2	C6/1-15-13 P1	1	7.7	3.8	20.9	C2 P2	1	7.5	3.4	17	C6/1-17-16 P1	1	7.1	3.6	18.9	C3 P2	1	6.7	3.7	18.4
E108WT P2	1	6.9	2.9	14.7	E111 P2	1	5.8	2.2	9.4	E101 P1	1	4.8	3.4	10.7	C6/1-15-15 P2	1	7.1	3.3	17.7	97x113-5 P1	1	6.2	3.4	15.9	C4 P2	1	6.8	3.2	16.6	C6/1-15-13 P1	1	7.6	3.5	19.4	C2 P2	1	6.7	3.5	17.8	C6/1-17-16 P1	1	6.2	3.3	15.6	C3 P2	1	7	3.3	15.9
E108WT P2	1	6.6	3.2	14.9	E111 P2	1	6.5	3.3	15.4	E101 P1	1	6.8	3.5	16.8	C6/1-15-15 P2	1	6.9	3.2	16.3	97x113-5 P1	1	6.3	2.9	14.2	C4 P2	1	7	3.5	19	C6/1-15-13 P1	1	7	3.2	16.9	C2 P2	1	6.8	3.5	17.6	C6/1-17-16 P1	1	6.5	3.6	17.9	C3 P2	1	8.7	4	22.2
E108WT P2	1	7	3.6	18.3	E111 P2	1	6.8	3.8	19.7	E101 P1	1	6.9	3.2	17.2	C6/1-15-15 P2	1	6.9	3.7	17.9	97x113-5 P1	1	6.1	3.1	13.6	C4 P2	1	6.8	3.3	15.5	C6/1-15-13 P1	1	7.1	3.4	17.7	C2 P2	1	7.4	3.4	17.7	C6/1-17-16 P1	1	5.8	2.8	12.5	C3 P2	1	6.3	2.9	13.1
E108WT P2	1	7.6	3.9	20.4	E111 P2	1	6.7	3.6	17.9	E101 P1	1	6.5	3.6	17.7	C6/1-15-15 P2	1	7.6	3.7	20.2	97x113-5 P1	1	6.3	3.7	16.6	C4 P2	1	7.5	3.3	17.7	C6/1-15-13 P1	1	6.3	3.3	14.8	C2 P2	1	7.2	3.3	17.4	C6/1-17-16 P1	1	6.5	2.7	12.7	C3 P2	1	9.2	3.6	21.9
E108WT P2	1	7	3.4	17	E111 P2	1	6.8	3.7	19.4	E101 P1	1	5.6	2.7	11.7	C6/1-15-15 P2	1	7.1	3.6	18.8	97x113-5 P1	1	5.1	3	11.8	C4 P2	1	6.1	3.3	14.2	C6/1-15-13 P1	1	6.9	3.5	17.8	C2 P2	1	6.5	3.1	14.5	C6/1-17-16 P1	1	6.2	3.3	14.7	C3 P2	1	7.1	4.1	21.1
E108WT P2	1	6.8	3.2	16.4	E111 P2	1	6.9	3.3	17.1	E101 P1	1	6.1	2.7	11.3	C6/1-15-15 P2	1	6.7	3.3	17.1	97x113-5 P1	1	6.6	3.5	17.9	C4 P2	1	6.8	3.2	16	C6/1-15-13 P1	1	7.1	3.9	19.6	C2 P2	1	8.1	3.6	19.4	C6/1-17-16 P1	1	5.6	3.1	13.2	C3 P2	1	6.9	3.3	17.1
E108WT P2	1	6.8	3.2	16.1	E111 P2	1	7	3.4	17	E101 P1	1	5.2	2.6	9.1	C6/1-15-15 P2	1	6.5	3.5	16.6	97x113-5 P1	1	6.3	2.9	13.7	C4 P2	1	6.6	3.1	14.4	C6/1-15-13 P1	1	6.4	3.1	14.8	C2 P2	1	7.7	3.9	21.5	C6/1-17-16 P1	1	7.2	3.2	15.4	C3 P2	1	6.3	2.8	13
E108WT P2	1	7.2	3.2	16.6	E111 P2	1	7.1	3.6	19.4	E101 P1	1	5.9	2.8	11.9	C6/1-15-15 P2	1	7.2	3.5	19.2	97x113-5 P1	1	6.9	3.1	15.4	C4 P2	1	6.6	3.9	19.5	C6/1-15-13 P1	1	7.4	3.1	16.2	C2 P2	1	7.5	3.7	19.3	C6/1-17-16 P1	1	5.8	2.9	12.6	C3 P2	1	6.8	3.1	15.2
E108WT P2	1	6.3	3.1	14.1	E111 P2	1	6.9	3.6	18.6	E101 P1	1	5.6	2.4	10.3	C6/1-15-15 P2	1	6.6	3.1	15.2	97x113-5 P1	1	5.4	2.7	10.6	C4 P2	1	6.8	3.3	15.7	C6/1-15-13 P1	1	7.3	3.4	18.6	C2 P2	1	7	4.4	23.1	C6/1-17-16 P1	1	6.4	3.5	16.1	C3 P2	1	6.2	3.1	14
E108WT P2	1	7.5	3.9	20.2	E111 P2	1	7.1	4.2	22	E101 P1	1	7	3.7	18.7	C6/1-15-15 P2	1	6.9	3.8	18.5	97x113-5 P1	1	5.8	2.7	11	C4 P2	1	7.3	3.9	21	C6/1-15-13 P1	1	6.8	2.9	13.7	C2 P2	1	6.6	3.4	17.1	C6/1-17-16 P1	1	6.8	3.4	16.8	C3 P2	1	6.5	3.4	15.8
E108WT P2	1	6.8	3.6	16.7	E111 P2	1	7.7	3.5	19.3	E101 P1	1	6.2	3	14	C6/1-15-15 P2	1	7.3	3.7	17.8	97x113-5 P1	1	7.1	3.3	16.9	C4 P2	1	7	3.8	19.7	C6/1-15-13 P1	1	6.5	3.5	16.2	C2 P2	1	9.2	3.8	23.1	C6/1-17-16 P1	1	6.6	3.4	16.3	C3 P2	1	6.6	2.9	14.2
E108WT P2	1	7.3	3.2	16.8	E111 P2	1	6.4	3.2	14.1	E101 P1	1	7.1	3.1	16.6	C6/1-15-15 P2	1	7.2	3.6	19.6	97x113-5 P1	1	6.2	3.2	15.1	C4 P2	1	6	2.9	12.7	C6/1-15-13 P1	1	7.1	3.3	17.7	C2 P2	1	7.2	3.7	20.6	C6/1-17-16 P1	1	6.1	3	13.3	C3 P2	1	7	3.6	18.2
E108WT P2	1	6.8	3.2	15.2	E111 P2	1	6.9	3.2	16.2	E101 P1	1	7.3	3.6	18.6	C6/1-15-15 P2	1	7.1	4	21	97x113-5 P1	1	5.6	2.8	11.7	C4 P2	1	6.9	3.3	17	C6/1-15-13 P1	1	7	3.2	16.2	C2 P2	1	5.8	3.1	13.3	C6/1-17-16 P1	1	5.8	3.1	13.3	C3 P2	1	7.4	3.6	19
E108WT P2	1	6.5	3.5	16.2	E111 P2	1	6.6	4.3	16.1	E101 P1	1	6.4	2.9	13.5	C6/1-15-15 P2	1	7.2	3.4	18.6	97x113-5 P1	1	7	3.2	16.4	C4 P2	1	7	3.8	19.9	C6/1-15-13 P1	1	7.5	2.9	15.4	C2 P2	1	7.7	3.1	17.8	C6/1-17-16 P1	1	7	3.4	17.4	C3 P2	1	6.7	3.9	18.6
E108WT P2	1	5.7	2.1	9	E111 P2	1	6.3	3.5	16.6	E101 P1	1	5.7	2.7	10.7	C6/1-15-15 P2	1	7.4	4.4	23.2	97x113-5 P1	1	6.3	3.2	14.7	C4 P2	1	6.2	2.9	13.2	C6/1-15-13 P1	1	6.9	3.4	17.1	C2 P2	1	7.6	3.6	20.9	C6/1-17-16 P1	1	5.8	3.2	14.3	C3 P2	1	6.8	3.9	18.5
E108WT P2	1	6.3	3.6	17	E111 P2	1	7	3.5	18	E101 P1	1	5.4	2.5	9.6	C6/1-15-15 P2	1	6.9	3.6	18.1	97x113-5 P1	1	6.9	3.4	17.2	C4 P2	1	6.7	3.7	18.4	C6/1-15-13 P1	1	6.7	2.9	13.6	C2 P2	1	7.4	3.7	19.6	C6/1-17-16 P1	1	5.9	2.8	11.7	C3 P2	1	6.8	3.2	17.1
E108WT P2	1	6.7	3.5	18.2	E111 P2	1	6.2	3.3	15.8	E101 P1	1	6.8	3.1	14.3	C6/1-15-15 P2	1	6.6	3.3	15.6	97x113-5 P1	1	6.7	3.4	17.2	C4 P2	1	7.3	3.6	19.3	C6/1-15-13 P1	1	6.5	3.1	14.4	C2 P2	1	6.7	3.9	19.6	C6/1-17-16 P1	1	6.4	2.8	13.5	C3 P2	1	7	4.1	20.5
E108WT P2	1	6.8	3.6	17.9	E111 P2	1	6.4	3.4	16.8	E101 P1	1	6.7	3.1	13.7	C6/1-15-15 P2	1	7.1	3.7	19.5	97x113-5 P1	1	5.6	2.7	10.7	C4 P2	1	7	3.5	18.2	C6/1-15-13 P1	1	6.4	3.5	16.9	C2 P2	1	6.7	3.3	16.4	C6/1-17-16 P1	1	7.1	3.2	15.7	C3 P2	1	7.1	3.3	17.4
E108WT P2	1	6.5	2.6	12.4	E111 P2	1	5.7	2.8	11.5	E101 P1	1	6.7	3	14.4	C6/1-15-15 P2	1	6.6	4.1	19.5	97x113-5 P1	1	7.8	3.6	18.7	C4 P2	1	6.3	3.2	14.8	C6/1-15-13 P1	1	6.6	3.1	14.6	C2 P2	1	7.1	3.6	19.4	C6/1-17-16 P1	1	7	3.4	16.6	C3 P2	1	6.7	3.6	18.4
E108WT P2	1	6.7	2.9	14.1	E111 P2	1	6.7	3.7	18.5	E101 P1	1	6.5	3.8	18.1	C6/1-15-15 P2	1	7.8	3.9	21.3	97x113-5 P1	1	6.6	3	14.5	C4 P2	1	7.6	2.9	16.4	C6/1-15-13 P1	1	5.8	2.4	10.3	C2 P2	1	8.1	3.8	22	C6/1-17-16 P1	1	6.6	3.4	16.8	C3 P2	1	6.7	3.4	17.7
E108WT P2	1	7	3.2	16	E111 P2	1	7	4	20.2	E101 P1	1	7.2	3.4	17.3	C6/1-15-15 P2	1	8.8	3.7	19.6	97x113-5 P1	1	6.3	3.4	16.4	C4 P2	1	5.9	3	12.8	C6/1-15-13 P1	1	6	3.3	14.8	C2 P2	1	7.4	2.7	13.7	C6/1-17-16 P1	1	5.9	2.7	11.9	C3 P2	1	5.7	2.8	12.1
E108WT P2	1	6.7	3.1	15.2	E111 P2	1	6.3	3.9	18.5	E101 P1	1	6.7	3.4	16	C6/1-15-15 P2	1	6.1	3	12.5	97x113-5 P1	1	6.5	2.9	14.1	C4 P2	1	7.2	3.5	17.6	C6/1-15-13 P1	1	6.1	3.4	14.7	C2 P2	1	7.2	3.3	16.5	C6/1-17-16 P1	1	6.6	3.4	15.9	C3 P2	1	6.5	2.9	12.7
E108WT P2	1	6.1	2.3	10.5	E111 P2	1	6.3	3.1	14.6	E101 P1	1	5.8	2.5	10.6	C6/1-15-15 P2	1	6.7	3.5	17.2	97x113-5 P1	1	6.9	3.7	19	C4 P2	1	7.3	3.3	17.1	C6/1-15-13 P1	1	5.9	3.4	14.9	C2 P2	1	7	3.3	16.8	C6/1-17-16 P1	1	6.5	3	14.8	C3 P2	1	8.7	3.1	17.1
E108WT P2	1	7.1	3.3	17.1	E111 P2	1	6.3	3.3	15.1	E101 P1	1	6.8	3.1	14.9	C6/1-15-15 P2	1	5.8	2.8	12.4	97x113-5 P1	1	5.5	2.7	10.5	C4 P2	1	6.6	2.9	13.6	C6/1-15-13 P1	1	5.8	3.3	14.1	C2 P2	1	6.9	3.3	17.2	C6/1-17-16 P1	1	6.8	3	14.5	C3 P2	1	6.1	3.2	13.6
E108WT P2	1	7	3	15.4	E111 P2	1	7.1	3.3	16.9	E101 P1	1	6.7	3	14.9	C6/1-15-15 P2	1	7	3.9	19.5	97x113-5 P1	1	6.4	2.9	13.8	C4 P2	1	7.8	3.5	18.6	C6/1-15-13 P1	1	6.2	3.8	16.8	C2 P2	1	6.9	3.4	17.8	C6/1-17-16 P1	1	5.6	2.6	10.8	C3 P2	1	7.1	3.4	16.4
E108WT P2	1	7.2	3.1	15.5	E111 P2	1	6.7	3.4	17.4	E101 P1	1	5.5	2.3	10	C6/1-15-15 P2	1	7.5	3.8	19.7	97x113-5 P1	1	6.1	3	13.3	C4 P2	1	6.8	3.8	17.1	C6/1-15-13 P1	1	6.5	3.3	15	C2 P2	1	5.8	3.2	13.2	C6/1-17-16 P1	1	6.6	3.1	13.8	C3 P2	1	7.2	3.6	19.8
E108WT P2	1	6.9	3.5	17.8	E111 P2	1	4.9	2.2	8	E101 P1	1	7.7	3.5	19	C6/1-15-15 P2	1	7	3.4	17.7	97x113-5 P1	1	6	2.9	12.3	C4 P2	1	6.7	2.8	13.3	C6/1-15-13 P1	1	6.1	2.8	13	C2 P2	1	7.1	3.4	18.5	C6/1-17-16 P1	1	6.1	3.5	16.3	C3 P2	1	7.2	3.5	18.5
E108WT P2	1	6.5	2.5	12	E111 P2	1	6.5	3.8	19	E101 P1	1	7	3.3	15.9	C6/1-15-15 P2	1	6.6	3.4	15.7	97x113-5 P1	1	5.9	3.5	15.2	C4 P2	1	7	3.5	16.6	C6/1-15-13 P2	1	6.4	3.4	15.5	C2 P2	1	8.1	3.5	19.4	C6/1-17-16 P1	1	6.6	3.8	17.3	C3 P2	1	7.2	3.7	19
E108WT P2	1	6.7	3.5	17	E111 P2	1	5.7	2.6	10.9	E101 P1	1	6.9	3.2	16.2	C6/1-15-15 P2	1	6.4	3.7	17.9	97x113-5 P1	1	6.6	3.3	16	C4 P2	1	7.6	3.4	19.1	C6/1-15-13 P2	1	6.6	3.1	16.2	C2 P2	1	6.1	2.9	12.7	C6/1-17-16 P1	1	6.3	3.3	15.1	C3 P2	1	6.1	3	14.3
E108WT P2	1	6.3	2.8	13.4	E111 P2	1	6.6	3.2	15.7	E101 P1	1	6.9	3.2	14.6	C6/1-15-15 P2	1	7.6	4	21.2	97x113-5 P1	1	5.4	2.8	11	C4 P2	1	6.7	2.9	14.1	C6/1-15-13 P2	1	7	4	20.5	C2 P2	1	7	3.4	15.7	C6/1-17-16 P1	1	6.7	3.1	14.4	C3 P2	1	6.5	3.4	16.5
E108WT P2	1	6.8	3.1	14.8	E111 P2	1	7	3.8	19.9	E101 P1	1	6.7	3.2	15.9	C6/1-15-15 P2	1	6.8	3.4	17.3	97x113-5 P1	1	5	2.4	9	C4 P2	1	7.5	4.1	21.3	C6/1-15-13 P2	1	7.1	3.1	16.4	C2 P2	1	5.8	3.6	16.4	C6/1-17-16 P1	1	6.2	3.1	14.2	C3 P2	1	6.7	2.8	14.2
E108WT P2	1	6.8	3	14.4	E111 P2	1	6.4	3.2	15.3	E101 P1	1	7.5	3.2	17.4	C6/1-15-15 P2	1	7.7	4.1	22.1	97x113-5 P1	1	6.9	3.5	18.3	C4 P2	1	6.8	3.2	15.9	C6/1-15-13 P2	1	7.2	3	14.9	C2 P2	1	7.1	3.4	18.2	C6/1-17-16 P1	1	5.8	2.8	11.9	C3 P2	1	6.6	3.1	15.1
E108WT P2	1	7.9	3.5	18.5	E111 P2	1	6.8	4	20.8	E101 P1	1	6.6	3.3	16.6	C6/1-15-15 P2	1	6.9	3.1	16	97x113-5 P1	1	7.2	3.3	17.9	C4 P2	1	6.9	3.3	17	C6/1-15-13 P2	1	6.8	2.8	14	C2 P2	1	7.8	3.7	19.9	C6/1-17-16 P1	1	6.4	3.1	14.7	C3 P2	1	7.9	3.9	21.6
E108WT P2	1	6.7	2.8	14	E111 P2	1	7.1	3.5	18.1	E101 P1	1	6.7	3.6	17	C6/1-15-15 P2	1	6.5	3.2	15.3	97x113-5 P1	1	5.9	2.4	10.1	C4 P2	1	6.9	3.3	17.2	C6/1-15-13 P2	1	7.1	3.3	17.1	C2 P2	1	6.7	4	19.2	C6/1-17-16 P1	1	5.8	2.7	11.2	C3 P2	1	5.9	3.4	15
E108WT P2	1	7	3.3	17.2	E111 P2	1	7.2	3.5	18.7	E101 P1	1	7.5	3.3	18.5	C6/1-15-15 P2	1	7.2	3.1	17.3	97x113-5 P1	1	7.1	3.2	16.9	C4 P2	1	6.8	3.7	16.8	C6/1-15-13 P2	1	6.4	3.1	14.6	C2 P2	1	6.9	3.2	16.8	C6/1-17-16 P1	1	6.7	3.2	14.9	C3 P2	1	6.8	3.5	18.3
E108WT P2	1	7.4	3	16.2	E111 P2	1	5.8	2.9	12.4	E101 P1	1	6.5	3.2	15.7	C6/1-15-15 P2	1	6.6	3.9	18.5	97x113-5 P1	1	5.4	2.9	11.2	C4 P2	1	7	3.4	15.7	C6/1-15-13 P2	1	6.6	3.3	16.6	C2 P2	1	7.2	3.3	18.5	C6/1-17-16 P1	1	6.6	3.3	16.2	C3 P2	1	7.4	3.5	17.5
E108WT P2	1	6.6	3.5	17.2	E111 P2	1	6.6	3.4	16.5	E101 P1	1	6.6	3.4	17.3	C6/1-15-15 P2	1	6.9	3.6	17.2	97x113-5 P1	1	6.6	3.4	17.2	C4 P2	1	7	3.5	17.9	C6/1-15-13 P2	1	6.4	3.3	15.3	C2 P2	1	7.5	3.8	20.3	C6/1-17-16 P1	1	6.5	3	14.7	C3 P2	1	7.8	3.6	19
E108WT P2	1	6.9	3.3	16	E111 P2	1	6.5	3.9	19.1	E101 P1	1	6.6	2.8	13.5	C6/1-15-15 P2	1	5.6	2.8	11.3	97x113-5 P1	1	6.6	2.9	13.9	C4 P2	1	6.5	3.4	16.9	C6/1-15-13 P2	1	7.5	3	16	C2 P2	1	7.5	3.3	18.7	C6/1-17-16 P1	1	6.8	3.5	17	C3 P2	1	6.8	3.5	16.6
E108WT P2	1	6.8	3.2	16	E111 P2	1	7.1	4	20.7	E101 P1	1	6.6	2.9	13.7	C6/1-15-15 P2	1	6.4	3.4	16	97x113-5 P1	1	6.7	3.7	18.2	C4 P2	1	6.5	2.9	14.2	C6/1-15-13 P2	1	6.6	3.5	17.1	C2 P2	1	7.4	3.3	16.7	C6/1-17-16 P1	1	6.8	3.2	15.8	C3 P2	1	7.5	3.8	21
E108WT P2	1	6.8	3.6	17.2	E111 P2	1	6.9	3.9	19.6	E101 P1	1	6	3.6	15.6	C6/1-15-15 P2	1	6.6	3.8	19	97x113-5 P1	1	6.2	3.3	15.5	C4 P2	1	7.1	3.3	17.5	C6/1-15-13 P2	1	5.1	2.2	7.8	C2 P2	1	8.8	3.8	23.4	C6/1-17-16 P1	1	6.6	3.3	15.9	C3 P2	1	6.5	3.7	17.4
E108WT P2	1	6.2	2.8	13.2	E111 P2	1	6.5	3.4	16.6	E101 P1	1	6.5	3	13.7	C6/1-15-15 P2	1	6.5	3.7	17.5	97x113-5 P1	1	5.8	2.8	12.1	C4 P2	1	7.7	3.3	19.6	C6/1-15-13 P2	1	6.1	3.3	14.4	C2 P2	1	6.7	3.1	15.1	C6/1-17-16 P1	1	7	3.8	19.2	C3 P2	1	6.9	3.2	16.1
E108WT P2	1	5	2.6	9.4	E111 P2	1	6.2	2.9	13.5	E101 P1	1	6.8	3.1	15	C6/1-15-15 P2	1	7.4	4	21.3	97x113-5 P1	1	6.3	2.5	12	C4 P2	1	6.8	3.4	17.2	C6/1-15-13 P2	1	6.3	2.8	12.9	C2 P2	1	7.1	3.3	16.9	C6/1-17-16 P1	1	6.5	3.3	15.2	C3 P2	1	7	3.3	15.6
E108WT P2	1	5.6	2.5	10.5	E111 P2	1	6.4	3.3	15.4	E101 P1	1	5	2.4	8.9	C6/1-15-15 P2	1	6.4	2.4	10.9	97x113-5 P1	1	5.2	2.8	11	C4 P2	1	6.6	3.3	15.6	C6/1-15-13 P2	1	8.8	3.5	20.3	C2 P2	1	6.3	3.4	16.4	C6/1-17-16 P1	1	7.1	3.2	15.9	C3 P2	1	7.8	3.3	18.8
E108WT P2	1	6.8	3.5	17	E111 P2	1	6.5	3.3	16	E101 P1	1	6.6	3.9	18.7	C6/1-15-15 P2	1	7	3.5	17.5	97x113-5 P1	1	5.9	2.9	12.3	C4 P2	1	7.9	3.5	20.4	C6/1-15-13 P2	1	7.1	3.3	15.6	C2 P2	1	6.9	3.2	16.7	C6/1-17-16 P1	1	6.6	3.7	18.3	C3 P2	1	6.9	3.6	19.4
E108WT P2	1	7.2	4.3	18.9	E111 P2	1	6.3	2.9	13.3	E101 P1	1	6.4	3.1	14.6	C6/1-15-15 P2	1	7.4	3.5	18.8	97x113-5 P1	1	6.4	3	13.8	C4 P2	1	7.2	3.4	18.1	C6/1-15-13 P2	1	6.9	3.9	19.6	C2 P2	1	7.3	3.2	17.5	C6/1-17-16 P1	1	6.5	3.6	17.2	C3 P2	1	6.7	3.1	14.4
E108WT P2	1	6.2	3.4	15.7	E111 P2	1	7	3.1	14.6	E101 P1	1	6.7	3.4	16.6	C6/1-15-15 P2	1	7.3	3.7	19.1	97x113-5 P1	1	6	3.2	14.1	C4 P2	1	7.1	4.1	20.6	C6/1-15-13 P2	1	8.2	3.1	16.3	C2 P2	1	7.2	3.1	17.4	C6/1-17-16 P1	1	6.2	3.2	13.7	C3 P2	1	6.8	3.9	20
E108WT P2	1	5.3	2.6	10	E111 P2	1	7.2	3.2	16.8	E101 P1	1	7.3	3.6	19.5	C6/1-15-15 P2	1	6.1	3.1	13.5	97x113-5 P1	1	6.2	3.3	15.6	C4 P2	1	7.9	3.9	22.6	C6/1-15-13 P2	1	6.7	3.3	17.2	C2 P2	1	7.5	3.5	18.7	C6/1-17-16 P1	1	5.6	2.5	10.4	C3 P2	1	5.9	3.4	15.8
E108WT P2	1	6.7	3.3	16	E111 P2	1	6	3.4	15.2	E101 P1	1	6.7	3.3	16	C6/1-15-15 P2	1	6	3.5	15.6	97x113-5 P2	1	10.9	1.9	9.2	C4 P2	1	6.8	3.1	15.4	C6/1-15-13 P2	1	6.6	3.7	18.9	C2 P2	1	7.9	4.1	23.1	C6/1-17-16 P1	1	5.8	2.8	12	C3 P2	1	6.6	2.9	14.2
E108WT P2	1	8.7	3.7	21.4	E111 P2	1	6.7	3.7	18.8	E101 P1	1	5.7	2.7	11.2	C6/1-15-15 P2	1	7	3.8	20	97x113-5 P2	1	6.4	3.2	15.4	C4 P2	1	6.4	3.2	15.3	C6/1-15-13 P2	1	6.1	2.9	13	C2 P2	1	9	3.3	18.5	C6/1-17-16 P1	1	5.9	2.9	12.7	C3 P2	1	5.9	3.3	14.2
E108WT P2	1	7	3.2	16.6	E111 P2	1	6.9	4.1	21.1	E101 P1	1	6.4	2.9	13	C6/1-15-15 P2	1	7.3	3.3	18.5	97x113-5 P2	1	7	3.6	17.5	C4 P2	1	6.3	3.4	15.6	C6/1-15-13 P2	1	5.8	2.8	11.6	C2 P2	1	7.1	3.3	17.7	C6/1-17-16 P1	1	6.5	3.1	15.1	C3 P2	1	5.4	2.6	9.4
E108WT P2	1	7.6	3	16.8	E111 P2	1	6.2	3	13.7	E101 P1	1	6.4	2.7	12.4	C6/1-15-15 P2	1	7	3.3	16.8	97x113-5 P2	1	6.2	3.5	16.3	C4 P2	1	7	3.9	20.2	C6/1-15-13 P2	1	6.7	4	19.1	C2 P2	1	7.4	3.6	19.3	C6/1-17-16 P1	1	7	3.3	17.5	C3 P2	1	7	2.8	14.9
E108WT P2	1	7	3.2	16.1	E111 P2	1	6.9	3.6	18.8	E101 P1	1	6.9	3.3	17.1	C6/1-15-15 P2	1	7.6	3.3	18.7	97x113-5 P2	1	6.1	2.9	13.3	C4 P2	1	5.9	3	13	C6/1-15-13 P2	1	6.9	3.3	16.5	C2 P2	1	7.4	3.8	20.2	C6/1-17-16 P1	1	6.1	2.9	13	C3 P2	1	5.7	2.2	9.2
E108WT P2	1	6.8	3	14.2	E111 P2	1	6.2	3	13.7	E101 P1	1	6.7	3.4	15.9	C6/1-15-15 P2	1	7.3	3.3	17.1	97x113-5 P2	1	6.3	3	14	C4 P2	1	7.2	3.4	17.9	C6/1-15-13 P2	1	7.2	4	20.9	C2 P2	1	7.3	3.9	19.9	C6/1-17-16 P1	1	6.9	3.2	16	C3 P2	1	6.2	3.2	14.8
E108WT P2	1	7	3.2	16.3	E111 P2	1	6.5	3.3	16.4	E101 P1	1	6.5	3	14.2	C6/1-15-15 P2	1	7	3.3	16.8	97x113-5 P2	1	6.8	3.6	17.7	C4 P2	1	8.2	3.3	19.4	C6/1-15-13 P2	1	6.8	3.6	18	C2 P2	1	7.4	3.8	19.1	C6/1-17-16 P1	1	5.9	3.2	13.8	C3 P2	1	6.1	2.6	11.5
E108WT P2	1	6.4	2.8	13.5	E111 P2	1	6.1	3	13.1	E101 P1	1	6.7	3.7	18	C6/1-15-15 P2	1	5.4	2.6	10.3	97x113-5 P2	1	5.7	3.1	12.9	C4 P2	1	6.6	3.3	14.5	C6/1-15-13 P2	1	7.2	3.9	20.1	C2 P2	1	6.4	3.4	16.5	C6/1-17-16 P1	1	6.2	3	14	C3 P2	1	6.7	3.4	16.9
E108WT P2	1	6.5	3	13.7	E111 P2	1	6.5	3.3	15.1	E101 P1	1	5.8	2.6	11.2	C6/1-15-15 P2	1	6.5	3.4	16.3	97x113-5 P2	1	5.8	2.8	11.7	C4 P2	1	6.8	3.5	17.5	C6/1-15-13 P2	1	7	3.3	17.1	C2 P2	1	7.1	3.9	22	C6/1-17-16 P1	1	5.7	2.9	12.9	C3 P2	1	5.7	2.7	11.7
E108WT P2	1	7.2	3.1	15.9	E111 P2	1	6.6	3.7	18.5	E101 P1	1	6.5	2.9	12.7	C6/1-15-15 P2	1	6	3.3	14.5	97x113-5 P2	1	6.2	3.2	14.9	C4 P2	1	6.7	3.8	19.1	C6/1-15-13 P2	1	6.9	3.3	16.7	C2 P2	1	7	3.1	16.5	C6/1-17-16 P1	1	6.1	2.9	13	C3 P3	1	6.9	3.8	20.3
E108WT P2	1	7.8	2.9	15.4	E111 P2	1	7.3	3.3	17.2	E101 P1	1	6.7	3.3	16.2	C6/1-15-15 P2	1	5.9	2.8	12.4	97x113-5 P2	1	6.8	3.6	18	C4 P2	1	6.5	3	13.9	C6/1-15-13 P2	1	6.4	3.6	17.6	C2 P2	1	7.9	3.5	20.2	C6/1-17-16 P1	1	7	3.8	18.3	C3 P3	1	5.8	2.8	11.9
E108WT P2	1	6.4	3.6	17.4	E111 P2	1	6.2	3	14.2	E101 P1	1	5.9	2.9	11.8	C6/1-15-15 P2	1	6.7	3.1	15.4	97x113-5 P2	1	6.9	3.4	17.6	C4 P2	1	6.9	3.2	16.2	C6/1-15-13 P2	1	6.7	3.4	16.9	C2 P2	1	7.4	3.8	19.9	C6/1-17-16 P1	1	6.6	3.6	18.2	C3 P3	1	7.3	3.4	17.9
E108WT P2	1	6.8	3.7	18.5	E111 P2	1	6.3	2.9	13.7	E101 P1	1	7.2	3.3	16.6	C6/1-15-15 P2	1	7.5	3.4	18.3	97x113-5 P2	1	6.9	3.3	16.4	C4 P2	1	7.5	3.9	21.4	C6/1-15-13 P2	1	6.6	3.3	16.5	C2 P2	1	7	4	21	C6/1-17-16 P1	1	5.9	3.6	15.7	C3 P3	1	6.8	3.3	15.4
E108WT P2	1	6.7	2.5	12.2	E111 P2	1	6.6	3.3	15.7	E101 P1	1	5.2	2.3	8.1	C6/1-15-15 P2	1	6.3	3.3	15.1	97x113-5 P2	1	6.3	3.2	14.6	C4 P2	1	7.5	3.6	19.9	C6/1-15-13 P2	1	7.2	3.3	17.2	C2 P2	1	6.8	3.3	17.8	C6/1-17-16 P1	1	5.5	2.7	11	C3 P3	1	6.9	3.3	16.7
E108WT P2	1	6.8	3.4	17.1	E111 P2	1	7.1	3.1	15.8	E101 P1	1	6.5	2.9	13.3	C6/1-15-15 P2	1	7.2	3.3	17.1	97x113-5 P2	1	7.1	3.6	19.4	C4 P2	1	5.9	3.1	14.1	C6/1-15-13 P2	1	6.4	3.3	15.4	C2 P2	1	7.6	3.4	19.5	C6/1-17-16 P1	1	6.7	2.6	12.6	C3 P3	1	6.9	3	15
E108WT P2	1	6.3	3	14.1	E111 P2	1	6.3	3	14	E101 P1	1	6.6	2.8	12.8	C6/1-15-15 P2	1	6.7	3.3	17.1	97x113-5 P2	1	7.1	3.9	20.3	C4 P2	1	5.7	2.8	11.9	C6/1-15-13 P2	1	6.9	4	20.2	C2 P2	1	7.2	3.8	21	C6/1-17-16 P1	1	7.1	4	20.9	C3 P3	1	7.3	3.9	21
E108WT P2	1	6.9	3.6	18.7	E111 P2	1	6.3	3	14.4	E101 P1	1	6.8	3.3	16.5	C6/1-15-15 P2	1	6.4	3.1	14.8	97x113-5 P2	1	7.2	3.9	20.7	C4 P2	1	6.7	3.6	17.5	C6/1-15-13 P2	1	5.8	2.6	10.9	C2 P2	1	6.8	3.5	17.5	C6/1-17-16 P1	1	6.1	2.9	13.3	C3 P3	1	5.3	2.9	11.7
E108WT P2	1	7.2	3.1	16.5	E111 P2	1	6.5	3.5	17.9	E101 P1	1	6.2	3.2	14.1	C6/1-15-15 P2	1	6.5	3.1	15.3	97x113-5 P2	1	6.7	3.2	16.2	C4 P2	1	7.5	3.6	20.2	C6/1-15-13 P2	1	6.7	3.3	16.5	C2 P2	1	6.9	3.2	16.4	C6/1-17-16 P1	1	6.5	3.4	16.3	C3 P3	1	5.9	3	13.4
E108WT P2	1	7.4	3.1	16.8	E111 P2	1	6.8	3.4	16.6	E101 P1	1	7.4	3.3	18.1	C6/1-15-15 P2	1	7	3.2	16.4	97x113-5 P2	1	6.1	2.9	13.3	C4 P2	1	7.1	3.9	20.6	C6/1-15-13 P2	1	6.5	3.4	15.5	C2 P2	1	6.9	3.3	16.7	C6/1-17-16 P1	1	6.7	3.1	15.4	C3 P3	1	6.6	4.3	20.7
E108WT P2	1	7.6	3.2	16.6	E111 P2	1	5.8	2.9	12.7	E101 P1	1	6.5	3	14.5	C6/1-15-15 P2	1	6.7	3.1	15.6	97x113-5 P2	1	5.8	3	12.6	C4 P2	1	7.5	3.7	20.4	C6/1-15-13 P2	1	6.3	3.1	13.8	C2 P2	1	6.4	3.8	17.9	C6/1-17-16 P1	1	7	3.7	18.7	C3 P3	1	6.5	3.2	15.2
E108WT P2	1	5.9	2.8	11.3	E111 P2	1	6.3	3.9	18.7	E101 P1	1	6.5	2.8	12.5	C6/1-15-15 P2	1	6.9	3.5	17.8	97x113-5 P2	1	6	2.8	12.7	C4 P2	1	7.5	3.6	20.5	C6/1-15-13 P2	1	6.5	3.5	17.4	C2 P2	1	7.1	3.4	18	C6/1-17-16 P1	1	6.7	3.7	18.8	C3 P3	1	7.7	3.5	19.5
E108WT P2	1	6.2	2.9	12.6	E111 P2	1	6.2	3	13.6	E101 P1	1	7.4	3.4	17.7	C6/1-15-15 P2	1	9.5	3.6	19.3	97x113-5 P2	1	7.1	3.7	19.4	C4 P2	1	6.1	3.1	13.2	C6/1-15-13 P2	1	6.7	4.1	20.2	C2 P2	1	7	4.6	20.3	C6/1-17-16 P1	1	6.4	3	13.7	C3 P3	1	6.1	3.5	16
E108WT P2	1	6.9	2.9	14	E111 P2	1	5.9	3	13.8	E101 P1	1	5.9	3.2	13.7	C6/1-15-15 P2	1	6	2.9	12.5	97x113-5 P2	1	7	4.1	21.4	C4 P2	1	6.6	3	15	C6/1-15-13 P2	1	6.8	3.8	19.3	C2 P2	1	5.9	3.2	13.5	C6/1-17-16 P1	1	6.5	3.1	15.3	C3 P3	1	6.8	3.4	17
E108WT P2	1	7.2	3.1	15.1	E111 P2	1	6.4	3	14.7	E101 P1	1	6.5	2.8	12.8	C6/1-15-15 P2	1	5.8	2.4	9.8	97x113-5 P2	1	6.7	3.6	18.4	C4 P2	1	6.8	3.4	17.4	C6/1-15-13 P2	1	6.9	3.5	18.2	C2 P2	1	6.4	3.1	15.1	C6/1-17-16 P1	1	7	3.4	17.7	C3 P3	1	7.1	3.4	18.1
E108WT P2	1	6.7	3	14.7	E111 P2	1	6.6	3.2	16	E101 P1	1	7	3.7	18.4	C6/1-15-15 P2	1	6.8	3.4	16.6	97x113-5 P2	1	6.3	2.7	12.4	C4 P2	1	6.4	3.7	17.1	C6/1-15-13 P2	1	5.5	2.8	11.3	C2 P2	1	6.8	3.5	16.3	C6/1-17-16 P1	1	6.5	3.4	16.6	C3 P3	1	7.2	3.6	17.9
E108WT P2	1	7.1	3.3	17.7	E111 P2	1	6.4	3.2	15.9	E101 P1	1	6.6	3	14.2	C6/1-15-15 P2	1	8.2	3.8	21	97x113-5 P2	1	6.2	3.8	16.9	C4 P2	1	7.2	3.4	19	C6/1-15-13 P2	1	7	3.3	16.5	C2 P2	1	7.7	3.3	16.2	C6/1-17-16 P1	1	6.5	3.4	17.1	C3 P3	1	6	3.2	14.3
E108WT P2	1	6.6	2.7	13.5	E111 P2	1	6.7	3.4	16.9	E101 P1	1	7.3	3.2	16.8	C6/1-15-15 P2	1	6.3	3.7	17.8	97x113-5 P2	1	6.3	3.5	16	C4 P2	1	7.1	2.9	14.4	C6/1-15-13 P2	1	6.9	3.1	14	C2 P2	1	7.1	3.4	18	C6/1-17-16 P1	1	5.9	2.9	12.7	C3 P3	1	6.2	2.9	13.3
E108WT P2	1	7.1	3.5	17.7	E111 P2	1	7.3	3.4	18.7	E101 P1	1	6.7	3.2	15.1	C6/1-15-15 P2	1	7.3	3.1	16	97x113-5 P2	1	6.6	3.3	16.2	C4 P2	1	6.5	3.8	18	C6/1-15-13 P2	1	8	3.5	17.7	C2 P2	1	7.2	3.1	16.4	C6/1-17-16 P1	1	6.9	3	15.6	C3 P3	1	6.7	3.2	14.6
E108WT P2	1	6.5	3.1	14.8	E111 P2	1	6.8	3.4	16.6	E101 P1	1	6.4	3.5	17.1	C6/1-15-15 P2	1	6.5	3.2	15.4	97x113-5 P2	1	6.1	3.7	17.2	C4 P2	1	5.2	2.7	10	C6/1-15-13 P2	1	6.2	3.4	15	C2 P2	1	6.6	3.7	18.5	C6/1-17-16 P1	1	6.3	3.5	16.4	C3 P3	1	6.5	2.8	12.8
E108WT P2	1	6.6	2.7	12.2	E111 P2	1	5.4	2.7	10.7	E101 P1	1	6.3	3.8	17.3	C6/1-15-15 P2	1	6.9	3.6	18	97x113-5 P2	1	6.3	3.3	15.8	C4 P2	1	6.3	3.5	15.9	C6/1-15-13 P2	1	5.9	2.9	12.9	C2 P2	1	7.1	3.4	16.7	C6/1-17-16 P1	1	6.3	3.4	15.4	C3 P3	1	7.3	3.5	19.2
E108WT P2	1	6.6	3.1	14.4	E111 P2	1	6.7	3.3	15.7	E101 P1	1	7.1	3	15.8	C6/1-15-15 P2	1	6.5	3	14.7	97x113-5 P2	1	7.5	3.4	18.3	C4 P2	1	7	3.9	20.2	C6/1-15-13 P2	1	7.8	3.8	20.5	C2 P2	1	7.2	3.6	18.4	C6/1-17-16 P1	1	6.5	3.2	15.4	C3 P3	1	6.9	3.7	18.7
E108WT P2	1	7.3	1.9	7.7	E111 P2	1	6.6	3.5	17.5	E101 P1	1	6.5	3.4	15.7	C6/1-15-15 P2	1	7.4	3.8	20.7	97x113-5 P2	1	8	3.7	19.8	C4 P2	1	7.6	3.8	21.1	C6/1-15-13 P2	1	7.2	3.3	17.4	C2 P2	1	7	3.3	15.8	C6/1-17-16 P1	1	6.7	3.5	16.4	C3 P3	1	6.6	3.3	15.9
E108WT P2	1	7.2	3	14.9	E111 P2	1	7.1	3.6	19.1	E101 P1	1	6.8	2.8	13.7	C6/1-15-15 P2	1	6.7	3.6	18.5	97x113-5 P2	1	5.3	2.4	9.9	C4 P2	1	5.6	2.5	10.7	C6/1-15-13 P2	1	6.4	3	14.3	C2 P2	1	6	2.8	11.8	C6/1-17-16 P1	1	6.3	3.3	15.1	C3 P3	1	7	4.1	19.7
E108WT P2	1	6	2.7	12	E111 P2	1	6.8	3.4	16.9	E101 P1	1	6.6	3	14.7	C6/1-15-15 P2	1	6.5	3.4	16.2	97x113-5 P2	1	7	3.7	20.1	C4 P2	1	7.1	4	20.8	C6/1-15-13 P2	1	7	3.3	17.4	C2 P2	1	7.1	3.8	20.1	C6/1-17-16 P1	1	5.9	3.4	15.8	C3 P3	1	6.8	3.4	16.8
E108WT P2	1	6.5	3.4	16.6	E111 P2	1	6.6	3.4	17.2	E101 P1	1	6.2	3.2	14.1	C6/1-15-15 P2	1	5.5	2.8	10.7	97x113-5 P2	1	5.9	3.2	14.2	C4 P2	1	7	3.7	18.3	C6/1-15-13 P2	1	6.3	3.2	14.9	C2 P2	1	8.2	3.8	19.8	C6/1-17-16 P1	1	6.2	2.5	10.8	C3 P3	1	6.9	4.1	21.3
E108WT P2	1	4.6	2.2	7.3	E111 P2	1	6.1	3.1	14	E101 P1	1	7	3.5	17.7	C6/1-15-15 P2	1	6.8	3	14.3	97x113-5 P2	1	6.9	3.4	16.9	C4 P2	1	6.7	3	14.8	C6/1-15-13 P2	1	6.4	3	14.5	C2 P2	1	6.9	3.9	19.7	C6/1-17-16 P1	1	6.6	2.9	13.5	C3 P3	1	6.7	3.4	17.1
E108WT P2	1	7.1	3.3	16.6	E111 P2	1	6.7	4	19.7	E101 P1	1	6.5	3	13.3	C6/1-15-15 P2	1	6.8	3.5	16.7	97x113-5 P2	1	6.9	3.2	15.5	C4 P2	1	6.8	3.7	19.5	C6/1-15-13 P2	1	7	3.4	17.6	C2 P2	1	6.6	2.7	12.2	C6/1-17-16 P1	1	6.6	3.1	14.7	C3 P3	1	7.1	3.2	16.4
E108WT P2	1	6.6	2.9	14.6	E111 P2	1	7.2	3.5	18.8	E101 P1	1	7	3.5	17.8	C6/1-15-15 P2	1	6.7	3.6	17.7	97x113-5 P2	1	6	2.9	12.7	C4 P2	1	6.4	2.8	11.7	C6/1-15-13 P2	1	7	3.3	17	C2 P2	1	6.6	3.1	15.6	C6/1-17-16 P1	1	6.4	3	13.8	C3 P3	1	7.8	3.6	21.1
E108WT P2	1	6.6	3	14.1	E111 P2	1	6.9	3.5	18.3	E101 P1	1	7.4	3	16.2	C6/1-15-15 P2	1	6.2	3	13.4	97x113-5 P2	1	6.3	3	13.5	C4 P2	1	6.9	3.6	18.4	C6/1-15-13 P2	1	6.5	3.7	17.4	C2 P2	1	7	3.4	17.5	C6/1-17-16 P1	1	6.1	2.9	13.5	C3 P3	1	5.3	2.8	10.4
E108WT P2	1	7.6	2.9	15.3	E111 P2	1	6.7	3.2	16.6	E101 P1	1	7.8	3.7	19.1	C6/1-15-15 P2	1	7.5	2.9	15.6	97x113-5 P2	1	7	3.4	17.4	C4 P2	1	7.3	3.8	20.5	C6/1-15-13 P2	1	7.4	3.5	19.4	C2 P2	1	6.9	3.3	16.9	C6/1-17-16 P1	1	5.5	2.4	9.3	C3 P3	1	6.8	3.8	18.8
E108WT P2	1	7.5	3.1	15.7	E111 P2	1	7	3.3	17.4	E101 P1	1	6.9	3.3	17.1	C6/1-15-15 P2	1	6.2	3.1	14.5	97x113-5 P2	1	6.2	3	14.3	C4 P2	1	7	3.6	17.6	C6/1-15-13 P2	1	6.7	3.5	17.4	C2 P2	1	7.4	3.1	17	C6/1-17-16 P1	1	6.1	2.6	11.5	C3 P3	1	6.7	3.4	16.2
E108WT P2	1	6.5	3.3	16.3	E111 P2	1	6.5	3.4	16.7	E101 P1	1	6.6	2.8	12.4	C6/1-15-15 P2	1	6.3	3	14.6	97x113-5 P2	1	6.8	3.6	18.2	C4 P2	1	7.4	3.6	20.3	C6/1-15-13 P2	1	7	3.8	19.8	C2 P2	1	7.4	3.6	18.1	C6/1-17-16 P1	1	5.2	2.6	10.1	C3 P3	1	6	3.1	14
E108WT P2	1	7	3.5	17.7	E111 P2	1	6.5	3	14.5	E101 P1	1	6.5	3.3	15.1	C6/1-15-15 P2	1	8	3.4	17.8	97x113-5 P2	1	9.2	3.7	21.3	C4 P2	1	7.4	3.9	19.7	C6/1-15-13 P2	1	6.3	2.8	13.1	C2 P2	1	7	3.4	18	C6/1-17-16 P1	1	6.2	3.1	14.2	C3 P3	1	7.3	3.2	15.9
E108WT P2	1	6.9	3.5	17.6	E111 P2	1	6.7	3	14.8	E101 P1	1	7	3.4	16.9	C6/1-15-15 P2	1	7.3	3.3	18.8	97x113-5 P2	1	6.2	3	13.1	C4 P2	1	7.1	3.3	18.4	C6/1-15-13 P2	1	7.4	3.3	17.5	C2 P2	1	8.7	3.8	22.1	C6/1-17-16 P1	1	5.8	2.8	11.6	C3 P3	1	7.1	3.7	18
E108WT P2	1	7.3	4.3	17.1	E111 P2	1	6.7	3.3	15.8	E101 P1	1	6.2	3.3	14.7	C6/1-15-15 P2	1	6.1	2.9	13.4	97x113-5 P2	1	6.3	3	14.3	C4 P2	1	6.7	3.3	15.5	C6/1-15-13 P2	1	6.9	3.9	18.9	C2 P2	1	6.6	3.6	15.1	C6/1-17-16 P1	1	6.3	2.5	12.2	C3 P3	1	7.1	3.6	19.6
E108WT P2	1	7.1	3.3	16.6	E111 P2	1	6.2	3.8	16.6	E101 P1	1	7.2	3.6	18.8	C6/1-15-15 P2	1	7.4	3.3	16.7	97x113-5 P2	1	7.2	3.2	16.3	C4 P2	1	8	3.6	20.7	C6/1-15-13 P2	1	6.8	3.4	17.8	C2 P2	1	7.4	3.7	19.1	C6/1-17-16 P1	1	5.9	2.9	12.9	C3 P3	1	6.5	3.3	15.6
E108WT P2	1	6.5	3.6	15.6	E111 P2	1	6.9	3.7	19	E101 P1	1	6.5	3.5	17.3	C6/1-15-15 P2	1	7.1	3.5	18	97x113-5 P2	1	6.3	3.4	15.8	C4 P2	1	6.7	3.2	15.3	C6/1-15-13 P2	1	6.9	3.5	18.1	C2 P2	1	6.7	3.2	15.8	C6/1-17-16 P1	1	5	2	7.5	C3 P3	1	6.8	3.4	16.8
E108WT P2	1	6.4	4.2	19.6	E111 P2	1	7.3	3.7	19.2	E101 P1	1	6.5	2.9	13.5	C6/1-15-15 P2	1	6.8	3.1	15.5	97x113-5 P2	1	6.2	3	13.9	C4 P2	1	7.1	3.5	17.9	C6/1-15-13 P2	1	7.4	3.7	20.4	C2 P2	1	7.6	3.3	19.2	C6/1-17-16 P2	1	7.1	3.4	18.1	C3 P3	1	6.7	3.2	15.7
E108WT P2	1	7.5	3.6	18.1	E111 P2	1	7	3.2	16.6	E101 P1	1	5.2	2.3	8.7	C6/1-15-15 P2	1	7.3	3.5	17.3	97x113-5 P2	1	6.1	3.2	15.2	C4 P2	1	6.8	2.9	14	C6/1-15-13 P2	1	6.5	3.7	18.1	C2 P2	1	7.1	3.2	15.5	C6/1-17-16 P2	1	6.8	3.1	14.8	C3 P3	1	8.8	3.4	19.3
E108WT P2	1	6.9	3.6	17.9	E111 P2	1	6	3.4	15.2	E101 P1	1	6.8	3.5	16.8	C6/1-15-15 P2	1	6.8	3.5	17.7	97x113-5 P2	1	6.5	4	19.3	C4 P2	1	7.5	3.7	19.6	C6/1-15-13 P2	1	6.6	3.1	15.1	C2 P2	1	6.3	3.2	14.4	C6/1-17-16 P2	1	6.7	3.3	16.3	C3 P3	1	7	3.7	19.5
E108WT P2	1	6.2	2.9	13	E111 P2	1	6.5	3.8	18.4	E101 P1	1	7	3.2	15.7	C6/1-15-15 P2	1	7.5	3.2	16.8	97x113-5 P2	1	6.3	2.9	13.2	C4 P2	1	6.5	4.2	19.9	C6/1-15-13 P2	1	6.9	3.1	15.7	C2 P2	1	7.4	3.3	16.8	C6/1-17-16 P2	1	6.8	3.4	17.4	C3 P3	1	6	3.1	14.1
E108WT P2	1	6.5	2.9	13.7	E111 P2	1	7	3.3	16.4	E101 P1	1	6.9	3.2	15.9	C6/1-15-15 P2	1	7.5	4.2	22.8	97x113-5 P2	1	6.2	3.8	18.2	C4 P2	1	5.9	2.7	11.2	C6/1-15-13 P2	1	7	3.3	17.1	C2 P2	1	7.1	3.5	18.5	C6/1-17-16 P2	1	6.5	3.3	16	C3 P3	1	6.7	4	18.5
E108WT P2	1	6.9	3.3	15.4	E111 P2	1	7	3.6	18.9	E101 P1	1	5.1	3.1	11.3	C6/1-15-15 P2	1	7.5	3.8	21.1	97x113-5 P2	1	6	3	13	C4 P2	1	6.9	3	15.4	C6/1-15-13 P2	1	6.3	3.2	14.9	C2 P2	1	7.8	3.2	18.5	C6/1-17-16 P2	1	6.1	3.1	14.1	C3 P3	1	7.4	3.8	20.1
E108WT P2	1	7.7	3.1	17.2	E111 P2	1	6.6	2.8	13.5	E101 P1	1	7.2	3.2	16	C6/1-15-15 P2	1	6.9	3.4	17.1	97x113-5 P2	1	6.4	2.8	13.4	C4 P2	1	6.1	3.1	13.4	C6/1-15-13 P2	1	7	3.7	18.7	C2 P2	1	7	3.4	17.3	C6/1-17-16 P2	1	6.2	3	14.6	C3 P3	1	6.2	3.4	14.2
E108WT P2	1	6.5	2.9	13.5	E111 P2	1	6.7	3.2	15.8	E101 P1	1	6.7	2.9	13.3	C6/1-15-15 P2	1	6.6	3.3	16.7	97x113-5 P2	1	6.4	3.7	17.9	C4 P2	1	7.4	3.4	17.3	C6/1-15-13 P2	1	6.8	3.5	18.3	C2 P2	1	6.3	3.3	15	C6/1-17-16 P2	1	6.3	3.2	14.6	C3 P3	1	6.3	3.2	14.7
E108WT P2	1	7.2	2.9	14.3	E111 P2	1	6.9	3.1	16.9	E101 P1	1	5.9	2.8	11.9	C6/1-15-15 P2	1	6.7	3.2	16	97x113-5 P2	1	6.5	3.1	14.6	C4 P2	1	7.4	3.7	20.2	C6/1-15-13 P2	1	4.9	2.5	9.1	C2 P2	1	7.3	3.9	19.7	C6/1-17-16 P2	1	6.4	3.8	17.2	C3 P3	1	6.2	2.7	11.7
E108WT P2	1	6.4	2.8	13.3	E111 P2	1	7	3.3	16	E101 P1	1	7.1	3.1	14.9	C6/1-15-15 P2	1	6.8	3.5	17.4	97x113-5 P2	1	7.7	3.5	19	C4 P2	1	7.5	3.6	20.3	C6/1-15-13 P2	1	7.1	3.5	18.6	C2 P2	1	7	3.3	17.1	C6/1-17-16 P2	1	6.4	3.4	15.9	C3 P3	1	5.6	3.5	15.2
E108WT P2	1	7.1	3.1	15.3	E111 P2	1	6.2	3.1	14.5	E101 P1	1	6.2	2.7	12.2	C6/1-15-15 P2	1	6.9	3.1	16.1	97x113-5 P2	1	6.4	2.8	13.8	C4 P2	1	6.3	3.3	15.7	C6/1-15-13 P2	1	7.1	3.6	18.9	C2 P2	1	7.8	3.4	19.4	C6/1-17-16 P2	1	6.5	3.1	14.3	C3 P3	1	7.1	3.3	17.3
E108WT P2	1	6.7	3.1	14.9	E111 P2	1	6.1	2.7	12.4	E101 P1	1	7.2	3.5	18.7	C6/1-15-15 P2	1	7.1	3.4	17.9	97x113-5 P2	1	6.9	3.2	15.6	C4 P2	1	7.2	3.6	20	C6/1-15-13 P2	1	6.4	3.1	14.2	C2 P2	1	7.2	3.9	21.4	C6/1-17-16 P2	1	7.5	3.3	17.6	C3 P3	1	7	3.6	18.2
E108WT P2	1	7.8	3.6	20.1	E111 P2	1	6.5	3	13.9	E101 P1	1	6.2	3.7	17.1	C6/1-15-15 P2	1	7.5	3.6	19.1	97x113-5 P2	1	7.1	3.7	19	C4 P2	1	7.5	3.2	16.8	C6/1-15-13 P2	1	7	3.3	17.3	C2 P2	1	7	4.9	21.7	C6/1-17-16 P2	1	6.4	3.3	14.8	C3 P3	1	6	2.8	11.9
E108WT P2	1	6.6	3.4	16.1	E111 P2	1	6.6	3.4	16.3	E101 P1	1	5.4	2.7	9.9	C6/1-15-15 P2	1	7	3.2	16.3	97x113-5 P2	1	6.6	3.8	18.8	C4 P2	1	7.1	3.3	16.8	C6/1-15-13 P2	1	7	3.2	16.5	C2 P2	1	6.9	3.3	17.1	C6/1-17-16 P2	1	6.6	3.4	15.3	C3 P3	1	6.2	3.2	14.3
E108WT P2	1	6.3	3.3	15.5	E111 P2	1	6.4	3.3	16.1	E101 P1	1	6.9	3	14.7	C6/1-15-15 P2	1	4.5	2.3	7.8	97x113-5 P2	1	6.5	3.1	14.5	C4 P2	1	6.3	3	13.9	C6/1-15-13 P2	1	7.1	3.7	18.3	C2 P2	1	7.2	3.1	16	C6/1-17-16 P2	1	7	3.6	17.8	C3 P3	1	6.7	3.1	15.4
E108WT P2	1	6.5	3	14.9	E111 P2	1	6.4	4	18.9	E101 P1	1	6.6	3.1	14.4	C6/1-15-15 P2	1	7.2	3.4	16.6	97x113-5 P2	1	5.9	2.8	11.4	C4 P2	1	6.3	3.3	15.4	C6/1-15-13 P2	1	7.7	3.5	18.6	C2 P2	1	7.1	3.3	17.3	C6/1-17-16 P2	1	6.5	3.1	15.1	C3 P3	1	6.2	3	13.5
E108WT P2	1	7	3.3	17.1	E111 P2	1	7	3.5	18.4	E101 P1	1	6.7	2.8	13.8	C6/1-15-15 P2	1	7.2	3.5	18.2	97x113-5 P2	1	6.6	3.4	16.6	C4 P2	1	7.8	3.3	18.8	C6/1-15-13 P2	1	7.4	3.5	18.4	C2 P2	1	5	2.6	9.8	C6/1-17-16 P2	1	6.5	3.8	18.4	C3 P3	1	6.3	3.5	16.6
E108WT P2	1	7.1	3.1	16.2	E111 P2	1	5.8	2.9	13	E101 P1	1	7.1	3.2	16	C6/1-15-15 P2	1	6.8	4.1	20.4	97x113-5 P2	1	6.1	2.8	12.7	C4 P2	1	7.5	3.3	18.1	C6/1-15-13 P2	1	6.4	3.1	14.3	C2 P2	1	6.2	3.2	14.7	C6/1-17-16 P2	1	7	3.5	17.5	C3 P3	1	5.3	3	11.1
E108WT P2	1	6.9	3.6	16.7	E111 P2	1	5.8	2.8	11.7	E101 P1	1	6.3	3.2	14.7	C6/1-15-15 P2	1	6.2	3	12.9	97x113-5 P2	1	6.5	3.3	15.5	C4 P2	1	6.8	3.4	16.9	C6/1-15-13 P2	1	5.9	3.1	14.1	C2 P2	1	6.8	3.9	19.7	C6/1-17-16 P2	1	5.6	2.8	11.6	C3 P3	1	7.2	3.6	18.1
E108WT P2	1	5.8	2.7	11.2	E111 P2	1	6.6	3.2	15.2	E101 P1	1	6.2	3.3	15.5	C6/1-15-15 P2	1	6.7	3.1	14.9	97x113-5 P2	1	6.6	3.6	17.6	C4 P2	1	6.6	4	18.5	C6/1-15-13 P2	1	7.3	4.3	22.7	C2 P2	1	7	3.4	17.7	C6/1-17-16 P2	1	6.6	3.2	14.8	C3 P3	1	7.2	3.8	20.1
E108WT P2	1	6.8	2.9	15.1	E111 P2	1	6.8	3.3	16.9	E101 P1	1	5.4	2.9	10.7	C6/1-15-15 P2	1	7.1	3.1	15.5	97x113-5 P2	1	6.4	3	14.8	C4 P2	1	7.5	3.2	17	C6/1-15-13 P2	1	6.7	3.5	17	C2 P2	1	7.7	3.4	19.6	C6/1-17-16 P2	1	6.1	3	13.4	C3 P3	1	6.3	3.1	13.2
E108WT P2	1	7.6	3.2	17.2	E111 P2	1	6.1	2.6	12.1	E101 P1	1	5.8	3.4	11.9	C6/1-15-15 P2	1	8	3.1	17.3	97x113-5 P2	1	7.1	3.1	15.7	C4 P2	1	6.8	3.1	15.5	C6/1-15-13 P2	1	7.2	3.9	20.8	C2 P2	1	7.3	3.9	22.2	C6/1-17-16 P2	1	6.1	3.3	15	C3 P3	1	8.2	3.4	18.8
E108WT P2	1	7.1	3.2	16.5	E111 P2	1	6.7	3.2	15.7	E101 P1	1	6.2	2.5	11.7	C6/1-15-15 P2	1	6.8	3.4	16.5	97x113-5 P2	1	6.2	3	13.4	C4 P2	1	6.7	3.1	16.1	C6/1-15-13 P2	1	6.7	3.2	15.2	C2 P2	1	8.8	3.4	19.8	C6/1-17-16 P2	1	5.6	2.7	11.4	C3 P3	1	6.9	3.2	15.7
E108WT P2	1	8.1	3.7	19	E111 P2	1	7	3.1	15.7	E101 P1	1	7.5	3	16	C6/1-15-15 P2	1	6.8	3.1	15.5	97x113-5 P2	1	6.2	3.4	16.2	C4 P2	1	7.2	3.7	19.7	C6/1-15-13 P2	1	6.9	3.5	17.2	C2 P2	1	7.2	3.5	19.6	C6/1-17-16 P2	1	7	3.2	15.8	C3 P3	1	6.4	3.2	15.3
E108WT P2	1	6.3	3.3	15.2	E111 P2	1	9.5	3.7	26.1	E101 P1	1	6.9	3.9	19.5	C6/1-15-15 P2	1	6.6	3.2	16.3	97x113-5 P2	1	9.2	3.7	22.2	C4 P2	1	6.9	4.1	20.2	C6/1-15-13 P2	1	7.5	3	16.2	C2 P2	1	7	3.7	19.8	C6/1-17-16 P2	1	6.5	3.2	15.2	C3 P3	1	6.2	3	12.9
E108WT P2	1	6.1	3.1	14.6	E111 P2	1	7.1	3.2	16	E101 P1	1	6.2	2.8	12.8	C6/1-15-15 P2	1	7.1	4.2	21.9	97x113-5 P2	1	5.3	2.9	11.1	C4 P2	1	8.1	3.6	20.4	C6/1-15-13 P2	1	7.7	3.8	20	C2 P2	1	7.5	3.5	20.2	C6/1-17-16 P2	1	5.8	2.6	11.4	C3 P3	1	6.5	3.4	17.3
E108WT P2	1	6.3	2.8	12.9	E111 P2	1	6.7	3.4	16.8	E101 P1	1	6	3.1	14.3	C6/1-15-15 P2	1	6.4	3	14.3	97x113-5 P2	1	6.5	3.4	16.5	C4 P2	1	7.2	4	20.1	C6/1-15-13 P2	1	6.5	4.5	17.7	C2 P2	1	7.6	3.4	19.3	C6/1-17-16 P2	1	6.7	3.5	18	C3 P3	1	6.5	3.2	14.6
E108WT P2	1	7.4	3.5	18.4	E111 P2	1	7.3	3.7	19.9	E101 P1	1	5.5	2.2	8	C6/1-15-15 P2	1	7.2	3.7	19.7	97x113-5 P2	1	6.3	3.2	13.8	C4 P2	1	6.8	3.5	16.6	C6/1-15-13 P2	1	5.7	2.7	11.6	C2 P2	1	6.8	3	15	C6/1-17-16 P2	1	6.7	3.4	16.4	C3 P3	1	7	3.3	17.2
E108WT P2	1	6.3	3	13.8	E111 P2	1	7.5	3.7	19.3	E101 P1	1	6.6	2.9	13.1	C6/1-15-15 P2	1	7.3	3.3	17.2	97x113-5 P2	1	7.4	3.4	17.7	C4 P2	1	5.6	3.5	14.9	C6/1-15-13 P2	1	6.4	3.7	17.5	C2 P2	1	6.9	3.5	19.2	C6/1-17-16 P2	1	7.1	3.4	17.2	C3 P3	1	6.8	3.2	15.8
E108WT P2	1	6.3	3.1	14.6	E111 P2	1	6.6	3.1	15.3	E101 P1	1	5.9	2.7	11.2	C6/1-15-15 P2	1	6.6	3.2	15.6	97x113-5 P2	1	6.9	3.5	17.6	C4 P2	1	7.2	3.3	16.9	C6/1-15-13 P2	1	7.2	3.3	16.7	C2 P2	1	7.3	3.4	19.3	C6/1-17-16 P2	1	7.8	3.5	19.1	C3 P3	1	8	4	21.6
E108WT P2	1	7.2	3.5	18.6	E111 P2	1	7.5	3.4	18.3	E101 P1	1	6.2	3	12.9	C6/1-15-15 P2	1	6.8	3.1	14.6	97x113-5 P2	1	6.4	3	14.5	C4 P2	1	7.5	3.4	17.9	C6/1-15-13 P2	1	7.6	3.8	20.9	C2 P2	1	7.9	3.7	20.9	C6/1-17-16 P2	1	5.8	2.9	12.6	C3 P3	1	6.3	3.4	15.3
E108WT P2	1	6.9	3.5	17.9	E111 P2	1	6.9	3.3	15.8	E101 P1	1	6.5	2.7	12.7	C6/1-15-15 P2	1	7.1	3.6	19.1	97x113-5 P2	1	6.7	3.5	17.8	C4 P2	1	7.3	3.5	19.3	C6/1-15-13 P2	1	8.6	3.6	20.5	C2 P2	1	6	3.5	16.1	C6/1-17-16 P2	1	6.7	3.5	17.6	C3 P3	1	7.7	3.6	20.5
E108WT P2	1	6.4	3.4	15.8	E111 P2	1	5.9	2.9	12.2	E101 P1	1	6.7	2.7	13.8	C6/1-15-15 P2	1	7.8	3.5	19.1	97x113-5 P2	1	5.6	2.8	12.1	C4 P2	1	5.9	3	12.7	C6/1-15-13 P2	1	7.5	2.9	16	C2 P2	1	7.3	3.7	20.9	C6/1-17-16 P2	1	6.9	3.3	16.5	C3 P3	1	7	4	20.2
E108WT P2	1	6.6	3.1	15.3	E111 P2	1	7.2	3.2	17.1	E101 P1	1	5.6	2.6	9.7	C6/1-15-15 P2	1	6.7	3.7	18.1	97x113-5 P2	1	6.2	3.1	14.5	C4 P2	1	6.7	3	14.9	C6/1-15-13 P2	1	6.4	2.6	11.7	C2 P2	1	7	3.2	16.6	C6/1-17-16 P2	1	6.3	2.6	11.4	C3 P3	1	6.3	3.2	14.5
E108WT P2	1	7.5	2.9	14.7	E111 P2	1	7.1	4.2	22.4	E101 P1	1	5.5	2.7	10	C6/1-15-15 P2	1	7.1	3.2	17.6	97x113-5 P2	1	6.3	3	13.3	C4 P2	1	7.2	3.5	17.4	C6/1-15-13 P2	1	6.9	3.9	19.8	C2 P2	1	6.5	3	14.3	C6/1-17-16 P2	1	5.6	2.7	10.9	C3 P3	1	6.5	3.3	15.4
E108WT P2	1	6.8	3.4	16.7	E111 P2	1	6.6	3.8	18.7	E101 P1	1	5.1	3.4	10.7	C6/1-15-15 P2	1	5.6	2.6	10.6	97x113-5 P2	1	7.1	3.2	16.2	C4 P2	1	6.3	3	13.7	C6/1-15-13 P2	1	6.8	4	19.3	C2 P2	1	6.5	3	14.7	C6/1-17-16 P2	1	6.6	3.1	15.7	C3 P3	1	7.2	3.3	16.7
E108WT P2	1	7.6	3.3	18.1	E111 P2	1	6.3	3.1	14.9	E101 P1	1	6.4	3	14.2	C6/1-15-15 P2	1	6.6	3.7	18	97x113-5 P2	1	6.5	3	14.5	C4 P2	1	5.7	2.8	11.6	C6/1-15-13 P2	1	6.9	3.6	17	C2 P2	1	6.8	3.1	15.4	C6/1-17-16 P2	1	8.4	4	21	C3 P3	1	7.8	3.4	18.6
E108WT P2	1	7	3.5	18	E111 P2	1	7	3.2	16.7	E101 P1	1	5	2.5	10.1	C6/1-15-15 P2	1	7.4	3.5	19	97x113-5 P2	1	6.6	3.9	19.1	C4 P2	1	6.1	3.1	13.8	C6/1-15-13 P2	1	7.2	3.6	17.8	C2 P2	1	6	2.9	12.7	C6/1-17-16 P2	1	6.5	3.4	15.9	C3 P3	1	7.4	3.6	20.1
E108WT P2	1	6.2	2.8	12.9	E111 P2	1	6.4	3	13.8	E101 P2	1	6.4	2.9	13.2	C6/1-15-15 P2	1	5.3	2.5	9.8	97x113-5 P2	1	6.5	3.3	15.2	C4 P2	1	7.3	3.3	16.8	C6/1-15-13 P2	1	5.2	2.6	9.9	C2 P2	1	8	3.8	22.2	C6/1-17-16 P2	1	8.4	2.9	17.1	C3 P3	1	6.4	3.4	14.8
E108WT P2	1	7.2	3	14.8	E111 P2	1	6.4	3.7	18.2	E101 P2	1	6.8	3.2	16.1	C6/1-15-15 P2	1	7	3.4	17.8	97x113-5 P2	1	6	2.8	12.4	C4 P2	1	7.1	3.7	19.4	C6/1-15-13 P2	1	6.6	3.4	16.9	C2 P2	1	6.5	2.5	12	C6/1-17-16 P2	1	6	3.2	14.2	C3 P3	1	6.8	3.5	17
E108WT P2	1	6.9	3.3	15.6	E111 P2	1	6.7	3.7	18.8	E101 P2	1	6	2.8	12.6	C6/1-15-15 P2	1	6.2	2.7	12.2	97x113-5 P2	1	6	3.1	13.5	C4 P2	1	5	2.4	8.6	C6/1-15-13 P2	1	6.9	3.6	18.4	C2 P2	1	5.2	2.6	10.2	C6/1-17-16 P2	1	5.6	2.7	11.7	C3 P3	1	6.9	2.9	15.2
E108WT P2	1	6.1	2.1	9.5	E111 P2	1	6.7	3.3	16.7	E101 P2	1	6.3	3.6	17.4	C6/1-15-15 P2	1	6.6	2.5	12.3	97x113-5 P2	1	6.4	3.3	15.2	C4 P2	1	5.6	2.3	9.3	C6/1-15-13 P2	1	6.3	3.1	13.7	C2 P2	1	7.6	3.2	16.3	C6/1-17-16 P2	1	6.7	3.1	15.2	C3 P3	1	6.8	3	15
E108WT P2	1	8.1	3.7	19.9	E111 P2	1	6	3.2	14.2	E101 P2	1	5.2	2.6	9.4	C6/1-15-15 P2	1	7.3	3.1	16.7	97x113-5 P2	1	5.5	2.7	11	C4 P2	1	6.9	3.2	15.6	C6/1-15-13 P2	1	7	3.5	18.3	C2 P2	1	8.2	3.1	16.4	C6/1-17-16 P2	1	6.7	4.2	17	C3 P3	1	7.2	3.4	17.2
E108WT P2	1	7.1	3.5	18	E111 P2	1	6	3	13.8	E101 P2	1	6.7	3.2	16.4	C6/1-15-15 P2	1	6.1	3.4	14.9	97x113-5 P2	1	7	3.2	15.9	C4 P2	1	7.2	4.1	22.1	C6/1-15-13 P2	1	6.6	3.6	17.6	C2 P2	1	7.5	3.3	18.3	C6/1-17-16 P2	1	6.6	3.2	15.5	C3 P3	1	6.3	2.9	13.9
E108WT P2	1	6	2.8	12.2	E111 P2	1	6.8	4.1	20.8	E101 P2	1	6.3	3.1	13.6	C6/1-15-15 P2	1	6.9	3.3	16.3	97x113-5 P2	1	6.7	3.1	14.8	C4 P2	1	7.1	3.2	17.1	C6/1-15-13 P2	1	6.9	3.1	15.8	C2 P2	1	7.4	3.3	18	C6/1-17-16 P2	1	6	3	13.2	C3 P3	1	5.7	3.9	16.4
E108WT P2	1	6.6	3.2	15.1	E111 P2	1	5.7	2.9	12.3	E101 P2	1	7.6	3.9	20.6	C6/1-15-15 P2	1	6.7	3	14.4	97x113-5 P2	1	6.7	3.1	15.5	C4 P2	1	6.8	4	19.6	C6/1-15-13 P2	1	6.7	3.6	17.9	C2 P2	1	7	3.9	19.6	C6/1-17-16 P2	1	6	2.7	11.6	C3 P3	1	6.6	3	15.2
E108WT P2	1	6.7	3	15.4	E111 P2	1	7.4	3.7	19.9	E101 P2	1	6.6	3.4	16.3	C6/1-15-15 P2	1	7	3.8	18.8	97x113-5 P2	1	7	3	15.7	C4 P2	1	7	3.3	17.9	C6/1-15-13 P2	1	7	3.7	17.5	C2 P2	1	7.2	4.5	24.2	C6/1-17-16 P2	1	6.4	3.3	15.8	C3 P3	1	6.9	3.2	16.7
E108WT P2	1	6.5	3.8	18	E111 P2	1	6.6	3.5	16.3	E101 P2	1	7.2	3.2	13.8	C6/1-15-15 P2	1	6.7	3.2	15.2	97x113-5 P2	1	6.2	3.1	14.2	C4 P2	1	7.5	3.2	17.6	C6/1-15-13 P2	1	8.7	3.4	19.7	C2 P2	1	8	3.6	21.2	C6/1-17-16 P2	1	7.1	3.7	18.8	C3 P3	1	7.4	3.9	20.7
E108WT P2	1	6.2	2.7	12.2	E111 P2	1	5.9	2.7	11.8	E101 P2	1	5.8	2.6	10.9	C6/1-15-15 P2	1	7.2	3.4	17.5	97x113-5 P2	1	8.2	3.5	18.9	C4 P2	1	7.7	3.7	21.1	C6/1-15-13 P2	1	5.4	2.5	9.7	C2 P2	1	7.5	3.8	20	C6/1-17-16 P2	1	6	3.3	15	C3 P3	1	6.9	3.2	16.6
E108WT P2	1	6.7	2.8	13.9	E111 P2	1	7.3	3.2	17.2	E101 P2	1	6.3	3	13.5	C6/1-15-15 P2	1	6.7	3.3	16.4	97x113-5 P2	1	6.6	3.4	16	C4 P2	1	7.5	3.8	21.2	C6/1-15-13 P2	1	6.8	4	19.9	C2 P2	1	6.8	3.3	17.2	C6/1-17-16 P2	1	6.5	2.7	13	C3 P3	1	7	3.3	16.3
E108WT P2	1	6.9	3.2	16.4	E111 P2	1	6.8	2.9	13.4	E101 P2	1	6.6	3.2	15.6	C6/1-15-15 P2	1	6.8	2.9	14.4	97x113-5 P2	1	6.4	3.2	14.8	C4 P2	1	7.2	3.5	19	C6/1-15-13 P2	1	7	3.6	17.7	C2 P2	1	7.3	4.2	19.5	C6/1-17-16 P2	1	6.3	3	14	C3 P3	1	6.6	3.1	15
E108WT P2	1	6.5	3.3	15.7	E111 P2	1	6.5	3.1	15.1	E101 P2	1	8.9	3.3	18.3	C6/1-15-15 P2	1	7	3.5	17.5	97x113-5 P2	1	6.2	2.8	13.3	C4 P2	1	6.5	3.5	17.1	C6/1-15-13 P2	1	6.5	3.5	16.4	C2 P2	1	6.9	3.7	17.7	C6/1-17-16 P2	1	6.9	3	14.4	C3 P3	1	5.6	3	13
E108WT P2	1	6.6	3.2	15.6	E111 P2	1	6.2	2.9	13.2	E101 P2	1	6	4.1	18.5	C6/1-15-15 P2	1	6	2.7	12.2	97x113-5 P2	1	7.5	3.4	18.3	C4 P2	1	7.3	3.7	18.6	C6/1-15-13 P2	1	7.7	3.7	19.6	C2 P2	1	7.3	3.4	18.2	C6/1-17-16 P2	1	6.3	3.2	15.1	C3 P3	1	6.4	3.4	16.1
E108WT P2	1	5.7	2.5	10.7	E111 P2	1	6.9	3.3	17.4	E101 P2	1	7	3.5	16.6	C6/1-15-15 P2	1	7.5	3.3	17.5	97x113-5 P2	1	5	2.2	8.5	C4 P2	1	6.6	3	14.6	C6/1-15-13 P2	1	9.7	4.4	30	C2 P2	1	8.2	3.3	19.1	C6/1-17-16 P2	1	6.6	3.3	16.1	C3 P3	1	7.5	3.8	20.2
E108WT P2	1	6.6	2.8	13.5	E111 P2	1	6.9	4.1	20.7	E101 P2	1	5.7	2.6	10.8	C6/1-15-15 P2	1	7.4	3.3	17.7	97x113-5 P2	1	6.2	3.1	14.3	C4 P2	1	7.4	3.6	18.6	C6/1-15-13 P2	1	7.7	4.1	22.1	C2 P2	1	7.8	3.8	20.1	C6/1-17-16 P2	1	5.7	3	12.6	C3 P3	1	8.4	3.6	19.5
E108WT P2	1	6.6	3	15.1	E111 P2	1	7.7	3.6	19.5	E101 P2	1	6	3	13.7	C6/1-15-15 P2	1	7.1	3.5	17.9	97x113-5 P2	1	6.5	3.6	17.2	C4 P2	1	7.3	3.7	19.5	C6/1-15-13 P2	1	6.1	3.9	17.6	C2 P2	1	6.8	3	14.8	C6/1-17-16 P2	1	6.5	3.5	15.9	C3 P3	1	7.4	3.7	19.6
E108WT P2	1	7.2	3.4	17.1	E111 P2	1	6.8	4.1	20.5	E101 P2	1	6.5	3.4	16.1	C6/1-15-15 P2	1	7.6	3.7	20	97x113-5 P2	1	5.4	2.5	10.2	C4 P2	1	6.4	3	13.6	C6/1-15-13 P2	1	7.1	3.8	20	C2 P2	1	6.2	2.9	13.7	C6/1-17-16 P2	1	5.5	2.4	10	C3 P3	1	6.1	2.9	12.9
E108WT P2	1	6.4	3	14.6	E111 P2	1	7.3	3.8	21	E101 P2	1	7	3.5	17.8	C6/1-15-15 P2	1	7	3.8	19.6	97x113-5 P2	1	7.1	3.3	17.1	C4 P2	1	7.6	3.6	20.4	C6/1-15-13 P2	1	6.6	3.2	15.2	C2 P2	1	7.4	3.8	20.7	C6/1-17-16 P2	1	6.5	3.2	14.5	C3 P3	1	7.1	3.8	18.5
E108WT P2	1	7	3.3	17.8	E111 P2	1	6.7	3.4	16.3	E101 P2	1	7	3.1	15.9	C6/1-15-15 P2	1	6.7	3.6	17.6	97x113-5 P2	1	6.8	3.3	17	C4 P2	1	7.3	3.6	16.3	C6/1-15-13 P2	1	7.2	3.2	16.6	C2 P2	1	6.3	3.6	16	C6/1-17-16 P2	1	6.3	3.6	17.2	C3 P3	1	6.2	3	14.4
E108WT P2	1	7.3	4.1	20.1	E111 P2	1	5.9	3	12.7	E101 P2	1	7.5	3.3	17.7	C6/1-15-15 P2	1	6.9	3.1	16.1	97x113-5 P2	1	6.7	3.3	16.9	C4 P2	1	7.2	3.4	18	C6/1-15-13 P2	1	6.4	3.1	14.6	C2 P2	1	5.9	3.6	15.4	C6/1-17-16 P2	1	6.8	3.3	16.4	C3 P3	1	6.5	3.1	14.4
E108WT P2	1	7.3	3.5	18.5	E111 P2	1	7	3.3	17.7	E101 P2	1	6.3	2.9	12.5	C6/1-15-15 P2	1	6.6	3.3	15.7	97x113-5 P2	1	6.3	2.7	11.9	C4 P2	1	5.6	3.2	13.3	C6/1-15-13 P2	1	6.4	2.9	13.9	C2 P2	1	7.7	3.5	19.5	C6/1-17-16 P2	1	5.8	3	12.2	C3 P3	1	6.6	3.3	15.9
E108WT P2	1	6.7	4.1	19.5	E111 P2	1	5.9	2.6	11.5	E101 P2	1	6.5	2.8	12.2	C6/1-15-15 P2	1	6.9	3.2	15.8	97x113-5 P2	1	6.9	3.7	19.8	C4 P2	1	7.4	3.3	17.1	C6/1-15-13 P2	1	6.2	3.2	14.8	C2 P2	1	7.8	3.6	20.7	C6/1-17-16 P2	1	6.3	2.6	11.2	C3 P3	1	6.6	3.4	16.1
E108WT P2	1	8.5	3.2	17.5	E111 P2	1	7.2	3.7	19.1	E101 P2	1	8.2	3.9	20.5	C6/1-15-15 P2	1	7.2	3.5	18.2	97x113-5 P2	1	6.8	3.4	16.7	C4 P2	1	6.5	3.3	15.7	C6/1-15-13 P2	1	6.9	3.2	16.8	C2 P2	1	6.8	3.2	17	C6/1-17-16 P2	1	6	3.4	15	C3 P3	1	7.1	3.6	16.9
E108WT P2	1	6.9	3.2	15.7	E111 P2	1	7.2	3.2	16.8	E101 P2	1	6.7	3.3	15.8	C6/1-15-15 P2	1	7.6	3.9	20	97x113-5 P2	1	6.4	3.3	15.8	C4 P2	1	7.3	4	20.7	C6/1-15-13 P2	1	6.5	3.1	15.1	C2 P2	1	7.8	4	23.2	C6/1-17-16 P2	1	6.4	3.1	14.9	C3 P3	1	7	3.4	18.2
E108WT P2	1	6.7	2.7	13.9	E111 P2	1	6.9	3.5	17.4	E101 P2	1	7.5	3.2	17.6	C6/1-15-15 P2	1	7.3	3.3	17.5	97x113-5 P2	1	6.6	3.3	15.4	C4 P2	1	7	3.6	18.9	C6/1-15-13 P2	1	6.4	3.1	14.4	C2 P2	1	6.3	2.8	12.8	C6/1-17-16 P2	1	6.6	3.5	17.5	C3 P3	1	6.6	3.5	16.9
E108WT P2	1	7.3	3.6	19.4	E111 P2	1	6.8	3.7	19	E101 P2	1	6.1	2.9	12.3	C6/1-15-15 P2	1	7.4	3.2	17.4	97x113-5 P2	1	6.8	3.3	15.7	C4 P2	1	7	3.7	18	C6/1-15-13 P2	1	6.8	3.3	16.9	C2 P2	1	7	3.5	19	C6/1-17-16 P2	1	6.5	3.5	17.2	C3 P3	1	7.6	3.3	17.6
E108WT P2	1	7.2	3	15	E111 P2	1	6.4	3.1	15	E101 P2	1	6.4	3.5	16.4	C6/1-15-15 P2	1	6.9	3.5	16.6	97x113-5 P2	1	6.8	3.6	17.1	C4 P2	1	7	3.7	20.2	C6/1-15-13 P2	1	6	2.9	12.8	C2 P2	1	7.3	3.7	20	C6/1-17-16 P2	1	6.2	2.7	12.8	C3 P3	1	7.6	3.6	19.5
E108WT P2	1	7	3.1	16.2	E111 P2	1	6.8	3.5	17.8	E101 P2	1	6.7	3.3	16.3	C6/1-15-15 P2	1	7.5	4.1	22.5	97x113-5 P2	1	6.9	3.1	16.3	C4 P2	1	6.8	2.9	14	C6/1-15-13 P2	1	7	3.2	16.6	C2 P2	1	6.1	3	14.5	C6/1-17-16 P2	1	7.1	3.6	18.7	C3 P3	1	6.8	3.5	18.5
E108WT P2	1	6.8	3.7	18.3	E111 P2	1	6.8	3.6	18.3	E101 P2	1	6.7	3.1	15.6	C6/1-15-15 P2	1	6.8	3.2	15.6	97x113-5 P2	1	6.9	3.4	16.3	C4 P2	1	8	4.2	23.3	C6/1-15-13 P2	1	7.1	3.7	19.6	C2 P2	1	6	3.1	14.5	C6/1-17-16 P2	1	5.4	2.6	10	C3 P3	1	6.2	2.9	12.8
E108WT P2	1	7.1	3.4	17.6	E111 P2	1	6.7	3.5	18	E101 P2	1	6.9	3.2	16.2	C6/1-15-15 P2	1	7.1	3.4	18.2	97x113-5 P2	1	6.2	3.1	14	C4 P2	1	6.9	3.4	16.5	C6/1-15-13 P2	1	6.5	4	18.6	C2 P2	1	8.7	3.4	18.7	C6/1-17-16 P2	1	5.9	3	13.3	C3 P3	1	6.7	3.4	17.2
E108WT P2	1	6.5	3	14.5	E111 P2	1	6.6	3.6	18.3	E101 P2	1	6.4	3.3	14.8	C6/1-15-15 P2	1	6.5	3	14.5	97x113-5 P2	1	6.7	3	15	C4 P2	1	7.1	3.6	18.8	C6/1-15-13 P2	1	6.9	3.2	16.2	C2 P2	1	6.4	3.2	15	C6/1-17-16 P2	1	5.5	2.9	12.1	C3 P3	1	7.4	3.8	19.8
E108WT P2	1	6.1	2.9	13.6	E111 P2	1	7.4	3.7	19.8	E101 P2	1	6.5	3.3	15.9	C6/1-15-15 P2	1	7.2	3.6	18.5	97x113-5 P2	1	6.6	3.1	15.2	C4 P2	1	6.7	3.5	18	C6/1-15-13 P2	1	6	2.9	12.4	C2 P2	1	6.5	3.4	15.7	C6/1-17-16 P2	1	6.2	2.9	13.9	C3 P3	1	6.2	2.5	12.1
E108WT P2	1	6.4	3.3	14.4	E111 P2	1	7.4	3.4	18.4	E101 P2	1	7.1	3.3	16	C6/1-15-15 P2	1	6.6	3.3	15.9	97x113-5 P2	1	5.7	2.8	11.9	C4 P2	1	7.6	2.9	16.8	C6/1-15-13 P2	1	7	3.1	15.7	C2 P2	1	7.3	3.6	19.8	C6/1-17-16 P2	1	7.1	3.6	18.3	C3 P3	1	6.2	3.4	11.3
E108WT P2	1	6.5	3.1	14.6	E111 P2	1	6.5	4	19.4	E101 P2	1	6.2	3.5	16.6	C6/1-15-15 P2	1	7	3.2	17.2	97x113-5 P2	1	7	3.8	19.3	C4 P2	1	6.8	2.9	15.1	C6/1-15-13 P2	1	6.8	3.2	16.1	C2 P2	1	7.2	3.6	19.9	C6/1-17-16 P2	1	6.6	3.2	16	C3 P3	1	6.7	3.6	18.8
E108WT P3	1	7.4	3.7	20.8	E111 P2	1	7.2	3.8	20.6	E101 P2	1	7	3.2	15	C6/1-15-15 P2	1	6.9	2.9	14.8	97x113-5 P2	1	5.7	3	12.5	C4 P2	1	6.6	3.2	15.5	C6/1-15-13 P2	1	6.7	3.4	15.8	C2 P2	1	5.8	2.7	11.6	C6/1-17-16 P2	1	6.4	2.9	13.7	C3 P3	1	7	3.3	17.1
E108WT P3	1	6.8	3.2	16	E111 P2	1	6.7	3.4	17.2	E101 P2	1	6.5	3.4	15.7	C6/1-15-15 P2	1	7.3	3.3	17.1	97x113-5 P2	1	6	2.8	12.5	C4 P2	1	6.7	3.3	16.3	C6/1-15-13 P2	1	6.5	3	14	C2 P2	1	7.5	3.9	21.6	C6/1-17-16 P2	1	6	2.7	12.1	C3 P3	1	6.7	3.4	17
E108WT P3	1	7	3.2	16.8	E111 P2	1	6.8	3.5	17.5	E101 P2	1	6.4	3.2	15.9	C6/1-15-15 P2	1	6.6	3.4	16.3	97x113-5 P2	1	6.7	3.5	17.3	C4 P2	1	6.8	3.2	16.1	C6/1-15-13 P2	1	6.5	3.1	15.7	C2 P2	1	6.6	3.7	16.6	C6/1-17-16 P2	1	6.8	3.1	14.6	C3 P3	1	6.8	3.5	16.8
E108WT P3	1	5.5	2.7	10.9	E111 P2	1	6.1	3.1	13.8	E101 P2	1	6.1	3.3	14.3	C6/1-15-15 P2	1	6.7	3.3	16.3	97x113-5 P2	1	6.1	3	13.6	C4 P2	1	7	3.4	16.8	C6/1-15-13 P2	1	7.3	3.6	18.9	C2 P2	1	6.5	3	14.2	C6/1-17-16 P2	1	6.4	4.1	19.7	C3 P3	1	7.6	3.5	19.2
E108WT P3	1	6.1	3.8	17	E111 P2	1	6.8	3.5	17.7	E101 P2	1	6.5	3	15	C6/1-15-15 P2	1	7.4	3.7	19.3	97x113-5 P2	1	6.7	3.2	14.8	C4 P2	1	6.3	3.3	15.1	C6/1-15-13 P2	1	7.3	3.4	17.6	C2 P2	1	6.7	2.9	14.2	C6/1-17-16 P2	1	6.6	3.4	16.3	C3 P3	1	6.7	3.1	13.9
E108WT P3	1	7.1	3.2	15.4	E111 P2	1	5.9	2.8	12.1	E101 P2	1	7.3	3.3	18	C6/1-15-15 P2	1	8.2	3.5	20.1	97x113-5 P2	1	6.3	3.2	14.7	C4 P2	1	7.5	3.6	19.5	C6/1-15-13 P2	1	5.8	2.8	11.5	C2 P2	1	7.9	3.8	21.1	C6/1-17-16 P2	1	6.3	3.2	15.5	C3 P3	1	7	4.1	20.6
E108WT P3	1	7.1	3.5	16.5	E111 P2	1	6.6	3.7	19	E101 P2	1	6.9	3.5	17.5	C6/1-15-15 P2	1	6.7	3.2	15.3	97x113-5 P2	1	6.8	3.3	16.9	C4 P2	1	7	3.5	18.6	C6/1-15-13 P2	1	6	5.1	14.1	C2 P2	1	7.2	3.6	18.8	C6/1-17-16 P2	1	6.6	3.3	16.2	C3 P3	1	7.1	3.8	18.7
E108WT P3	1	6.1	2.6	11.4	E111 P2	1	6.5	3.1	15.5	E101 P2	1	6.7	3.1	16	C6/1-15-15 P2	1	6.9	3.3	16.6	97x113-5 P2	1	6.5	2.9	14.3	C4 P2	1	6.6	3.8	18.2	C6/1-15-13 P2	1	7.7	4	20.6	C2 P2	1	7	3.4	17.6	C6/1-17-16 P2	1	5.7	2.8	12	C3 P3	1	5.2	3	11.9
E108WT P3	1	7.1	3.4	18.4	E111 P2	1	7.2	3.7	20.4	E101 P2	1	7	3.9	20.5	C6/1-15-15 P2	1	6.3	3.1	14.6	97x113-5 P2	1	7.1	3.3	17.5	C4 P2	1	6.8	3.1	15.2	C6/1-15-13 P2	1	7.1	3.7	18	C2 P2	1	7.3	3.9	21.2	C6/1-17-16 P2	1	6.7	3.4	17.2	C3 P3	1	5.8	2.7	11.8
E108WT P3	1	6.5	3.6	17.8	E111 P2	1	7.4	3.4	17.6	E101 P2	1	7.2	3.8	18.9	C6/1-15-15 P2	1	6.9	3.8	19.4	97x113-5 P2	1	7.8	3.1	16.3	C4 P2	1	7.4	3.6	20.6	C6/1-15-13 P2	1	6.7	3.4	16.5	C2 P2	1	7.3	3.3	18.3	C6/1-17-16 P2	1	6.6	3.7	18.4	C3 P3	1	5.1	2.7	10.2
E108WT P3	1	6.7	3.1	14.8	E111 P2	1	6.4	3	13.6	E101 P2	1	5.1	2.6	9.9	C6/1-15-15 P2	1	7.4	3.4	18.6	97x113-5 P2	1	7.2	3.6	18	C4 P2	1	7.1	3.3	17.9	C6/1-15-13 P2	1	6.5	2.9	13.3	C2 P2	1	6.9	3.3	16.2	C6/1-17-16 P2	1	6.5	3.4	16.7	C3 P3	1	7.5	4	20.1
E108WT P3	1	7.3	3.8	20.2	E111 P2	1	6.8	3.3	16	E101 P2	1	6.9	3.5	17.2	C6/1-15-15 P2	1	6.5	3.5	15.6	97x113-5 P2	1	6.6	3.2	15.5	C4 P2	1	8.5	3.7	18.6	C6/1-15-13 P2	1	6.4	3.2	14.8	C2 P2	1	5.9	2.7	12.3	C6/1-17-16 P2	1	7.1	3.5	17.1	C3 P3	1	6.7	3.6	18.2
E108WT P3	1	7.2	3.6	18.9	E111 P2	1	6.6	3.2	15.9	E101 P2	1	7	3.1	14.5	C6/1-15-15 P2	1	5	2.9	10.4	97x113-5 P2	1	5.8	2.8	11.5	C4 P2	1	5.6	2.6	9.7	C6/1-15-13 P2	1	6.8	3.3	16.1	C2 P2	1	7.8	3.4	18.5	C6/1-17-16 P2	1	6.2	3.2	14.8	C3 P3	1	8.2	3.2	16.3
E108WT P3	1	7.4	3.4	17.8	E111 P2	1	8.7	3.4	19.6	E101 P2	1	6.8	3.4	16.6	C6/1-15-15 P2	1	6.9	3.6	18.9	97x113-5 P2	1	7.3	3.5	17.8	C4 P2	1	6.9	3.9	19	C6/1-15-13 P2	1	6.9	3.5	16.7	C2 P2	1	7.1	3.6	19	C6/1-17-16 P2	1	6.4	2.9	13.2	C3 P3	1	6	3.6	15.6
E108WT P3	1	5.1	1.9	7.1	E111 P2	1	6.7	3.4	17.2	E101 P2	1	6.9	3.6	18.4	C6/1-15-15 P2	1	7.6	3.5	19.3	97x113-5 P2	1	7.2	3.4	17.7	C4 P2	1	7.2	3.6	19.7	C6/1-15-13 P2	1	6.4	3.7	17.5	C2 P2	1	8	3.5	17	C6/1-17-16 P2	1	6.8	3.4	17.3	C3 P3	1	6.7	3.7	17.5
E108WT P3	1	7.7	3.1	15.6	E111 P2	1	6.4	3	14.3	E101 P2	1	5.7	3	12.1	C6/1-15-15 P2	1	6.4	3	13.9	97x113-5 P2	1	5.9	3.1	13.8	C4 P2	1	7.2	3.4	17.8	C6/1-15-13 P2	1	6.3	3.1	14.1	C2 P2	1	6.7	3.3	15.9	C6/1-17-16 P2	1	6.9	3.3	16.6	C3 P3	1	6.4	3.4	16.1
E108WT P3	1	6.9	3.1	15.2	E111 P2	1	6.5	3.2	16	E101 P2	1	7.5	3.7	18.4	C6/1-15-15 P2	1	7.8	3.6	19.8	97x113-5 P2	1	6.8	3.2	16.1	C4 P2	1	7.3	3.6	18.9	C6/1-15-13 P2	1	7.3	3.5	19.2	C2 P2	1	7.1	3.4	18	C6/1-17-16 P2	1	6.3	2.9	13.2	C3 P3	1	6.8	3.3	16.6
E108WT P3	1	7.3	3.4	17	E111 P2	1	7.2	3.4	17.6	E101 P2	1	7.4	3.9	19.9	C6/1-15-15 P2	1	7	4.2	21.3	97x113-5 P2	1	6.6	3	15	C4 P2	1	6.8	3.2	15.4	C6/1-15-13 P2	1	7	3.8	19.4	C2 P2	1	6.9	4	20.3	C6/1-17-16 P2	1	6.6	3.3	16.2	C3 P3	1	6.1	3.1	13.3
E108WT P3	1	7.4	3.7	18.1	E111 P2	1	6.7	3.3	16.8	E101 P2	1	6.7	3.6	17.1	C6/1-15-15 P2	1	7.2	3.7	20.2	97x113-5 P2	1	5.8	2.9	12.4	C4 P2	1	5.6	3.2	14.2	C6/1-15-13 P2	1	6.6	3.5	17.1	C2 P2	1	6.4	3.2	16.1	C6/1-17-16 P2	1	6.8	3.2	15.8	C3 P3	1	6.7	3.7	18.4
E108WT P3	1	6.8	3.5	17	E111 P2	1	6.4	3.2	15.6	E101 P2	1	6.2	2.5	10.4	C6/1-15-15 P2	1	6.4	3	13.9	97x113-5 P2	1	6.4	2.8	12.4	C4 P2	1	6.4	3.6	16.3	C6/1-15-13 P2	1	7.1	3.3	17.2	C2 P2	1	7	3.3	17.5	C6/1-17-16 P2	1	5.9	2.7	11.5	C3 P3	1	7.7	3.8	19.7
E108WT P3	1	7.2	3.1	16.3	E111 P2	1	6.6	4	19.3	E101 P2	1	6.1	3.2	14.6	C6/1-15-15 P2	1	7.2	3.2	17.2	97x113-5 P2	1	7.1	3.2	16.9	C4 P2	1	7.2	3.7	19.7	C6/1-15-13 P2	1	7.5	3.3	17.1	C2 P2	1	7.4	3.8	21.9	C6/1-17-16 P2	1	6.5	3.1	14.4	C3 P3	1	6.3	2.9	13.4
E108WT P3	1	7.4	3.4	17.3	E111 P2	1	7.2	3.4	18	E101 P2	1	6.2	2.9	13	C6/1-15-15 P2	1	6.7	3.8	18.3	97x113-5 P2	1	6.5	3.3	16	C4 P2	1	7.2	3.4	18.1	C6/1-15-13 P2	1	6.7	4	18.9	C2 P2	1	7.1	3.9	20.5	C6/1-17-16 P2	1	6.6	3.1	15.2	C3 P3	1	6.9	3.5	17.4
E108WT P3	1	6.7	3.1	15.9	E111 P2	1	6.6	3.9	19.5	E101 P2	1	6.7	3.3	15.6	C6/1-15-15 P2	1	5.8	2.9	12.5	97x113-5 P2	1	6.9	3.3	16.2	C4 P2	1	7.2	3.6	18.2	C6/1-15-13 P2	1	7.1	3.9	20.7	C2 P2	1	7.1	3.2	17.1	C6/1-17-16 P2	1	5.9	3.1	13.3	C3 P3	1	6.2	3.1	14.2
E108WT P3	1	6.5	3.2	15.1	E111 P2	1	6.8	3.5	17.9	E101 P2	1	5.7	2.7	11.5	C6/1-15-15 P2	1	8	3.1	18	97x113-5 P2	1	6.6	3.4	17.1	C4 P2	1	6.4	3.4	16.2	C6/1-15-13 P2	1	6.9	3.7	17.8	C2 P2	1	6.9	3.2	16.6	C6/1-17-16 P2	1	5.9	2.6	11.7	C3 P3	1	7.2	3.4	18.4
E108WT P3	1	6.6	2.9	13.5	E111 P2	1	7	3.1	15.6	E101 P2	1	6.2	3.2	14.7	C6/1-15-15 P2	1	6.3	3.2	15.1	97x113-5 P2	1	6.4	3	14.1	C4 P2	1	7.1	3.1	16.7	C6/1-15-13 P2	1	6.6	3.2	16.6	C2 P2	1	7.2	3.4	17.9	C6/1-17-16 P2	1	5.8	2.8	12.7	C3 P3	1	7.3	3.3	16.6
E108WT P3	1	6	2.5	10.9	E111 P2	1	7.1	3.5	18.8	E101 P2	1	5.8	2.7	10.7	C6/1-15-15 P2	1	6.2	2.9	13.6	97x113-5 P2	1	6.4	3.2	15.3	C4 P2	1	7.3	3.6	19.6	C6/1-15-13 P2	1	6.9	3.9	19.8	C2 P2	1	7.1	3.6	17.5	C6/1-17-16 P2	1	6.9	3.2	15.7	C3 P3	1	6.7	3.1	15.5
E108WT P3	1	6	2.6	11.2	E111 P2	1	6.4	3.3	16.3	E101 P2	1	7.4	3.2	16.4	C6/1-15-15 P2	1	7.7	3.7	20.9	97x113-5 P2	1	6.8	3.4	17.1	C4 P2	1	6.6	3	15.1	C6/1-15-13 P2	1	6.3	3.4	15.9	C2 P2	1	5.9	3.2	14.3	C6/1-17-16 P2	1	6.5	3	14.4	C3 P3	1	6.8	3.4	16.8
E108WT P3	1	6.7	3.6	18.3	E111 P2	1	6.5	3.6	17.2	E101 P2	1	5.7	2.6	10.4	C6/1-15-15 P2	1	6.4	3	14.6	97x113-5 P2	1	7.5	4.8	20.4	C4 P2	1	7.4	3.9	21.4	C6/1-15-13 P2	1	6.3	3.2	14.8	C2 P2	1	7	3.4	18.6	C6/1-17-16 P2	1	5.9	2.7	11	C3 P3	1	6.8	3.3	16.6
E108WT P3	1	6.1	3	13	E111 P2	1	9.4	3.3	18.8	E101 P2	1	7.3	3.3	16.9	C6/1-15-15 P2	1	7.1	3.8	19.6	97x113-5 P2	1	5.9	3.2	13.7	C4 P2	1	7.2	3.7	19.7	C6/1-15-13 P2	1	6.7	3.1	15.7	C2 P2	1	7.2	4.6	21	C6/1-17-16 P2	1	6.9	3.2	16.1	C3 P3	1	6.9	3.5	18
E108WT P3	1	6.5	3.1	14.5	E111 P2	1	6.5	3.6	17.8	E101 P2	1	6.9	3.8	18.2	C6/1-15-15 P2	1	7.3	3.3	18.3	97x113-5 P2	1	5.5	2.7	11.4	C4 P2	1	7	3.9	20	C6/1-15-13 P2	1	6.6	3.5	17.2	C2 P2	1	7.4	3.5	19	C6/1-17-16 P2	1	6.9	3.7	18.5	C3 P3	1	7	3.7	18.1
E108WT P3	1	7.1	3.6	17.3	E111 P2	1	6.4	3.1	14.9	E101 P2	1	5.7	2.9	12.3	C6/1-15-15 P2	1	6.7	3.3	16	97x113-5 P2	1	7.1	3.2	17.1	C4 P2	1	6.4	3.2	14.7	C6/1-15-13 P2	1	7.3	3.6	18.7	C2 P2	1	7.2	3.8	20.6	C6/1-17-16 P2	1	7.7	3.4	17.8	C3 P3	1	5.6	2.5	10.4
E108WT P3	1	6.4	3	14.1	E111 P2	1	7.3	3.8	20.9	E101 P2	1	6.8	3.2	15.3	C6/1-15-15 P2	1	6.2	2.9	13.2	97x113-5 P2	1	5.7	2.9	12.3	C4 P2	1	6.9	3.5	17.9	C6/1-15-13 P2	1	6.8	3.2	15.4	C2 P2	1	7.4	3.3	18.3	C6/1-17-16 P2	1	6	2.9	12.9	C3 P3	1	7.7	3.3	18.9
E108WT P3	1	7.1	3.2	15.7	E111 P2	1	6	3	13.7	E101 P2	1	6.9	3.1	15.2	C6/1-15-15 P2	1	7.3	3.6	19.1	97x113-5 P2	1	6.2	3.2	14.4	C4 P2	1	7.5	4.2	21.8	C6/1-15-13 P2	1	9.7	3.6	24.5	C2 P2	1	7.3	3.7	20.9	C6/1-17-16 P2	1	6.9	3.3	16.6	C3 P3	1	7.3	3.6	18.3
E108WT P3	1	6.9	3.1	15.9	E111 P2	1	6.5	3.6	17.2	E101 P2	1	6.8	3.3	16	C6/1-15-15 P2	1	6.9	3.4	17.1	97x113-5 P2	1	6.7	3.7	18	C4 P2	1	7.4	3.7	19.4	C6/1-15-13 P2	1	6.1	3.4	13.8	C2 P2	1	7.7	3.9	22.3	C6/1-17-16 P2	1	6	2.7	12	C3 P3	1	6.2	3.1	14.1
E108WT P3	1	7.2	3.1	16	E111 P2	1	7.9	3.4	18.7	E101 P2	1	7	3.2	15.8	C6/1-15-15 P2	1	7.1	3.3	17.8	97x113-5 P2	1	5.7	2.9	12.2	C4 P2	1	6.6	3.6	17.3	C6/1-15-13 P2	1	7.5	3.7	19.4	C2 P2	1	7.4	3.8	21.3	C6/1-17-16 P2	1	6.3	2.9	13.7	C3 P3	1	7.1	3.5	18.4
E108WT P3	1	6.8	3.3	16.5	E111 P2	1	6.3	3.3	15.7	E101 P2	1	7.3	3.8	18.5	C6/1-15-15 P2	1	7.7	3.5	19.4	97x113-5 P2	1	6.1	3.3	14.7	C4 P2	1	5.9	3.3	14	C6/1-15-13 P2	1	6.5	3.6	17	C2 P2	1	6.3	2.7	12	C6/1-17-16 P2	1	6.4	3.4	15.9	C3 P3	1	6.7	3	13.5
E108WT P3	1	6.5	3.4	16.6	E111 P2	1	6	2.7	12.4	E101 P2	1	6.6	3.4	16.2	C6/1-15-15 P2	1	6.5	3.1	14.9	97x113-5 P2	1	6.7	3.1	15.3	C4 P2	1	4.9	2.9	10.6	C6/1-15-13 P2	1	6.8	3	15	C2 P2	1	7.5	3.7	20.7	C6/1-17-16 P2	1	5.9	3	12.6	C3 P3	1	6.3	2.9	13.6
E108WT P3	1	7.1	3.2	15.9	E111 P2	1	6.4	3.3	15.4	E101 P2	1	6.8	3.4	16.1	C6/1-15-15 P2	1	5.7	3	12	97x113-5 P2	1	6	2.8	12.6	C4 P2	1	6.2	3.6	17.1	C6/1-15-13 P2	1	6.7	3.3	16.3	C2 P2	1	7.4	3.1	17.4	C6/1-17-16 P2	1	6.2	3.4	15.7	C3 P3	1	6.8	3.7	18.7
E108WT P3	1	6.8	3.3	17	E111 P2	1	6.4	3.7	18.5	E101 P2	1	6.6	3.1	15.5	C6/1-15-15 P2	1	7.3	3.7	20.2	97x113-5 P2	1	5.8	2.7	11.2	C4 P2	1	5.5	2.7	10.4	C6/1-15-13 P2	1	6	3.2	13.7	C2 P2	1	6.8	3.4	17	C6/1-17-16 P2	1	6.4	2.8	13	C3 P3	1	5.6	2.7	11.2
E108WT P3	1	7.1	4	19.4	E111 P2	1	7.7	3.1	16.7	E101 P2	1	6.5	3	14.5	C6/1-15-15 P2	1	7.1	3.6	18.4	97x113-5 P2	1	6.2	3	14	C4 P2	1	7	2.9	14.7	C6/1-15-13 P2	1	7.1	3.6	18.1	C2 P2	1	7.2	4	21.3	C6/1-17-16 P2	1	6.6	3.2	15.4	C3 P3	1	5.9	2.8	11.9
E108WT P3	1	6.1	2.5	11.4	E111 P2	1	6.6	3.1	15.6	E101 P2	1	6.6	3.7	16.8	C6/1-15-15 P2	1	6.8	3.4	16.8	97x113-5 P2	1	6.9	3.2	16	C4 P2	1	7	3.7	17.6	C6/1-15-13 P2	1	6.6	3.6	17.2	C2 P2	1	7.1	3.1	15.9	C6/1-17-16 P2	1	7.3	3.3	17	C3 P3	1	6.7	3.6	17.7
E108WT P3	1	6.6	3.2	15.4	E111 P2	1	6.3	4.1	19.3	E101 P2	1	6.7	2.9	13.5	C6/1-15-15 P2	1	7.7	3.7	19.5	97x113-5 P2	1	5.5	2.7	11.4	C4 P2	1	7.1	3.4	17.6	C6/1-15-13 P2	1	6.8	3.1	15	C2 P2	1	7.2	3.5	19	C6/1-17-16 P2	1	5.5	2.3	10.1	C3 P3	1	7	3.6	17.3
E108WT P3	1	7.1	3.6	18	E111 P2	1	6.7	3.2	15.9	E101 P2	1	6.2	3	13.9	C6/1-15-15 P2	1	6.6	3.3	16.4	97x113-5 P2	1	6.6	3.1	14.8	C4 P2	1	7.1	3.4	17.4	C6/1-15-13 P2	1	7.1	3.3	16.5	C2 P2	1	7.3	4	22.3	C6/1-17-16 P2	1	6.8	3.4	16.9	C3 P3	1	7.5	3.4	18.5
E108WT P3	1	7.4	3.4	18.3	E111 P2	1	6.8	3.4	17.7	E101 P2	1	6.7	3	13.7	C6/1-15-15 P2	1	6.6	2.6	13.3	97x113-5 P2	1	5.8	2.9	12.4	C4 P2	1	6.9	3.2	16.6	C6/1-15-13 P2	1	6.7	3.2	15.6	C2 P2	1	6.4	3.2	15.3	C6/1-17-16 P2	1	5.9	3.2	14.2	C3 P3	1	7	4.7	22.4
E108WT P3	1	6.3	3.1	14.1	E111 P2	1	6.5	3.2	15.8	E101 P2	1	7	3.1	14.9	C6/1-15-15 P2	1	6.3	3.1	14.4	97x113-5 P2	1	6.5	3.5	16.7	C4 P2	1	6.9	3.5	18.2	C6/1-15-13 P2	1	6.5	4	20.2	C2 P2	1	7.9	3.4	19	C6/1-17-16 P2	1	6.7	3.4	17.3	C3 P3	1	7.1	3.6	19
E108WT P3	1	7.1	3.1	16.4	E111 P2	1	7	3.4	17.3	E101 P2	1	6.3	3.2	14.3	C6/1-15-15 P2	1	6.4	3.1	15.2	97x113-5 P2	1	7.1	2.7	13.2	C4 P2	1	7	2.9	13.9	C6/1-15-13 P2	1	7.1	3.8	19.6	C2 P2	1	6.9	3.2	16.7	C6/1-17-16 P2	1	6.4	3.3	15.9	C3 P3	1	6.9	3.5	16.9
E108WT P3	1	7.4	3.5	19.1	E111 P2	1	7.5	3	16.5	E101 P2	1	6.1	2.7	11.7	C6/1-15-15 P2	1	6.4	3.2	15.1	97x113-5 P2	1	6.9	3.4	17.6	C4 P2	1	6.7	3.7	17	C6/1-15-13 P2	1	8.3	3.9	20.3	C2 P2	1	6.9	3	15.3	C6/1-17-16 P2	1	6.4	3	13.8	C3 P3	1	6.8	3.6	18.8
E108WT P3	1	7.3	3.3	17.9	E111 P2	1	7	4.1	21.5	E101 P2	1	6.5	2.9	14.4	C6/1-15-15 P2	1	6.6	2.8	13.4	97x113-5 P2	1	6.2	3.1	14.4	C4 P2	1	6.6	2.8	13.6	C6/1-15-13 P2	1	8.5	3.6	20.7	C2 P3	1	7.8	3.8	21.4	C6/1-17-16 P2	1	6.6	3.1	14.6	C3 P3	1	6.2	2.7	12.1
E108WT P3	1	6.7	3	14.1	E111 P2	1	7.3	3.6	18.5	E101 P2	1	6.2	2.8	13.2	C6/1-15-15 P2	1	6.9	3.3	16.6	97x113-5 P2	1	5.7	2.6	11.5	C4 P2	1	6.6	3	14.7	C6/1-15-13 P2	1	6.2	3.2	14.8	C2 P3	1	7.4	3.9	20.9	C6/1-17-16 P2	1	6.8	3.4	17.2	C3 P3	1	6.4	3.2	14.3
E108WT P3	1	6.9	3.3	17	E111 P2	1	6.9	3.9	20.5	E101 P2	1	6	2.8	10.9	C6/1-15-15 P2	1	7.2	3.6	18.6	97x113-5 P2	1	6.4	3.7	17.8	C4 P3	1	8.3	1.7	6.5	C6/1-15-13 P2	1	6.6	3.3	16.1	C2 P3	1	7.2	3.3	17.6	C6/1-17-16 P2	1	6.6	3.7	18.1	C3 P3	1	6.4	3.9	17.3
E108WT P3	1	8.7	3.7	20	E111 P2	1	6.3	3.2	14.7	E101 P2	1	8.1	3.7	19.9	C6/1-15-15 P2	1	6.7	3.3	16.2	97x113-5 P2	1	6.6	3.1	15.1	C4 P3	1	7.2	2.9	16.3	C6/1-15-13 P2	1	6.1	3.1	14.1	C2 P3	1	6.6	3.3	16.2	C6/1-17-16 P2	1	6.2	3.2	15.2	C3 P3	1	7.2	3.1	16.4
E108WT P3	1	7	3.5	17.9	E111 P2	1	7.2	3.8	19.5	E101 P2	1	6.4	4	18.7	C6/1-15-15 P2	1	6.7	3.4	16.9	97x113-5 P2	1	6.8	3.7	19.1	C4 P3	1	8.1	2.9	14.9	C6/1-15-13 P2	1	7.1	3.4	16.3	C2 P3	1	6.7	3.8	18.5	C6/1-17-16 P2	1	8	3.1	16.1	C3 P3	1	6.7	4	20.4
E108WT P3	1	7.4	3.5	17.9	E111 P2	1	6.8	3.8	18.9	E101 P2	1	7.5	3.2	16.6	C6/1-15-15 P2	1	6.6	3	15.4	97x113-5 P2	1	6.8	3.8	19.9	C4 P3	1	6.3	3.2	13.7	C6/1-15-13 P2	1	6.7	3.3	15.9	C2 P3	1	6.9	3.6	18.8	C6/1-17-16 P2	1	6.3	3.3	15.3	C3 P3	1	6.7	3.4	16.1
E108WT P3	1	6.5	3.3	16.2	E111 P2	1	7.1	3.2	17.3	E101 P2	1	7	3.1	15.9	C6/1-15-15 P2	1	7.1	3.2	17.4	97x113-5 P2	1	6.1	3.5	15.9	C4 P3	1	6.6	2.9	14.1	C6/1-15-13 P2	1	6.3	3.2	15.1	C2 P3	1	7.4	3.9	20.9	C6/1-17-16 P2	1	5.7	2.6	10.9	C3 P3	1	7.2	3.5	18.5
E108WT P3	1	7	3.3	16.6	E111 P2	1	7	3.4	16.5	E101 P2	1	7.2	3.4	17.9	C6/1-15-15 P2	1	6.9	3.6	17.9	97x113-5 P2	1	6.3	3.2	14.5	C4 P3	1	6.8	3.3	15.5	C6/1-15-13 P2	1	8.1	3.4	17.9	C2 P3	1	7	3.4	18.8	C6/1-17-16 P2	1	5.7	2.8	11.8	C3 P3	1	6.9	3.2	15.4
E108WT P3	1	6.9	3.4	17.1	E111 P2	1	6.9	3.2	17.1	E101 P2	1	7.3	3.4	18.4	C6/1-15-15 P2	1	7.3	3.4	19.7	97x113-5 P2	1	6.9	3.2	16.1	C4 P3	1	6.9	3.5	18	C6/1-15-13 P2	1	6.5	2.8	13.6	C2 P3	1	7	3.5	19	C6/1-17-16 P2	1	6.6	2.9	14.2	C3 P3	1	6	2.9	12.8
E108WT P3	1	6.4	3	13.4	E111 P2	1	6.9	3.3	17.2	E101 P2	1	5.6	2.5	10.4	C6/1-15-15 P2	1	6	3.6	16.4	97x113-5 P2	1	6	2.9	13	C4 P3	1	7.8	3.8	22	C6/1-15-13 P2	1	6.8	3.7	17.6	C2 P3	1	7.5	3.5	19.7	C6/1-17-16 P2	1	6.3	3	14.1	C3 P3	1	5.9	3	12.3
E108WT P3	1	6.7	3	14.3	E111 P2	1	6.5	4.2	19.5	E101 P2	1	6.3	3	13.6	C6/1-15-15 P2	1	6.7	3.4	16.6	97x113-5 P2	1	8.1	3.9	19.4	C4 P3	1	6.9	3	15	C6/1-15-13 P2	1	7.2	3.5	18.5	C2 P3	1	7.2	3.3	18	C6/1-17-16 P2	1	6.1	3	13.4	C3 P3	1	9	4	21.9
E108WT P3	1	7.1	3.3	17	E111 P2	1	4.9	2.3	8	E101 P2	1	7.4	3.1	17.5	C6/1-15-15 P2	1	5.1	2.1	7.7	97x113-5 P2	1	7.1	3.8	20.2	C4 P3	1	7.6	3.5	19	C6/1-15-13 P2	1	7.1	3.1	15.2	C2 P3	1	7.3	3.6	19.9	C6/1-17-16 P2	1	7.4	3.2	15.1	C3 P3	1	7.3	3.3	18
E108WT P3	1	6.6	3.5	17.1	E111 P2	1	6.4	3.8	18.6	E101 P2	1	6.3	3.3	14.2	C6/1-15-15 P2	1	6.9	3.2	16.7	97x113-5 P2	1	7.1	3.5	19	C4 P3	1	8.7	3.4	19.6	C6/1-15-13 P2	1	6.9	3.4	17.4	C2 P3	1	6.9	3.6	18.6	C6/1-17-16 P2	1	6.7	3.3	16.6	C3 P3	1	7.2	3.2	16.7
E108WT P3	1	6.7	3.4	16	E111 P2	1	5.7	2.8	11.7	E101 P2	1	5.6	2.8	11.6	C6/1-15-15 P2	1	8.3	4	22.6	97x113-5 P2	1	5.9	2.7	11.1	C4 P3	1	7.2	4.2	21.9	C6/1-15-13 P2	1	6.3	3.2	15.4	C2 P3	1	6.9	4.4	22.6	C6/1-17-16 P2	1	6.5	3.2	15.9	C3 P3	1	7.1	3.3	15.8
E108WT P3	1	7.2	3	14.9	E111 P2	1	6.7	3	14.6	E101 P2	1	7.6	3.1	15.9	C6/1-15-15 P2	1	7.6	3.4	17.8	97x113-5 P2	1	6.5	3.3	15.8	C4 P3	1	6.2	3	13.8	C6/1-15-13 P2	1	7	3.5	18.1	C2 P3	1	6.8	3.2	15.8	C6/1-17-16 P2	1	6.1	2.9	12.7	C3 P3	1	6.2	2.4	10.4
E108WT P3	1	7	3.7	19.4	E111 P2	1	6.8	3.1	15.8	E101 P2	1	6.9	3.2	16.1	C6/1-15-15 P2	1	7.3	3.4	17.4	97x113-5 P2	1	6.7	3.2	15.6	C4 P3	1	7.8	3.3	20.2	C6/1-15-13 P2	1	7.5	3.7	18.7	C2 P3	1	7.2	3.4	17.5	C6/1-17-16 P2	1	7.4	2.9	14.7	C3 P3	1	7.2	3.4	16.3
E108WT P3	1	6.1	3.2	14.2	E111 P2	1	7.5	3.3	17.1	E101 P2	1	6.7	3.2	15.2	C6/1-15-15 P2	1	6.8	3.8	19.6	97x113-5 P2	1	6.4	3.1	14.4	C4 P3	1	6.7	4	19.7	C6/1-15-13 P2	1	6.7	2.9	13.8	C2 P3	1	7.1	3.8	20.1	C6/1-17-16 P2	1	5.5	2.5	10.7	C3 P3	1	6.6	3.6	15.9
E108WT P3	1	7.1	3.5	18.2	E111 P2	1	6.9	3.5	17.4	E101 P2	1	6.6	3.3	15.5	C6/1-15-15 P2	1	5.8	2.6	10.6	97x113-5 P2	1	7.3	3.3	16.6	C4 P3	1	7.4	3.3	18.3	C6/1-15-13 P2	1	6.7	3.5	16.6	C2 P3	1	7.9	3.7	21	C6/1-17-16 P2	1	6.5	2.9	13.5	C3 P3	1	6.8	3	13.9
E108WT P3	1	6.9	3	15.8	E111 P2	1	6.4	3.3	15.9	E101 P2	1	7.1	3.5	17.9	C6/1-15-15 P2	1	7	4.1	20.3	97x113-5 P2	1	6.3	3.2	15.1	C4 P3	1	7.6	3.3	19.6	C6/1-15-13 P2	1	7.1	3.7	19.5	C2 P3	1	6.8	3.5	17.7	C6/1-17-16 P2	1	6.6	2.9	14	C3 P3	1	5.9	2.8	11
E108WT P3	1	6.7	3.2	15.7	E111 P2	1	6.4	3.1	14.6	E101 P2	1	6.4	2.8	12.7	C6/1-15-15 P2	1	7.1	3.5	18.7	97x113-5 P2	1	7.8	3.5	19.5	C4 P3	1	7.3	4.4	18.2	C6/1-15-13 P2	1	6.9	3.4	17.6	C2 P3	1	6.6	3.3	15.6	C6/1-17-16 P2	1	7.4	3.5	18.1	C3 P3	1	6.6	2.9	13.9
E108WT P3	1	7	3.6	17.6	E111 P2	1	6	3	13.2	E101 P2	1	7.1	3.1	16.1	C6/1-15-15 P2	1	6.5	3.2	15.4	97x113-5 P2	1	6.6	3	14.5	C4 P3	1	6.8	3.1	15	C6/1-15-13 P2	1	6.9	3.9	19.3	C2 P3	1	8.7	4.1	23.2	C6/1-17-16 P2	1	6.6	3	14.6	C3 P3	1	7.2	3.5	18.8
E108WT P3	1	7	3.2	15.8	E111 P2	1	6.6	2.9	13.9	E101 P2	1	7	3.3	16.8	C6/1-15-15 P2	1	7.3	3.2	16.6	97x113-5 P2	1	6.6	3.2	15.7	C4 P3	1	6.5	3.2	15.1	C6/1-15-13 P2	1	7.1	3.4	17.6	C2 P3	1	7.2	4.2	20	C6/1-17-16 P2	1	6.7	3.3	15.9	C3 P3	1	6.1	3.1	14.5
E108WT P3	1	7.3	3.8	18.9	E111 P2	1	6.7	3.3	16.3	E101 P2	1	6.5	3.1	14.3	C6/1-15-15 P2	1	7.3	3.5	18.1	97x113-5 P2	1	6.9	3.2	16.1	C4 P3	1	7.5	3.9	20.6	C6/1-15-13 P2	1	6.6	3.5	17.8	C2 P3	1	7.2	3.4	19.1	C6/1-17-16 P2	1	7.4	3.7	20.2	C3 P3	1	7.7	3.6	20.2
E108WT P3	1	6.5	3	14.1	E111 P2	1	6.5	3.4	16.5	E101 P2	1	7	3.4	16.4	C6/1-15-15 P2	1	5.5	2.3	9.3	97x113-5 P2	1	6.6	3	14.3	C4 P3	1	7	3.9	19.4	C6/1-15-13 P2	1	7.1	3.3	17	C2 P3	1	7.2	3.4	18	C6/1-17-16 P2	1	6.3	3.4	15.9	C3 P3	1	7.7	3.6	20.2
E108WT P3	1	7.4	3.2	16.3	E111 P2	1	6.9	2.9	13.5	E101 P2	1	9.3	3.2	20.1	C6/1-15-15 P2	1	5.6	2.5	10.4	97x113-5 P2	1	5.9	2.9	12.9	C4 P3	1	7.1	3.2	16.4	C6/1-15-13 P2	1	6.9	3	15.2	C2 P3	1	6.3	2.9	14	C6/1-17-16 P2	1	6.3	3.5	15.7	C3 P3	1	5.6	2.7	10.2
E108WT P3	1	6.5	2.9	14.1	E111 P2	1	6.3	3	14.4	E101 P2	1	6.3	3.4	16.5	C6/1-15-15 P2	1	7.5	3.1	17.4	97x113-5 P2	1	6.1	3.2	14.9	C4 P3	1	7.5	3.5	18.3	C6/1-15-13 P2	1	6.6	3.1	15.3	C2 P3	1	7.3	3.3	17	C6/1-17-16 P2	1	6.7	3.3	15.8	C3 P3	1	7.5	3.9	20.9
E108WT P3	1	5.6	2.7	10.8	E111 P2	1	6.9	3.4	18	E101 P2	1	7.4	3	15.9	C6/1-15-15 P2	1	8.6	3.7	22	97x113-5 P2	1	7	3.1	15.5	C4 P3	1	7.6	3.7	20.4	C6/1-15-13 P2	1	6.5	3.9	19.1	C2 P3	1	7.1	3.3	18.1	C6/1-17-16 P2	1	7	3.6	18	C3 P3	1	7.1	3.8	20
E108WT P3	1	7	3	14.2	E111 P2	1	7.1	3.3	17.6	E101 P2	1	6.4	2.5	11.3	C6/1-15-15 P2	1	6.9	3.6	18.7	97x113-5 P2	1	6.2	3	13.7	C4 P3	1	7.2	3.5	18.9	C6/1-15-13 P2	1	6.2	2.7	12.2	C2 P3	1	6.3	3	14.5	C6/1-17-16 P2	1	6.7	3.2	15.7	C3 P3	1	7.2	3.3	16
E108WT P3	1	6.6	3.3	15.5	E111 P2	1	6.1	2.7	11.9	E101 P2	1	7.4	3.2	16.2	C6/1-15-15 P2	1	7.2	3.7	19.1	97x113-5 P2	1	6.6	3.4	15.6	C4 P3	1	7.1	3.1	16	C6/1-15-13 P2	1	6.8	3.2	15.9	C2 P3	1	6.8	3.8	19.9	C6/1-17-16 P2	1	6.3	3.3	15.1	C3 P3	1	6.5	2.9	13.7
E108WT P3	1	7.2	3.4	17.1	E111 P2	1	6.8	3.4	17.5	E101 P2	1	6.8	3	15.1	C6/1-15-15 P2	1	6.9	3.8	19.4	97x113-5 P2	1	6.2	3	13.7	C4 P3	1	7	3.8	19.3	C6/1-15-13 P2	1	6.6	3.4	16.8	C2 P3	1	6	3.1	13.8	C6/1-17-16 P2	1	6.9	3.1	15.5	C3 P3	1	6.8	3.6	18.7
E108WT P3	1	5.7	2.9	11.4	E111 P2	1	7	3.6	18.9	E101 P2	1	7.6	3.9	20.6	C6/1-15-15 P2	1	6.6	2.9	14	97x113-5 P2	1	5.8	2.7	11.8	C4 P3	1	7.6	3.6	20.4	C6/1-15-13 P2	1	5.8	2.8	11.9	C2 P3	1	7	3.3	17.3	C6/1-17-16 P2	1	6.9	3.4	17.8	C3 P3	1	6.8	3	15.6
E108WT P3	1	7.4	3.3	18.1	E111 P2	1	7.3	3.5	18.3	E101 P2	1	7.7	3.1	18	C6/1-15-15 P2	1	6.7	3.3	16.4	97x113-5 P2	1	6.4	3.2	15.3	C4 P3	1	6.4	3	13.4	C6/1-15-13 P2	1	7.2	3.7	17.7	C2 P3	1	7.1	3.3	18.3	C6/1-17-16 P2	1	6.5	3	14.2	C3 P3	1	6.8	3.2	16.2
E108WT P3	1	7.2	4	20.8	E111 P2	1	6.4	3.2	15.1	E101 P2	1	5	2.8	7.6	C6/1-15-15 P2	1	7	3.5	16.5	97x113-5 P2	1	6.4	3	14.1	C4 P3	1	7.3	3.6	19.2	C6/1-15-13 P2	1	6.7	3	14.1	C2 P3	1	7.2	4.1	21.3	C6/1-17-16 P2	1	6.5	3.5	17.3	C3 P3	1	7.9	4.3	25.1
E108WT P3	1	6.4	2.8	13.3	E111 P2	1	6	2.9	13.5	E101 P2	1	7.3	3.4	17.7	C6/1-15-15 P2	1	6.6	3.7	16.7	97x113-5 P2	1	6.7	3.5	17.4	C4 P3	1	7.2	3.7	19.3	C6/1-15-13 P2	1	6.7	3.2	16.1	C2 P3	1	6.7	3.3	17	C6/1-17-16 P2	1	6.3	3	14.4	C3 P3	1	7.2	3.8	18.6
E108WT P3	1	6.7	3.2	14.5	E111 P2	1	7	3.6	17.3	E101 P2	1	6.1	2.9	13.1	C6/1-15-15 P2	1	6.7	3.4	17.1	97x113-5 P2	1	6.8	2.9	14.7	C4 P3	1	7.5	4	21.7	C6/1-15-13 P2	1	7.5	3.3	17.7	C2 P3	1	6.8	3.4	17.1	C6/1-17-16 P2	1	6.8	3.3	16.3	C3 P3	1	5.9	3.1	12.7
E108WT P3	1	6.8	3	15.6	E111 P2	1	6.7	3.2	16.3	E101 P2	1	6.2	3.5	16.6	C6/1-15-15 P2	1	6.9	3.2	14.9	97x113-5 P2	1	6.1	3.8	17.4	C4 P3	1	6.6	3.2	15.1	C6/1-15-13 P2	1	6.8	3.8	18.7	C2 P3	1	9.4	4.1	22.9	C6/1-17-16 P2	1	7.1	3.5	17.9	C3 P3	1	6.2	2.9	13.6
E108WT P3	1	6.7	3.4	16.9	E111 P2	1	6.4	3.3	15.7	E101 P2	1	7.1	3.6	18.5	C6/1-15-15 P2	1	6.9	3.1	15.2	97x113-5 P2	1	5.3	2.5	10.1	C4 P3	1	7.6	3.1	16.1	C6/1-15-13 P2	1	6.8	3.5	17.4	C2 P3	1	6.2	2.9	13	C6/1-17-16 P2	1	6.7	2.9	13.5	C3 P3	1	7.6	3.6	20.2
E108WT P3	1	7	3.2	16.1	E111 P2	1	5	2.4	9	E101 P2	1	8	3.6	19.3	C6/1-15-15 P2	1	6.4	3.1	14.3	97x113-5 P2	1	7.1	3.7	18	C4 P3	1	7.4	3.5	18.4	C6/1-15-13 P2	1	5.9	2.9	12.4	C2 P3	1	6.6	3.8	18.9	C6/1-17-16 P2	1	8.8	3.3	18.1	C3 P3	1	7.2	3.4	17.2
E108WT P3	1	6.7	3.3	16.2	E111 P2	1	6.3	3.1	14.1	E101 P2	1	6.3	2.8	12.8	C6/1-15-15 P2	1	6.9	3.3	17.9	97x113-5 P2	1	5.7	2.7	11.7	C4 P3	1	7.6	3.6	19.8	C6/1-15-13 P2	1	6.5	3.1	15.2	C2 P3	1	7.5	3.4	18.5	C6/1-17-16 P2	1	6.1	3.3	15	C3 P3	1	7.6	3.6	19.6
E108WT P3	1	6.9	3.2	16.4	E111 P2	1	6.1	2.5	11.5	E101 P2	1	6.6	3	14.5	C6/1-15-15 P2	1	6.2	3	14.2	97x113-5 P2	1	6.6	3.4	16.6	C4 P3	1	6.2	3	13.2	C6/1-15-13 P2	1	6.9	3.2	15.7	C2 P3	1	6.9	3.3	17.7	C6/1-17-16 P2	1	6.9	3.1	15.4	C3 P3	1	6.8	3.2	15.5
E108WT P3	1	7.2	3.5	17.7	E111 P2	1	6.6	3.6	16.1	E101 P2	1	6	3	14	C6/1-15-15 P2	1	6.5	2.7	13.7	97x113-5 P2	1	6.6	3.1	15	C4 P3	1	7.8	4	22.7	C6/1-15-13 P2	1	6	3	12.9	C2 P3	1	4.4	2.6	6.3	C6/1-17-16 P2	1	6.9	3.1	15.4	C3 P3	1	7.5	3.5	18.4
E108WT P3	1	6.7	3.7	17.4	E111 P2	1	5.6	2.8	11.8	E101 P2	1	6.3	3	14	C6/1-15-15 P2	1	6	2.5	10.6	97x113-5 P2	1	7.3	3.5	17.4	C4 P3	1	7.5	3.1	16.7	C6/1-15-13 P2	1	6.9	3.4	16.7	C2 P3	1	7.9	3.3	17	C6/1-17-16 P2	1	6.4	3.2	15.3	C3 P3	1	7	3.6	18
E108WT P3	1	6.2	3.3	14.5	E111 P2	1	5.9	2.6	11.2	E101 P2	1	6.9	3.4	16.6	C6/1-15-15 P2	1	5.8	3	12.3	97x113-5 P2	1	7.1	3.3	17.1	C4 P3	1	7.5	4.2	22.9	C6/1-15-13 P2	1	6.7	3	15.3	C2 P3	1	7.1	3.7	20.6	C6/1-17-16 P2	1	6.8	3.2	15.5	C3 P3	1	7.2	3.4	17.6
E108WT P3	1	6.8	3.3	16.1	E111 P2	1	6.3	2.6	12.3	E101 P2	1	5.6	2.7	10.6	C6/1-15-15 P3	1	7.4	3.1	15.9	97x113-5 P2	1	7	3.2	17.1	C4 P3	1	6.7	3.5	18.1	C6/1-15-13 P2	1	6.7	3.3	16.7	C2 P3	1	7.1	3.3	17.8	C6/1-17-16 P2	1	6.6	5	18.1	C3 P3	1	7.1	3.1	15.6
E108WT P3	1	7.1	3.8	19.5	E111 P3	1	7	3.2	15.6	E101 P2	1	6.9	3.9	19.3	C6/1-15-15 P3	1	7.4	3.3	18.2	97x113-5 P2	1	7.2	3.3	16.4	C4 P3	1	5.1	2.8	9.8	C6/1-15-13 P2	1	6.6	3.9	18.5	C2 P3	1	6.2	3	13.6	C6/1-17-16 P2	1	6.5	3.3	15.1	C3 P3	1	6.3	3.2	14.4
E108WT P3	1	6.8	3.2	16	E111 P3	1	7	4.2	21.3	E101 P2	1	6.8	3.1	15.1	C6/1-15-15 P3	1	8.6	3.3	18.9	97x113-5 P2	1	6.3	3	14.3	C4 P3	1	6.8	3.4	16.2	C6/1-15-13 P2	1	7.4	3	16.3	C2 P3	1	7	3.2	16.2	C6/1-17-16 P2	1	6.7	3.2	16.2	C3 P3	1	7.1	4	20.1
E108WT P3	1	6.6	3.7	17.8	E111 P3	1	6.7	3.2	16.5	E101 P2	1	7.3	3.6	18.9	C6/1-15-15 P3	1	7	3.8	19.6	97x113-5 P2	1	6.4	3.4	16.2	C4 P3	1	6.8	3.3	16.8	C6/1-15-13 P2	1	6.5	3.7	18	C2 P3	1	8.1	4	19.4	C6/1-17-16 P2	1	6.6	3.4	17	C3 P3	1	5.4	2.5	9.8
E108WT P3	1	6.6	3.5	16.8	E111 P3	1	6.6	3.1	15.7	E101 P2	1	5.8	3.2	13.3	C6/1-15-15 P3	1	7.2	3.4	17.1	97x113-5 P2	1	5.8	2.3	9.5	C4 P3	1	7.9	3.7	20.4	C6/1-15-13 P2	1	6.6	3	14.8	C2 P3	1	7.6	4	20.9	C6/1-17-16 P2	1	6.5	3.2	15.5	C3 P3	1	7.3	3.4	17.7
E108WT P3	1	5.7	2.8	11.4	E111 P3	1	6.4	3.9	17.7	E101 P2	1	7.2	3.3	17.5	C6/1-15-15 P3	1	7.6	3.5	17.4	97x113-5 P2	1	5.2	2.4	9.2	C4 P3	1	7.6	3.9	22	C6/1-15-13 P2	1	7.7	3.9	19.9	C2 P3	1	6.6	3.4	15.2	C6/1-17-16 P2	1	6.2	3.4	16.2	C3 P3	1	6.7	3.8	18.8
E108WT P3	1	6.7	2.9	14.9	E111 P3	1	6.8	3.3	17	E101 P2	1	5.4	2.4	9.7	C6/1-15-15 P3	1	6	3.9	17.1	97x113-5 P2	1	6.6	3	14.7	C4 P3	1	7.2	3.6	17.6	C6/1-15-13 P2	1	6.5	2.9	14.5	C2 P3	1	7	3.2	16.2	C6/1-17-16 P2	1	6.2	3.3	15.2	C3 P3	1	6	3.1	14.4
E108WT P3	1	7	3.2	16.8	E111 P3	1	6.5	3	14.4	E101 P2	1	6.2	3.6	16.3	C6/1-15-15 P3	1	6.7	3.2	16.3	97x113-5 P2	1	6.4	3.1	14.8	C4 P3	1	8.1	4.1	22.6	C6/1-15-13 P2	1	6.2	3.9	17.9	C2 P3	1	7.1	3.6	18.2	C6/1-17-16 P2	1	7.1	3.4	16.4	C3 P3	1	6.8	3.5	17.3
E108WT P3	1	6.6	3.8	17.5	E111 P3	1	6.6	3.2	16	E101 P2	1	7.4	3.1	15.9	C6/1-15-15 P3	1	6.9	3.3	16.8	97x113-5 P2	1	6.5	3.2	15.7	C4 P3	1	7.4	3.9	20	C6/1-15-13 P2	1	7	3.3	17.3	C2 P3	1	6.9	3.7	17.9	C6/1-17-16 P2	1	5.8	2.9	11.4	C3 P3	1	5.6	2.9	10.8
E108WT P3	1	5.8	2.2	9.6	E111 P3	1	6.2	3.4	15.7	E101 P2	1	7.2	3.2	16.1	C6/1-15-15 P3	1	6	2.7	11.3	97x113-5 P2	1	6.8	3.7	18.4	C4 P3	1	7.2	3	15.8	C6/1-15-13 P2	1	6.9	3.5	18	C2 P3	1	7.2	4	18.7	C6/1-17-16 P2	1	6	3	12.8	C3 P3	1	6.6	3.2	15.1
E108WT P3	1	6.7	3.3	15.7	E111 P3	1	6	3.1	13.6	E101 P2	1	6.1	3	13	C6/1-15-15 P3	1	6.8	3.4	17	97x113-5 P2	1	5.5	2.5	9.6	C4 P3	1	6.7	3.6	17.6	C6/1-15-13 P2	1	6.5	3	14.4	C2 P3	1	6.2	3.1	14.4	C6/1-17-16 P2	1	6.7	3.1	15	C3 P3	1	6.2	2.7	12.7
E108WT P3	1	7.5	3.3	18.1	E111 P3	1	6.5	4.4	21.5	E101 P2	1	6.2	3.8	17	C6/1-15-15 P3	1	6.5	3.4	15.9	97x113-5 P2	1	5.6	2.7	10.9	C4 P3	1	7	3.3	16.4	C6/1-15-13 P2	1	6.8	3.4	17	C2 P3	1	8.9	3.7	22.8	C6/1-17-16 P2	1	8	4.3	21.7	C3 P3	1	7.7	3.3	18.7
E108WT P3	1	6.4	3.7	17.9	E111 P3	1	7	3.6	18.1	E101 P2	1	6.4	2.7	11.6	C6/1-15-15 P3	1	6.1	3.1	13.5	97x113-5 P2	1	7	3.2	16	C4 P3	1	7.6	3.4	17.9	C6/1-15-13 P2	1	6.7	3.1	15.7	C2 P3	1	8.3	3.1	17.6	C6/1-17-16 P2	1	6.8	3.4	16.7	C3 P3	1	8.5	4.3	23.8
E108WT P3	1	6.1	2.9	12.5	E111 P3	1	7.1	3.1	15	E101 P2	1	7	3.2	14.8	C6/1-15-15 P3	1	7.1	3.4	16.8	97x113-5 P2	1	6.2	3.2	14.7	C4 P3	1	7.3	3.7	19.5	C6/1-15-13 P2	1	6.6	3.3	15.7	C2 P3	1	6.5	3.8	18.7	C6/1-17-16 P2	1	6.9	3.3	15.5	C3 P3	1	5.8	3	11.7
E108WT P3	1	6.9	3.1	15.8	E111 P3	1	6.9	3	15	E101 P2	1	7	3.6	17.9	C6/1-15-15 P3	1	7.9	2.9	14.3	97x113-5 P2	1	6.6	3.8	18.9	C4 P3	1	7.1	3.3	16.3	C6/1-15-13 P2	1	7.1	3.3	16.1	C2 P3	1	7.2	3.4	17.1	C6/1-17-16 P2	1	6.7	3.5	17.2	C3 P3	1	6.2	3.3	14.7
E108WT P3	1	6.7	3.4	16.4	E111 P3	1	6.3	2.9	14.1	E101 P2	1	8.2	3.3	18.5	C6/1-15-15 P3	1	6.7	3.7	18.3	97x113-5 P2	1	6.5	3.7	18.1	C4 P3	1	7.5	3.7	19.9	C6/1-15-13 P2	1	6.7	2.9	14.6	C2 P3	1	6.6	4.2	20.8	C6/1-17-16 P2	1	6.2	3.2	14.2	C3 P3	1	6.6	3.2	16.6
E108WT P3	1	7.3	3.1	16.8	E111 P3	1	6.3	3.4	16.3	E101 P2	1	6	2.8	12.9	C6/1-15-15 P3	1	6.6	3.2	15.8	97x113-5 P2	1	6.7	3.1	15.2	C4 P3	1	7	4.1	20.9	C6/1-15-13 P2	1	6.8	2.8	13.4	C2 P3	1	7.2	3.6	19.7	C6/1-17-16 P2	1	6.6	3.2	14.6	C3 P3	1	6	2.8	11.9
E108WT P3	1	6.8	3.6	17.9	E111 P3	1	7.3	3.7	20.1	E101 P2	1	6.8	3.7	19.4	C6/1-15-15 P3	1	6.7	3.6	18.7	97x113-5 P2	1	6.6	3.3	16.1	C4 P3	1	7.5	3.3	17.2	C6/1-15-13 P2	1	6.6	3.4	17.1	C2 P3	1	6.5	3.4	16.5	C6/1-17-16 P2	1	6.7	3.7	17.8	C3 P3	1	6.3	3	13.3
E108WT P3	1	5.8	2.7	11.2	E111 P3	1	6	2.7	11.7	E101 P2	1	6.7	3.6	17.2	C6/1-15-15 P3	1	6.9	3.3	16.4	97x113-5 P2	1	5.3	2.6	10.4	C4 P3	1	6.8	3.2	16.4	C6/1-15-13 P2	1	5.7	2.8	12.4	C2 P3	1	5.2	2.4	8.7	C6/1-17-16 P2	1	6.1	2.8	12.2	C3 P3	1	7.5	3.2	17.4
E108WT P3	1	8.1	3.1	15.6	E111 P3	1	6.7	3.5	17.3	E101 P2	1	7	3.5	17.6	C6/1-15-15 P3	1	7.1	3.4	17.7	97x113-5 P2	1	6	2.6	11.1	C4 P3	1	7.7	3.7	19.7	C6/1-15-13 P2	1	7.2	3.2	16.7	C2 P3	1	6.9	3.4	17.8	C6/1-17-16 P2	1	6.5	3.1	14.4	C3 P3	1	5.7	3.1	13
E108WT P3	1	6.7	3.6	17.6	E111 P3	1	6.5	3.2	15.4	E101 P2	1	5.8	3.2	12.3	C6/1-15-15 P3	1	8.5	3.9	22.6	97x113-5 P2	1	6.3	3.1	13.8	C4 P3	1	7.4	3.4	18.8	C6/1-15-13 P2	1	6.2	2.9	13.3	C2 P3	1	7.3	3.6	19.9	C6/1-17-16 P2	1	7.1	3.3	16.9	C3 P3	1	6.5	3.6	16.8
E108WT P3	1	7.4	3.2	16.6	E111 P3	1	6.8	3.4	17.1	E101 P2	1	6.9	3.6	17.5	C6/1-15-15 P3	1	7	3	15.5	97x113-5 P2	1	6.4	3.3	15.7	C4 P3	1	7.5	3.2	17.3	C6/1-15-13 P2	1	6.2	3.2	14.4	C2 P3	1	7.3	3.3	16.9	C6/1-17-16 P2	1	6.3	3.4	15.9	C3 P3	1	6.9	3.9	19.6
E108WT P3	1	7.1	3.3	16.7	E111 P3	1	7.1	3.3	15.7	E101 P2	1	6.4	2.8	12.8	C6/1-15-15 P3	1	6.8	3.6	17.1	97x113-5 P2	1	6.7	3.1	15.3	C4 P3	1	7.1	3.4	16.6	C6/1-15-13 P2	1	6.8	3.8	18.8	C2 P3	1	6.4	3.1	13.9	C6/1-17-16 P2	1	6.2	3	14.1	C3 P3	1	6	3.4	14.3
E108WT P3	1	6.2	2.8	12.8	E111 P3	1	7.2	3.5	17.7	E101 P2	1	7.2	3.6	18.9	C6/1-15-15 P3	1	6.9	3.3	17.4	97x113-5 P2	1	6.2	3	13.6	C4 P3	1	7.8	3.5	19.6	C6/1-15-13 P2	1	6.3	3	13.5	C2 P3	1	6.9	3.2	15.7	C6/1-17-16 P2	1	6	3.1	13.6	C3 P3	1	6.8	3.4	16.4
E108WT P3	1	6.5	3.8	18.2	E111 P3	1	6.9	3.6	18.3	E101 P2	1	7	3.3	17.5	C6/1-15-15 P3	1	8.3	3.3	18.7	97x113-5 P2	1	5.7	2.9	11.9	C4 P3	1	7.3	3.3	17.8	C6/1-15-13 P2	1	6.6	3.3	16.5	C2 P3	1	6.5	2.9	14.4	C6/1-17-16 P2	1	6	2.6	11.2	C3 P3	1	5.7	2.7	11.9
E108WT P3	1	6.6	3.1	14.6	E111 P3	1	7	3.1	15.8	E101 P2	1	6.6	3.5	17.5	C6/1-15-15 P3	1	7.7	3.3	18.9	97x113-5 P2	1	6.8	3.3	16.3	C4 P3	1	6.6	3.3	15.8	C6/1-15-13 P2	1	7.5	3.2	16.7	C2 P3	1	6.7	3.2	15.8	C6/1-17-16 P2	1	7.5	3.3	18.1	C3 P3	1	6.5	3.3	15.4
E108WT P3	1	6.4	3.9	18.3	E111 P3	1	5.6	2.8	11.6	E101 P2	1	6.6	3.3	16	C6/1-15-15 P3	1	6.6	3.1	16	97x113-5 P2	1	7.4	3.4	18.3	C4 P3	1	7.6	3.5	19	C6/1-15-13 P2	1	6.6	3.8	18.3	C2 P3	1	7.4	3.8	20.3	C6/1-17-16 P2	1	6.6	3.1	15.3	C3 P3	1	5.4	2.7	10.4
E108WT P3	1	7.4	3.3	18.2	E111 P3	1	6.7	2.9	14.7	E101 P2	1	5.9	4	18.3	C6/1-15-15 P3	1	6.7	3.5	16.6	97x113-5 P2	1	6.6	3.3	16	C4 P3	1	7.4	3.5	18.2	C6/1-15-13 P2	1	6.7	3	15.3	C2 P3	1	6.8	3.6	17	C6/1-17-16 P2	1	6.6	3.1	15.9	C3 P3	1	5.4	2.9	8.5
E108WT P3	1	6.7	2.7	13.2	E111 P3	1	5.9	2.8	12.1	E101 P2	1	7.5	3.7	19.2	C6/1-15-15 P3	1	6.1	3.1	14.3	97x113-5 P2	1	7	3.2	16	C4 P3	1	7.3	3.2	17.5	C6/1-15-13 P2	1	6.8	3.6	18.3	C2 P3	1	6.3	3.1	14.5	C6/1-17-16 P2	1	6.9	3.4	17.1	C3 P3	1	6.4	3.1	14.9
E108WT P3	1	6.1	2.9	12.8	E111 P3	1	6.8	3.6	17.9	E101 P2	1	5.8	2.7	10.8	C6/1-15-15 P3	1	6.7	3.2	15.9	97x113-5 P2	1	6.1	3.1	13.9	C4 P3	1	5.9	2.5	10.8	C6/1-15-13 P2	1	7	3.7	18.6	C2 P3	1	6.3	3.2	14.5	C6/1-17-16 P2	1	6.9	3.2	15.6	C3 P3	1	7.1	3.5	18.5
E108WT P3	1	6.3	2.8	13.5	E111 P3	1	6.4	3	14.3	E101 P2	1	7.5	3.5	18	C6/1-15-15 P3	1	7.6	3.1	16.2	97x113-5 P2	1	6.7	3.2	16.5	C4 P3	1	6.2	2.6	12.3	C6/1-15-13 P2	1	6.9	3.3	17.5	C2 P3	1	8.2	3.9	22.2	C6/1-17-16 P2	1	6.5	3.1	15.3	C3 P3	1	6.8	3.4	17.4
E108WT P3	1	7.2	3.2	15.5	E111 P3	1	6.3	3.9	18.9	E101 P2	1	7.1	3.6	17.5	C6/1-15-15 P3	1	5.8	2.8	11.9	97x113-5 P2	1	6.1	2.9	12.6	C4 P3	1	7.7	3.8	21.6	C6/1-15-13 P2	1	6.3	3.2	14.8	C2 P3	1	7.8	3.9	20.8	C6/1-17-16 P2	1	6.8	3.2	16	C3 P3	1	7	4.6	19.4
E108WT P3	1	7.1	3.6	19.1	E111 P3	1	6	3.8	17.4	E101 P2	1	6.6	3.4	17.7	C6/1-15-15 P3	1	6.3	3.2	15	97x113-5 P2	1	6.6	3.5	17.4	C4 P3	1	6.7	3.2	15.3	C6/1-15-13 P2	1	7.1	3.2	16.7	C2 P3	1	6.3	3.1	14.7	C6/1-17-16 P2	1	6.7	3.5	17.1	C3 P3	1	7.2	3.4	19
E108WT P3	1	6.4	3.4	15.6	E111 P3	1	6.6	3.4	16.7	E101 P2	1	7.4	3.5	18	C6/1-15-15 P3	1	6.1	3.2	14.2	97x113-5 P2	1	6.2	3.1	14.5	C4 P3	1	6.6	3.5	16.4	C6/1-15-13 P2	1	6	2.7	11.8	C2 P3	1	7.1	3.4	17.9	C6/1-17-16 P2	1	6.3	3	14	C3 P3	1	6.9	3.7	18
E108WT P3	1	7.1	3.4	16.9	E111 P3	1	6.8	3.4	17.1	E101 P2	1	7.2	3.2	16.3	C6/1-15-15 P3	1	6.5	3.4	16	97x113-5 P2	1	6.3	3	14.3	C4 P3	1	7.2	3.5	17.5	C6/1-15-13 P2	1	6.8	3.1	15.8	C2 P3	1	7.8	3.7	20.7	C6/1-17-16 P2	1	6	3	13.7	C3 P3	1	7.4	3.7	20
E108WT P3	1	7.3	3	15.5	E111 P3	1	6	3.3	14.9	E101 P2	1	8.2	3.4	18.8	C6/1-15-15 P3	1	7.8	4	21.8	97x113-5 P2	1	6.8	3.1	15.5	C4 P3	1	7.3	3.4	18	C6/1-15-13 P2	1	6.5	3.1	14.8	C2 P3	1	7.2	3.2	17.3	C6/1-17-16 P2	1	5.9	3.2	14.3	C3 P3	1	6.8	3.5	17.3
E108WT P3	1	7	3.6	18.8	E111 P3	1	6.8	3	14.2	E101 P2	1	6.8	3.6	17.7	C6/1-15-15 P3	1	8.3	3.4	18.5	97x113-5 P2	1	7	3.3	16.2	C4 P3	1	7	3.5	17.8	C6/1-15-13 P2	1	6.1	4.1	18.1	C2 P3	1	6.8	3.9	19.3	C6/1-17-16 P2	1	7	3.5	18.9	C3 P3	1	6.7	3.3	17.2
E108WT P3	1	6.2	2.9	12.8	E111 P3	1	6.6	3.4	16.7	E101 P2	1	6.2	2.7	12.6	C6/1-15-15 P3	1	6.7	3.2	15.5	97x113-5 P2	1	7.3	3.5	18.5	C4 P3	1	7.8	3.7	20.1	C6/1-15-13 P2	1	7.3	3.6	19.2	C2 P3	1	6.8	3.7	19.2	C6/1-17-16 P2	1	6.8	3.7	18.4	C3 P3	1	7.4	3.4	18.6
E108WT P3	1	7	3.6	18.1	E111 P3	1	6.7	3.4	16.6	E101 P2	1	6.5	2.9	13.3	C6/1-15-15 P3	1	6.7	3.7	18.3	97x113-5 P2	1	6.5	3	14.2	C4 P3	1	7.1	3.9	19.6	C6/1-15-13 P2	1	6.4	3	13.9	C2 P3	1	6.9	3.6	19.5	C6/1-17-16 P2	1	6	2.8	12.1	C3 P3	1	7.8	3.1	16
E108WT P3	1	6.5	3.7	18.2	E111 P3	1	7	3.2	16.7	E101 P2	1	6.4	2.9	13.1	C6/1-15-15 P3	1	7	3.3	15.9	97x113-5 P2	1	6.8	3	14.3	C4 P3	1	7.2	3.8	20.9	C6/1-15-13 P2	1	6.8	3.6	18.5	C2 P3	1	7.1	3.3	17.3	C6/1-17-16 P2	1	7.9	4	20.3	C3 P3	1	8.8	3.5	20.8
E108WT P3	1	6.7	3.8	18.8	E111 P3	1	6.6	3.5	17.8	E101 P2	1	6.7	3.5	18	C6/1-15-15 P3	1	7	3.8	18.5	97x113-5 P2	1	7.2	3.9	20.2	C4 P3	1	7	3.1	15.8	C6/1-15-13 P2	1	6.9	3.3	15.9	C2 P3	1	6.8	3.2	15.2	C6/1-17-16 P2	1	7.4	3.3	16.7	C3 P3	1	5.5	2.9	11.4
E108WT P3	1	6.9	2.9	15.6	E111 P3	1	5.8	2.7	11.6	E101 P2	1	7.2	3.6	19.3	C6/1-15-15 P3	1	5.6	2.8	11.2	97x113-5 P2	1	6.7	3.2	15.9	C4 P3	1	7	3.1	15.6	C6/1-15-13 P2	1	7.2	3.3	17.3	C2 P3	1	6.1	3.7	17.2	C6/1-17-16 P2	1	6.3	3	13.2	C3 P3	1	6.6	3.4	16
E108WT P3	1	6.3	3.5	16.6	E111 P3	1	5.9	3.4	14.6	E101 P2	1	7	3	15.4	C6/1-15-15 P3	1	6.2	2.8	12.9	97x113-5 P2	1	6.2	3.3	15.1	C4 P3	1	6.5	3	14.2	C6/1-15-13 P2	1	6.6	3.7	18.2	C2 P3	1	7.6	3.9	21.4	C6/1-17-16 P2	1	6.2	3	13.1	C3 P3	1	5.5	3.8	15.1
E108WT P3	1	7	3	14.2	E111 P3	1	6.3	3.8	17.6	E101 P2	1	6.7	3.5	17.4	C6/1-15-15 P3	1	6.9	3.6	17.7	97x113-5 P2	1	6.1	2.6	11.3	C4 P3	1	7.3	3.2	15.9	C6/1-15-13 P2	1	9.2	3.2	18.1	C2 P3	1	5.4	2.7	9.7	C6/1-17-16 P2	1	6.6	3.5	17.7	C3 P3	1	6.9	3.8	20.1
E108WT P3	1	6.8	3.3	16	E111 P3	1	5.8	3.2	14.1	E101 P2	1	7.2	3.2	16.7	C6/1-15-15 P3	1	8.3	3.1	17.2	97x113-5 P2	1	6.3	3.3	15.9	C4 P3	1	5.9	2.8	11.5	C6/1-15-13 P2	1	6.1	3.3	14.5	C2 P3	1	6.1	3.4	15.9	C6/1-17-16 P2	1	6.4	3.2	15.1	C3 P3	1	6.7	2.9	14.8
E108WT P3	1	6.5	2.7	12.5	E111 P3	1	5.8	3	12.8	E101 P2	1	7	3.7	19.1	C6/1-15-15 P3	1	6.6	3.2	15.9	97x113-5 P2	1	7	3.2	16.2	C4 P3	1	7.3	3.3	18.7	C6/1-15-13 P2	1	7.1	3.2	17.6	C2 P3	1	5.2	2.5	9.6	C6/1-17-16 P2	1	6.6	3.3	15.8	C3 P3	1	6	2.6	11.9
E108WT P3	1	6.6	2.8	13.1	E111 P3	1	7.1	3.4	17.4	E101 P2	1	7.2	3.1	15.7	C6/1-15-15 P3	1	7.5	3.7	19.1	97x113-5 P2	1	6.1	2.7	12.2	C4 P3	1	6.5	3.1	15.5	C6/1-15-13 P2	1	7.6	3.2	16.3	C2 P3	1	6.5	3.3	15.8	C6/1-17-16 P2	1	5.5	2.8	11.1	C3 P3	1	6.7	2.7	12
E108WT P3	1	7.1	3.3	16.1	E111 P3	1	7.5	3.5	19	E101 P2	1	6.4	3.6	16.6	C6/1-15-15 P3	1	6.4	3.2	14.6	97x113-5 P2	1	6.2	3	14	C4 P3	1	8.2	4	22.9	C6/1-15-13 P2	1	6.5	3.2	15.1	C2 P3	1	6.6	3.3	16.6	C6/1-17-16 P2	1	6.5	3.2	15	C3 P3	1	7.3	2.9	15.4
E108WT P3	1	6.4	3.1	13.6	E111 P3	1	5.6	2.8	11.3	E101 P2	1	6.5	3.1	14.6	C6/1-15-15 P3	1	6.5	3.7	17.1	97x113-5 P2	1	6.2	3	13.4	C4 P3	1	8.4	3.8	20.7	C6/1-15-13 P2	1	6.4	3.4	16.9	C2 P3	1	6.7	3.2	15.1	C6/1-17-16 P2	1	6.6	3.5	17.3	C3 P3	1	6.6	3.6	17.1
E108WT P3	1	6.5	2.9	14.6	E111 P3	1	6.8	3.2	15.6	E101 P2	1	7.7	3.1	16.8	C6/1-15-15 P3	1	6.7	3.6	17.5	97x113-5 P2	1	6.2	3.3	14.9	C4 P3	1	7.8	3.6	18.9	C6/1-15-13 P2	1	6.2	3.2	14.5	C2 P3	1	7	3.5	17.1	C6/1-17-16 P2	1	5.9	3	12.2	C3 P3	1	5.7	2.9	11.8
E108WT P3	1	6.2	2.9	13.5	E111 P3	1	6.3	2.8	12.7	E101 P2	1	7	3.1	14.8	C6/1-15-15 P3	1	6.5	3.4	16.1	97x113-5 P2	1	6.5	2.9	13.6	C4 P3	1	7.7	3.5	20	C6/1-15-13 P2	1	6.2	2.9	13	C2 P3	1	6.8	5.4	21.5	C6/1-17-16 P2	1	5.8	3	12.9	C3 P3	1	7.3	3.8	19.9
E108WT P3	1	5.9	2.8	11.7	E111 P3	1	6.9	3.2	16	E101 P2	1	6.2	2.7	12	C6/1-15-15 P3	1	6.8	3.6	17.5	97x113-5 P2	1	6.5	3.2	15.8	C4 P3	1	8.3	3.6	20.6	C6/1-15-13 P2	1	6.3	3	14	C2 P3	1	6.3	2.7	12.5	C6/1-17-16 P2	1	6.8	3.3	16.2	C3 P3	1	7	3.9	19.7
E108WT P3	1	7.1	3.2	17	E111 P3	1	6.5	3.3	15.6	E101 P2	1	6.5	2.9	14.3	C6/1-15-15 P3	1	6.3	3.1	14.5	97x113-5 P2	1	6.4	2.8	13.5	C4 P3	1	5.7	3	13.1	C6/1-15-13 P2	1	7.4	3.4	17.4	C2 P3	1	6.7	3.5	17.7	C6/1-17-16 P2	1	7.1	3.7	19.1	C3 P3	1	7.1	3.4	17.5
E108WT P3	1	7.1	3	15.5	E111 P3	1	6.9	3.4	17.8	E101 P2	1	7.3	3.3	17.4	C6/1-15-15 P3	1	6.8	3.7	18.2	97x113-5 P2	1	7.6	3.4	17.6	C4 P3	1	7.9	4	22.5	C6/1-15-13 P2	1	6.5	3.2	15.6	C2 P3	1	6.6	3.1	15	C6/1-17-16 P2	1	6.9	3.5	18.1	C3 P3	1	7.1	3.5	17.6
E108WT P3	1	7.1	3.1	16.5	E111 P3	1	6.8	3.3	14.8	E101 P2	1	6.9	3.3	15.6	C6/1-15-15 P3	1	6.3	3.1	14.4	97x113-5 P2	1	6.3	2.8	13	C4 P3	1	6.8	3.2	16.6	C6/1-15-13 P2	1	6.5	3	15	C2 P3	1	6.6	3.3	15.9	C6/1-17-16 P2	1	5.4	2.8	11.7	C3 P3	1	6.3	3.3	14.9
E108WT P3	1	7.1	3.3	16.7	E111 P3	1	6.2	2.9	13.4	E101 P2	1	7.9	3.3	18.6	C6/1-15-15 P3	1	6.3	3	13.5	97x113-5 P2	1	5.6	2.8	11.3	C4 P3	1	6.9	3.4	17.8	C6/1-15-13 P2	1	6.8	3.6	18.4	C2 P3	1	6.9	3.7	19.4	C6/1-17-16 P2	1	6.7	3.1	15.5	C3 P3	1	6.6	3.6	17.4
E108WT P3	1	7	3.1	16.6	E111 P3	1	6.8	2.9	14.1	E101 P2	1	6.2	2.9	13	C6/1-15-15 P3	1	6.7	3.4	16.4	97x113-5 P2	1	6.6	3.8	18.6	C4 P3	1	5.9	2.8	11.6	C6/1-15-13 P2	1	6.8	3.5	17.8	C2 P3	1	6.7	3.6	18.6	C6/1-17-16 P2	1	6.3	3	14.6	C3 P3	1	6.3	3.3	15.9
E108WT P3	1	6.7	2.9	14	E111 P3	1	6.8	3.2	15.7	E101 P2	1	7	3.3	15.8	C6/1-15-15 P3	1	6.7	3.1	16	97x113-5 P2	1	5.8	2.9	12	C4 P3	1	7	3.6	18.3	C6/1-15-13 P2	1	6.6	3.9	19.4	C2 P3	1	6.4	4.4	15.3	C6/1-17-16 P2	1	6.2	3.8	17.8	C3 P3	1	7	3.6	18.5
E108WT P3	1	6.5	2.9	13	E111 P3	1	6.6	3.4	17	E101 P2	1	7	3.4	14.4	C6/1-15-15 P3	1	6.5	2.6	11.7	97x113-5 P2	1	6.4	3.1	15.2	C4 P3	1	7.1	3.4	18.2	C6/1-15-13 P2	1	6.8	3.8	18.1	C2 P3	1	6.7	3.4	17.6	C6/1-17-16 P2	1	6.9	2.9	14.7	C3 P3	1	6.3	3.4	15.3
E108WT P3	1	7.6	3	15.2	E111 P3	1	5.6	2.5	10.5	E101 P2	1	7.1	2.9	14.4	C6/1-15-15 P3	1	6.3	3.1	14.7	97x113-5 P2	1	6.2	3.6	16.5	C4 P3	1	8.1	3.9	22.6	C6/1-15-13 P2	1	9	3.8	21.6	C2 P3	1	6.1	2.8	13	C6/1-17-16 P2	1	6	3.6	15.3	C3 P3	1	7.4	4.2	22.2
E108WT P3	1	5.8	2.9	12.3	E111 P3	1	6.9	3.2	16.6	E101 P2	1	5.9	2.8	12.1	C6/1-15-15 P3	1	6.2	3.1	13.9	97x113-5 P2	1	6.9	3.7	18.5	C4 P3	1	5.7	2.7	11.2	C6/1-15-13 P2	1	7.1	3.3	17.5	C2 P3	1	7.1	3.7	19	C6/1-17-16 P2	1	6.6	3.6	18	C3 P3	1	7.1	3.1	16.2
E108WT P3	1	7.1	3.8	18.7	E111 P3	1	6.6	3.3	15.7	E101 P2	1	7.3	3.1	16.7	C6/1-15-15 P3	1	6.4	2.9	14.5	97x113-5 P2	1	6.9	3	14.4	C4 P3	1	7.3	3.4	18	C6/1-15-13 P2	1	6	2.8	12	C2 P3	1	6.8	3.8	19.4	C6/1-17-16 P2	1	6.3	3.8	16.2	C3 P3	1	7	3.6	18.7
E108WT P3	1	6.8	3.1	15.4	E111 P3	1	7	3.4	16.9	E101 P2	1	6.8	2.7	13.5	C6/1-15-15 P3	1	7.3	3.1	16	97x113-5 P2	1	6.2	3.3	15.3	C4 P3	1	6.9	3.1	16.2	C6/1-15-13 P2	1	6.9	3.4	16.8	C2 P3	1	6.8	3.8	17.1	C6/1-17-16 P2	1	5.3	2.8	10.9	C3 P3	1	6.6	3.7	18.3
E108WT P3	1	6.2	3	13.3	E111 P3	1	7.1	3.1	15.5	E101 P2	1	6	3.2	13.9	C6/1-15-15 P3	1	6.8	4.1	20.5	97x113-5 P2	1	6.1	3.1	14.1	C4 P3	1	5.3	1.9	7.7	C6/1-15-13 P2	1	7.4	3.3	16.7	C2 P3	1	4.8	2.3	8.1	C6/1-17-16 P2	1	6.6	3.5	17.3	C3 P3	1	6.4	3.6	17.8
E108WT P3	1	5.9	3.1	13	E111 P3	1	6.8	3.3	17	E101 P2	1	6.5	3	14.7	C6/1-15-15 P3	1	5.4	2.8	10.8	97x113-5 P2	1	7.2	3.6	19.4	C4 P3	1	7.6	3.6	19.1	C6/1-15-13 P2	1	5.9	3.2	13.4	C2 P3	1	6.1	3.1	13.5	C6/1-17-16 P2	1	5.7	2.6	10.9	C3 P3	1	6.3	2.7	13
E108WT P3	1	7.6	3.7	19.1	E111 P3	1	6.8	3.5	18	E101 P2	1	6	3	12.2	C6/1-15-15 P3	1	7	3.3	16.8	97x113-5 P2	1	6.9	3.2	16.6	C4 P3	1	5.2	2.6	10.3	C6/1-15-13 P2	1	6.1	3	13.2	C2 P3	1	6.1	2.9	13.4	C6/1-17-16 P2	1	6.9	3.7	18.1	C3 P3	1	6.7	3.5	17
E108WT P3	1	6	2.9	12.2	E111 P3	1	6.6	3.2	16.1	E101 P2	1	7.6	3.8	21	C6/1-15-15 P3	1	6.2	3.1	13.7	97x113-5 P2	1	6.5	3.7	17.9	C4 P3	1	7.4	3.7	20	C6/1-15-13 P2	1	6.9	4	21	C2 P3	1	7.2	3.6	19.1	C6/1-17-16 P2	1	7	3.5	17.5	C3 P3	1	5.5	3	11.6
E108WT P3	1	7	3.3	16.7	E111 P3	1	6.9	3.4	17.8	E101 P2	1	6.8	2.8	13.4	C6/1-15-15 P3	1	6.2	2.6	11.6	97x113-5 P2	1	7.2	3.5	17.9	C4 P3	1	7	3.8	19.1	C6/1-15-13 P2	1	6.8	3.4	16	C2 P3	1	8.5	3.8	21.9	C6/1-17-16 P2	1	6.6	3.3	15.8	C3 P3	1	7	3.4	17.4
E108WT P3	1	6.4	3.3	15.6	E111 P3	1	6.2	3.3	14.8	E101 P2	1	6.3	3.1	14.7	C6/1-15-15 P3	1	7.2	3.2	16.8	97x113-5 P2	1	6.2	3.1	14.4	C4 P3	1	9.4	3.3	19.8	C6/1-15-13 P2	1	6.2	3.5	16.3	C2 P3	1	5.3	2.8	10.7	C6/1-17-16 P2	1	9.2	3.2	19.5	C3 P3	1	6.8	3.7	15.6
E108WT P3	1	7	3.3	17	E111 P3	1	6.5	3.1	14.4	E101 P2	1	7.4	3.2	16.2	C6/1-15-15 P3	1	6.2	2.9	13.3	97x113-5 P2	1	6.1	3	14.1	C4 P3	1	7.8	3.6	19.6	C6/1-15-13 P2	1	6.2	3.2	15.1	C2 P3	1	7.3	3.3	17	C6/1-17-16 P2	1	6.5	3.3	16.5	C3 P3	1	6.5	2.7	13.5
E108WT P3	1	7.3	3.1	14.7	E111 P3	1	6.5	3.7	18.1	E101 P2	1	6.4	3	13.5	C6/1-15-15 P3	1	6.5	3	14.3	97x113-5 P2	1	6.4	3.5	17.3	C4 P3	1	6.9	2.9	14.7	C6/1-15-13 P2	1	6.4	3.2	14.9	C2 P3	1	7.5	3.4	16.7	C6/1-17-16 P2	1	7	3.5	17.1	C3 P3	1	6.2	2.8	12.6
E108WT P3	1	6.2	3	13	E111 P3	1	6.9	3.3	16.3	E101 P2	1	7.7	3.6	19.9	C6/1-15-15 P3	1	6.5	3.3	16.5	97x113-5 P2	1	7	3.3	17.7	C4 P3	1	7.2	3.3	16.7	C6/1-15-13 P2	1	6.1	3	13.5	C2 P3	1	7.6	4	21	C6/1-17-16 P2	1	6.5	3.2	15.6	C3 P3	1	6	2.6	11.6
E108WT P3	1	7.1	3.3	16.4	E111 P3	1	6.5	3.4	16.2	E101 P2	1	6.8	3	13.9	C6/1-15-15 P3	1	6.7	3.4	16.5	97x113-5 P2	1	6.3	2.9	14	C4 P3	1	7.3	4	20.3	C6/1-15-13 P2	1	6.8	3.8	18.9	C2 P3	1	7.2	3.8	18.6	C6/1-17-16 P2	1	6.3	2.8	13	C3 P4	1	12.3	1.9	9.7
E108WT P3	1	6.8	3.4	17.2	E111 P3	1	6.3	3.3	15.9	E101 P2	1	6.4	2.4	11.1	C6/1-15-15 P3	1	7.4	3.4	18.4	97x113-5 P2	1	6.8	3.3	16.9	C4 P3	1	6.5	3.1	14.4	C6/1-15-13 P2	1	6.4	2.9	13.8	C2 P3	1	7.2	3.3	16.8	C6/1-17-16 P2	1	6.4	3	14.3	C3 P4	1	6.5	2.9	13.3
E108WT P3	1	6.5	2.9	14.4	E111 P3	1	5.7	2.7	11.4	E101 P2	1	6.8	2.9	14.3	C6/1-15-15 P3	1	6.2	3	13.3	97x113-5 P2	1	5.8	3.3	13.8	C4 P3	1	7	3.9	19.5	C6/1-15-13 P2	1	6.7	3.6	18.7	C2 P3	1	7	3.3	15.9	C6/1-17-16 P2	1	5.6	3.4	14.7	C3 P4	1	6.3	3.5	15.5
E108WT P3	1	7.1	3.5	18.3	E111 P3	1	7.5	4.2	22	E101 P2	1	7.2	3.5	17.8	C6/1-15-15 P3	1	8.3	3.7	21.2	97x113-5 P2	1	6.6	3.4	16.4	C4 P3	1	7.2	3.2	17.6	C6/1-15-13 P2	1	5.9	3.2	14.1	C2 P3	1	6.5	4.1	19	C6/1-17-16 P2	1	5.7	3	13.1	C3 P4	1	7.5	3.1	16
E108WT P3	1	7.1	3.7	17.9	E111 P3	1	7.1	3.5	18.1	E101 P2	1	6.8	3.1	15.1	C6/1-15-15 P3	1	6.4	3.1	14.6	97x113-5 P2	1	6.2	2.6	10.9	C4 P3	1	6.9	3	15.4	C6/1-15-13 P2	1	6.9	3.4	17.6	C2 P3	1	6.5	3.3	17.1	C6/1-17-16 P2	1	7.8	3.6	19.8	C3 P4	1	5.1	3	11.8
E108WT P3	1	6.8	3.1	16.2	E111 P3	1	5.9	2.7	11.9	E101 P2	1	6.8	3.2	15	C6/1-15-15 P3	1	6.5	3.1	15.8	97x113-5 P2	1	6.6	3.4	16	C4 P3	1	7.2	3.1	16.8	C6/1-15-13 P2	1	6.6	3.7	17.8	C2 P3	1	6.9	3.7	19	C6/1-17-16 P2	1	6.8	3.5	17.9	C3 P4	1	6.3	3	13.6
E108WT P3	1	5.9	2.7	12.3	E111 P3	1	6.6	3.4	17.1	E101 P2	1	7.5	3.3	17.9	C6/1-15-15 P3	1	6	2.9	12.9	97x113-5 P2	1	6.5	3.3	15.6	C4 P3	1	6.3	3.2	14.5	C6/1-15-13 P2	1	6.2	2.1	9.8	C2 P3	1	6.7	3.1	16.4	C6/1-17-16 P2	1	6.9	3.3	16.6	C3 P4	1	6.2	3.2	14.3
E108WT P3	1	6.9	2.9	14.8	E111 P3	1	7	3.2	16	E101 P2	1	5.9	2.9	12.9	C6/1-15-15 P3	1	7.1	3.8	18.9	97x113-5 P2	1	6.1	2.7	12.3	C4 P3	1	7.8	3.4	19.3	C6/1-15-13 P2	1	7	3.2	17.3	C2 P3	1	4.8	2.2	7.8	C6/1-17-16 P2	1	6.4	3.1	14.5	C3 P4	1	5.6	2.4	9.8
E108WT P3	1	6.7	3	14.1	E111 P3	1	6.7	3.3	16.4	E101 P2	1	7.1	3.4	17.2	C6/1-15-15 P3	1	6.2	3.4	15.5	97x113-5 P2	1	5.6	2.6	10.6	C4 P3	1	7.2	3.3	17.5	C6/1-15-13 P2	1	6.1	2.6	10.7	C2 P3	1	7.1	3.4	17.2	C6/1-17-16 P2	1	5.9	3.3	14.1	C3 P4	1	6.4	3	14.4
E108WT P3	1	6.4	3.5	15.8	E111 P3	1	6.1	3	13.4	E101 P2	1	7.1	3.5	17.7	C6/1-15-15 P3	1	6.7	3	15.2	97x113-5 P2	1	6.4	3.1	14.7	C4 P3	1	8.2	3.5	20	C6/1-15-13 P2	1	7.2	3.2	17	C2 P3	1	6.6	3.1	15	C6/1-17-16 P2	1	7.7	3.7	20.2	C3 P4	1	6.7	3.1	15.1
E108WT P3	1	6.5	3.3	15.8	E111 P3	1	7.2	3.8	20.9	E101 P2	1	7.1	3.2	15.9	C6/1-15-15 P3	1	7.2	3	15.6	97x113-5 P2	1	6.3	3.1	14.2	C4 P3	1	7.5	3.9	20.4	C6/1-15-13 P2	1	6.8	3.9	19.6	C2 P3	1	6.8	3.6	18.9	C6/1-17-16 P2	1	6.4	2.9	13.4	C3 P4	1	7.1	3.4	17.9
E108WT P3	1	6.2	2.8	13.3	E111 P3	1	6.5	3.1	14.8	E101 P2	1	6.6	3.2	15.6	C6/1-15-15 P3	1	6.6	3.4	16.8	97x113-5 P2	1	6.9	3.3	16.4	C4 P3	1	6.7	3.1	15.1	C6/1-15-13 P2	1	6.5	2.8	14	C2 P3	1	6.5	4.4	18.9	C6/1-17-16 P2	1	6.6	3.4	17	C3 P4	1	7.8	3.3	18.6
E108WT P3	1	6.5	3	14.8	E111 P3	1	6.5	3.7	18.4	E101 P2	1	6.3	3.1	14.4	C6/1-15-15 P3	1	6.1	2.8	12	97x113-5 P2	1	5	2.5	9.3	C4 P3	1	7.4	3.2	16.8	C6/1-15-13 P2	1	7.1	3.2	16.2	C2 P3	1	8.6	3.7	21.2	C6/1-17-16 P2	1	7	3.4	18.1	C3 P4	1	7	3.2	16.3
E108WT P3	1	6.6	3.5	16.1	E111 P3	1	6.5	3.8	18.7	E101 P2	1	6.7	3	14.7	C6/1-15-15 P3	1	6.3	3.3	15.6	97x113-5 P2	1	6.3	3.2	14.4	C4 P3	1	6.5	2.9	13.9	C6/1-15-13 P2	1	7.4	3.3	18.3	C2 P3	1	7	4	19.9	C6/1-17-16 P2	1	6.3	3.2	14.3	C3 P4	1	7.2	3.4	17.7
E108WT P3	1	8.9	3.4	19.6	E111 P3	1	6.9	3.4	17.4	E101 P2	1	7.1	3.2	17.7	C6/1-15-15 P3	1	8.1	3	17.4	97x113-5 P2	1	6.4	3.4	15	C4 P3	1	7.1	3.9	19.9	C6/1-15-13 P2	1	5.7	2.9	11.6	C2 P3	1	6.4	3	13.5	C6/1-17-16 P2	1	5.6	2.7	10.9	C3 P4	1	7.4	4.1	22.3
E108WT P3	1	5.9	2.9	12.1	E111 P3	1	7.1	3.4	17.7	E101 P2	1	7.3	3.4	18	C6/1-15-15 P3	1	6.2	3	13.7	97x113-5 P2	1	6.8	3.7	18.6	C4 P3	1	6.3	3.5	16.2	C6/1-15-13 P2	1	5	2.4	9	C2 P3	1	7.3	4	21.3	C6/1-17-16 P2	1	6.4	4	19.8	C3 P4	1	6.5	3.7	16.7
E108WT P3	1	6.6	3.2	15.6	E111 P3	1	6.6	4.5	18.2	E101 P3	1	7	4	21	C6/1-15-15 P3	1	7	3.5	17.9	97x113-5 P2	1	6.6	2.8	13.1	C4 P3	1	7.6	3.8	20.8	C6/1-15-13 P2	1	6.8	4	19.5	C2 P3	1	6	2.5	11.3	C6/1-17-16 P2	1	9	3.4	18.9	C3 P4	1	6.7	3.9	18.7
E108WT P3	1	6.6	2.9	14.1	E111 P3	1	6.6	3.3	15.5	E101 P3	1	7	4.1	20.7	C6/1-15-15 P3	1	7.1	3.1	16.3	97x113-5 P2	1	6.1	3.1	14.4	C4 P3	1	6.8	3.2	16.2	C6/1-15-13 P2	1	6.2	3.7	17.3	C2 P3	1	6.1	3.1	14	C6/1-17-16 P2	1	6.3	3.2	15.2	C3 P4	1	7.3	3.4	18.1
E108WT P3	1	6.7	3.4	16.9	E111 P3	1	6.3	3.3	15.6	E101 P3	1	6.9	3.3	15.9	C6/1-15-15 P3	1	6.4	3.2	15.1	97x113-5 P2	1	6.2	3	13.7	C4 P3	1	7.2	3.7	20	C6/1-15-13 P2	1	6.7	3.5	17.2	C2 P3	1	6.8	3.3	16.8	C6/1-17-16 P2	1	5.7	2.9	12.2	C3 P4	1	7.1	3.5	17.2
E108WT P3	1	6.4	3.4	15.6	E111 P3	1	6.1	3.1	14.3	E101 P3	1	6.5	3.4	16.8	C6/1-15-15 P3	1	6.7	3.6	17.7	97x113-5 P2	1	6	2.9	12.9	C4 P3	1	7.1	4.2	19.8	C6/1-15-13 P2	1	7	3.5	18.1	C2 P3	1	6	2.9	13.2	C6/1-17-16 P2	1	6.8	3.5	18	C3 P4	1	6.7	3	14.2
E108WT P3	1	4.9	1.9	6.8	E111 P3	1	7.3	3.6	19	E101 P3	1	7.4	3.4	19	C6/1-15-15 P3	1	6.6	3	14.8	97x113-5 P2	1	7.1	3.3	17.5	C4 P3	1	8.7	3.7	21.4	C6/1-15-13 P2	1	6.9	3.4	17.6	C2 P3	1	7.1	3.4	17	C6/1-17-16 P2	1	6.6	2.9	14.8	C3 P4	1	6.6	3.2	15.7
E108WT P3	1	5.9	3.1	13.1	E111 P3	1	5.5	2.1	8.5	E101 P3	1	6.4	3.6	16.6	C6/1-15-15 P3	1	6.7	3	15.8	97x113-5 P2	1	7.2	3.1	16.1	C4 P3	1	6.6	3.2	15.8	C6/1-15-13 P2	1	6.4	3	14.2	C2 P3	1	7	3.9	20.8	C6/1-17-16 P2	1	6.6	3.5	17.7	C3 P4	1	6.2	3.4	14.4
E108WT P3	1	6.2	2.7	12.3	E111 P3	1	6.5	2.9	14.1	E101 P3	1	6	2.9	12.5	C6/1-15-15 P3	1	6.8	4	19.8	97x113-5 P2	1	7	3.6	17.9	C4 P3	1	6.5	3.3	14.8	C6/1-15-13 P2	1	6.9	3.4	17.2	C2 P3	1	7.3	3.1	15.7	C6/1-17-16 P2	1	6.9	2.8	12.9	C3 P4	1	6.5	3.3	16
E108WT P4	1	14.5	1.8	10.1	E111 P3	1	6.1	2.8	12.7	E101 P3	1	7.7	3.2	18.1	C6/1-15-15 P3	1	6.8	3.3	16.1	97x113-5 P2	1	6.9	3.8	19.6	C4 P3	1	7.9	3.3	18.4	C6/1-15-13 P2	1	6.9	3.4	17	C2 P3	1	5.8	2.6	10.2	C6/1-17-16 P2	1	7	3.6	18.1	C3 P4	1	6.9	3.3	16.1
E108WT P4	1	6.9	3.5	17.8	E111 P3	1	7.4	3.6	19.4	E101 P3	1	6.1	2.9	13.5	C6/1-15-15 P3	1	5.8	2.7	11.6	97x113-5 P2	1	5.6	3	12.5	C4 P3	1	7.4	2.8	15.2	C6/1-15-13 P2	1	7.5	3.3	18.7	C2 P3	1	7.1	3.3	16.9	C6/1-17-16 P2	1	6.4	3.4	16.5	C3 P4	1	6.3	3.3	15
E108WT P4	1	7.6	3.7	20.7	E111 P3	1	7	3.9	20.4	E101 P3	1	6.5	3.6	17.3	C6/1-15-15 P3	1	6.7	3.6	17.2	97x113-5 P2	1	7.9	3.9	19.6	C4 P3	1	7.9	3.4	19.1	C6/1-15-13 P2	1	7	3.4	18.1	C2 P3	1	7.9	3.6	19.8	C6/1-17-16 P2	1	6.2	2.8	12.6	C3 P4	1	7.1	3.5	17.1
E108WT P4	1	7.5	3.3	16.7	E111 P3	1	7.3	3.4	17.6	E101 P3	1	6.7	3.4	17.2	C6/1-15-15 P3	1	9.1	3.3	17.7	97x113-5 P2	1	5.1	2.5	8.9	C4 P3	1	6.6	3	14.1	C6/1-15-13 P2	1	6.4	3.7	18.4	C2 P3	1	8.1	4.7	16	C6/1-17-16 P2	1	5.9	2.4	10.2	C3 P4	1	6.2	3.1	13.8
E108WT P4	1	6.4	2.8	13.5	E111 P3	1	9.6	3.9	21.4	E101 P3	1	5.5	3.5	14.1	C6/1-15-15 P3	1	7.3	3.6	19.1	97x113-5 P2	1	5.8	2.8	12.6	C4 P3	1	5.6	2.5	10.1	C6/1-15-13 P2	1	5.3	2.6	10.8	C2 P3	1	6.8	3.4	17.1	C6/1-17-16 P2	1	6.1	2.8	12.5	C3 P4	1	5.8	2.7	11.1
E108WT P4	1	5.6	2.9	11.8	E111 P3	1	6.4	3	14.1	E101 P3	1	6.3	3.4	16.3	C6/1-15-15 P3	1	6.7	3	15.3	97x113-5 P2	1	5.7	2.8	11.9	C4 P3	1	6.8	3.9	19.5	C6/1-15-13 P2	1	7	3.7	19.4	C2 P3	1	7.5	3.5	19.8	C6/1-17-16 P2	1	6.1	2.9	12.6	C3 P4	1	6.5	3.7	17.2
E108WT P4	1	8	4.3	21.3	E111 P3	1	6.7	3.4	17.1	E101 P3	1	6.6	3.4	17.1	C6/1-15-15 P3	1	6.6	3.6	17.8	97x113-5 P2	1	5.8	3	12.5	C4 P3	1	8.2	3.8	22.4	C6/1-15-13 P2	1	7.2	3.6	19.4	C2 P3	1	6.6	3.8	18	C6/1-17-16 P2	1	6	3.8	17	C3 P4	1	8.8	3.4	19.6
E108WT P4	1	7	3.2	16.8	E111 P3	1	6.5	2.9	13.7	E101 P3	1	6.5	3.4	17.6	C6/1-15-15 P3	1	6.8	3.3	16	97x113-5 P2	1	5.4	2.8	10.8	C4 P3	1	6.8	3.2	16.3	C6/1-15-13 P2	1	6.7	3.5	18.4	C2 P3	1	6.9	3.4	16.3	C6/1-17-16 P2	1	4.7	2.7	9.1	C3 P4	1	7.2	3.6	19.8
E108WT P4	1	6.6	3	14.9	E111 P3	1	6.5	3.5	16.9	E101 P3	1	5.6	2.8	11.4	C6/1-15-15 P3	1	7.1	3.5	17.4	97x113-5 P2	1	6.1	2.8	12.3	C4 P3	1	6.1	3.3	14.5	C6/1-15-13 P2	1	6.4	3.2	14.8	C2 P3	1	6	2.7	11.9	C6/1-17-16 P3	1	6.7	4	19.8	C3 P4	1	6	3.7	15.6
E108WT P4	1	7.5	3.1	17.8	E111 P3	1	6.9	3.4	16.8	E101 P3	1	5.9	3	13.2	C6/1-15-15 P3	1	5.6	3	11.9	97x113-5 P2	1	6.5	3.8	18.4	C4 P3	1	7.5	3	16.3	C6/1-15-13 P2	1	5.3	2.2	8.6	C2 P3	1	7.3	3.8	19.8	C6/1-17-16 P3	1	7.3	3.9	20.6	C3 P4	1	7.2	3.4	17.9
E108WT P4	1	5.8	3	12.9	E111 P3	1	5.2	2.4	9.7	E101 P3	1	6.5	3.1	14.9	C6/1-15-15 P3	1	6.8	3.1	15	97x113-5 P2	1	6.6	3.3	16.4	C4 P3	1	7.5	3.4	18.7	C6/1-15-13 P2	1	6.9	3.3	16.9	C2 P3	1	7.2	3.6	19.3	C6/1-17-16 P3	1	6.8	4.2	20.6	C3 P4	1	8.2	3.1	17.8
E108WT P4	1	5.4	3	12.5	E111 P3	1	6.4	3.2	14.9	E101 P3	1	7	3.3	17.5	C6/1-15-15 P3	1	6.1	3	13.1	97x113-5 P2	1	6.8	4.3	19.6	C4 P3	1	7.4	3.2	18.3	C6/1-15-13 P2	1	6.4	3.3	15.5	C2 P3	1	6.5	3.3	16.4	C6/1-17-16 P3	1	6.2	3.3	16.1	C3 P4	1	7.1	2.7	12.1
E108WT P4	1	7.1	3.7	19.1	E111 P3	1	6.6	3.8	16.1	E101 P3	1	7.3	3.7	20.2	C6/1-15-15 P3	1	6.2	3.2	14.1	97x113-5 P2	1	6.2	4.3	13.9	C4 P3	1	8.1	3.9	23	C6/1-15-13 P2	1	7	3.1	15.8	C2 P3	1	7	4.1	21.4	C6/1-17-16 P3	1	6.6	3.7	18.7	C3 P4	1	6.6	3.3	16.3
E108WT P4	1	6.4	3.4	16	E111 P3	1	6.2	2.9	13	E101 P3	1	6.5	3.5	17.6	C6/1-15-15 P3	1	6.3	3	14.3	97x113-5 P2	1	6.2	3.4	16	C4 P3	1	7.3	3.8	19.9	C6/1-15-13 P2	1	6.3	3.7	17.3	C2 P3	1	7.1	2.7	13.4	C6/1-17-16 P3	1	5.6	2.5	10	C3 P4	1	7.7	3.6	19.4
E108WT P4	1	8.2	3.7	21.2	E111 P3	1	6.7	3.2	16.3	E101 P3	1	6.6	3.4	17.1	C6/1-15-15 P3	1	6.5	3.1	14.1	97x113-5 P2	1	6.4	2.9	13.8	C4 P3	1	8.6	3.8	20.1	C6/1-15-13 P2	1	6.7	3.3	16.1	C2 P3	1	6	3.3	14.6	C6/1-17-16 P3	1	6.7	3.6	17.6	C3 P4	1	6.7	3.3	16.8
E108WT P4	1	6.1	2.8	12.7	E111 P3	1	6.5	3.2	14.8	E101 P3	1	6.6	3.7	18.3	C6/1-15-15 P3	1	7	3.2	16.8	97x113-5 P2	1	5.9	3.2	13.9	C4 P3	1	6.1	3	13.1	C6/1-15-13 P2	1	7.1	3.5	18.3	C2 P3	1	6.3	3.2	15.3	C6/1-17-16 P3	1	7.1	3.4	17.1	C3 P4	1	7.4	3.6	18.3
E108WT P4	1	6.8	3.4	16.5	E111 P3	1	6.9	3.4	17.7	E101 P3	1	6.6	3.1	15.8	C6/1-15-15 P3	1	6.1	3.1	14.2	97x113-5 P2	1	6.5	3.9	18.8	C4 P3	1	6.9	3.5	18.2	C6/1-15-13 P2	1	5.9	3.7	15.6	C2 P3	1	5.8	3.5	14.5	C6/1-17-16 P3	1	7.1	3.5	18.2	C3 P4	1	6.8	4	19.4
E108WT P4	1	7.8	3.8	19.1	E111 P3	1	6.2	2.9	13.1	E101 P3	1	6.2	3.1	13.3	C6/1-15-15 P3	1	6.6	3.3	15.6	97x113-5 P2	1	6.2	2.8	13	C4 P3	1	7	4.1	20.4	C6/1-15-13 P2	1	6.6	3.3	16.1	C2 P3	1	6	2.8	12.9	C6/1-17-16 P3	1	6.7	3.3	16.1	C3 P4	1	6.7	3.1	14.9
E108WT P4	1	8.6	3.3	18.4	E111 P3	1	6.5	3.4	15.7	E101 P3	1	6.6	3.8	18.5	C6/1-15-15 P3	1	7	3.3	17.3	97x113-5 P3	1	6.4	3.3	15.6	C4 P3	1	6.6	3.7	17.7	C6/1-15-13 P2	1	7.4	3.3	17.9	C2 P3	1	6.8	3.6	18.8	C6/1-17-16 P3	1	7.8	4.1	19.2	C3 P4	1	6.5	4.2	19.7
E108WT P4	1	6.6	3.1	14.9	E111 P3	1	10.8	5.7	21.7	E101 P3	1	7	3.2	16.9	C6/1-15-15 P3	1	5.8	2.8	11.3	97x113-5 P3	1	5.6	2.7	11	C4 P3	1	6.9	3.4	16.3	C6/1-15-13 P2	1	6	3	13.1	C2 P3	1	5.9	3	12.7	C6/1-17-16 P3	1	6.7	3.7	18.1	C3 P4	1	6.6	3.5	17.4
E108WT P4	1	7.7	3.3	17.9	E111 P3	1	6.7	3.1	15.3	E101 P3	1	5.6	3	12.3	C6/1-15-15 P3	1	6.8	3.5	17.3	97x113-5 P3	1	6.7	3.9	19	C4 P3	1	7	3.3	16.8	C6/1-15-13 P2	1	6.6	3.3	16.6	C2 P3	1	7.2	3.6	19.1	C6/1-17-16 P3	1	6.8	3.5	17.3	C3 P4	1	7.1	3.8	19.7
E108WT P4	1	6.9	3.9	20	E111 P3	1	6.5	3.1	15.6	E101 P3	1	6.4	3	14.8	C6/1-15-15 P3	1	6.6	3.3	15.5	97x113-5 P3	1	7.3	3.5	18.2	C4 P3	1	7.5	3.5	18.4	C6/1-15-13 P2	1	6.7	3.7	18.4	C2 P3	1	6.8	3.2	17	C6/1-17-16 P3	1	7	3.7	19.1	C3 P4	1	4.6	2.1	6.9
E108WT P4	1	7.8	3.2	17.4	E111 P3	1	7	4	21.1	E101 P3	1	6.8	3.2	15.8	C6/1-15-15 P3	1	6.4	3.4	15.7	97x113-5 P3	1	6.3	3.5	16.7	C4 P3	1	7.3	3.6	19	C6/1-15-13 P2	1	6.8	3.1	16.3	C2 P3	1	6.5	3.2	15.8	C6/1-17-16 P3	1	6.7	3.3	16.6	C3 P4	1	6.5	3.2	16.2
E108WT P4	1	7	3.3	17.4	E111 P3	1	6.7	3.2	15.2	E101 P3	1	7.3	3.6	18.6	C6/1-15-15 P3	1	5.9	2.9	12.4	97x113-5 P3	1	7.3	3.3	17.5	C4 P3	1	8.1	3.3	18.7	C6/1-15-13 P2	1	6.4	4.1	19.6	C2 P3	1	5.6	2.8	11.2	C6/1-17-16 P3	1	6	3.1	13.6	C3 P4	1	7.1	3.4	18.7
E108WT P4	1	6.7	3.6	16.9	E111 P3	1	6.1	3.1	14.3	E101 P3	1	6.8	3	14.7	C6/1-15-15 P3	1	6.6	3.3	16.4	97x113-5 P3	1	6.7	3.5	18	C4 P3	1	7.4	3.6	19.4	C6/1-15-13 P2	1	6.2	3.6	16.9	C2 P3	1	6.9	3.3	17.3	C6/1-17-16 P3	1	7.1	3.5	17.2	C3 P4	1	8.1	4.1	22.1
E108WT P4	1	7.1	3.6	19.2	E111 P3	1	6.6	4.4	20.1	E101 P3	1	6.3	3.5	16.3	C6/1-15-15 P3	1	6.3	3.9	17.5	97x113-5 P3	1	5.7	2.6	11	C4 P3	1	6.2	2.9	12.3	C6/1-15-13 P2	1	6.8	3.3	16.9	C2 P3	1	6.9	3.5	18.5	C6/1-17-16 P3	1	6.7	3.6	18.4	C3 P4	1	7	3.2	16.6
E108WT P4	1	7.5	3.6	18	E111 P3	1	6.2	3.2	14.3	E101 P3	1	5.8	2.8	11.9	C6/1-15-15 P3	1	7.1	3.6	20	97x113-5 P3	1	6.5	3.4	17.1	C4 P3	1	7.6	3.3	18.9	C6/1-15-13 P2	1	6.8	3.8	18.3	C2 P3	1	5.8	3.2	13.4	C6/1-17-16 P3	1	7.4	3.6	19.6	C3 P4	1	6.6	3.5	18.1
E108WT P4	1	7.3	3.4	16.5	E111 P3	1	6.3	3.4	16.1	E101 P3	1	6.4	3.8	18.3	C6/1-15-15 P3	1	6.7	3.2	16.1	97x113-5 P3	1	5.6	2.8	11.5	C4 P3	1	7.8	3.6	20.7	C6/1-15-13 P2	1	6.9	3.7	18.4	C2 P3	1	6.9	3.5	17.6	C6/1-17-16 P3	1	6.4	3.4	16.4	C3 P4	1	7.6	4	21.2
E108WT P4	1	7.3	3.4	17.7	E111 P3	1	6.8	3.4	17.4	E101 P3	1	5.8	2.9	12.6	C6/1-15-15 P3	1	7	3.3	17.6	97x113-5 P3	1	6.8	3.6	16.9	C4 P3	1	6.9	3.4	16.9	C6/1-15-13 P2	1	6.4	2.8	13.4	C2 P3	1	6.2	3	13.2	C6/1-17-16 P3	1	5.8	2.3	10.1	C3 P4	1	7.1	3.6	19.2
E108WT P4	1	6.7	3.2	16	E111 P3	1	4.6	2.4	8.4	E101 P3	1	5.9	2.9	12.9	C6/1-15-15 P3	1	7.5	3.5	19	97x113-5 P3	1	6.9	3.5	16.4	C4 P3	1	8.1	3.9	21.6	C6/1-15-13 P2	1	6.3	3.3	15.4	C2 P3	1	5.7	2.9	12	C6/1-17-16 P3	1	6.1	3	12.7	C3 P4	1	6.5	2.9	14.2
E108WT P4	1	6	3.2	13.8	E111 P3	1	8.3	3.5	19.8	E101 P3	1	5.8	2.9	12.2	C6/1-15-15 P3	1	6.6	3.1	14.9	97x113-5 P3	1	6.8	3.4	16.8	C4 P3	1	6.4	3.2	14.2	C6/1-15-13 P2	1	6.6	3	15.3	C2 P3	1	7	3.3	17.7	C6/1-17-16 P3	1	6.5	3	14.5	C3 P4	1	7	3.6	19
E108WT P4	1	6.4	3	14.3	E111 P3	1	7.7	3.7	19.8	E101 P3	1	6.5	3.1	14.4	C6/1-15-15 P3	1	6.7	3.2	15.8	97x113-5 P3	1	5.9	3.2	13.5	C4 P3	1	6.6	3.1	14.4	C6/1-15-13 P2	1	6.3	2.8	13.4	C2 P3	1	6.9	4.1	21.4	C6/1-17-16 P3	1	6.8	3.2	15.9	C3 P4	1	6.6	3	14.9
E108WT P4	1	6.3	3.3	15.7	E111 P3	1	6.7	3.5	17.8	E101 P3	1	6.7	3.7	18.1	C6/1-15-15 P3	1	7.1	3.1	16.8	97x113-5 P3	1	6.5	3	14.7	C4 P3	1	7.4	3.7	19.8	C6/1-15-13 P2	1	6.6	2.9	14.3	C2 P3	1	7.4	3.3	17.4	C6/1-17-16 P3	1	7.1	3	15	C3 P4	1	5.4	2.8	10.6
E108WT P4	1	6.2	3	13.6	E111 P3	1	6.2	3.3	15.2	E101 P3	1	6.4	3.3	15.8	C6/1-15-15 P3	1	6.7	3.6	17.6	97x113-5 P3	1	6.4	3.3	16.3	C4 P3	1	7.9	4	22.1	C6/1-15-13 P2	1	5	2.6	9.3	C2 P3	1	6.6	4.2	20.9	C6/1-17-16 P3	1	6.2	3.1	14.1	C3 P4	1	7.4	3.6	20.1
E108WT P4	1	6.8	3.2	15.7	E111 P3	1	7.2	3.1	16.3	E101 P3	1	6.7	3.6	18.3	C6/1-15-15 P3	1	6.5	3.4	16.4	97x113-5 P3	1	6.5	3.3	15.9	C4 P3	1	7.5	3.4	17.8	C6/1-15-13 P2	1	6.8	3.1	15.7	C2 P3	1	7.2	3.7	20	C6/1-17-16 P3	1	7.7	3.4	18.7	C3 P4	1	7	3	15.4
E108WT P4	1	7.4	3.2	16.7	E111 P3	1	6.3	2.8	12.6	E101 P3	1	6.6	3.5	17.7	C6/1-15-15 P3	1	6.5	3.1	15.2	97x113-5 P3	1	6.2	2.8	12.1	C4 P3	1	5.8	2.6	10.7	C6/1-15-13 P2	1	6.1	2.9	12.9	C2 P3	1	7.4	3.7	20.5	C6/1-17-16 P3	1	6.1	2.8	12.3	C3 P4	1	7.3	3.1	15.7
E108WT P4	1	6.9	3.2	16.7	E111 P3	1	7.2	3.5	18.9	E101 P3	1	6.8	3.7	18.2	C6/1-15-15 P3	1	6.8	3.3	16	97x113-5 P3	1	6.8	3	15.3	C4 P3	1	6.8	3.2	16.2	C6/1-15-13 P2	1	5.7	3.1	13.3	C2 P3	1	6.7	3.1	14.9	C6/1-17-16 P3	1	6.9	3.3	17.5	C3 P4	1	7	3.6	17.5
E108WT P4	1	5.2	2.9	11	E111 P3	1	7	3.7	19.6	E101 P3	1	6.4	3.4	16.9	C6/1-15-15 P3	1	7.1	3.5	18.5	97x113-5 P3	1	8.8	3.7	21	C4 P3	1	7.1	4	21.3	C6/1-15-13 P2	1	6.3	3.3	15.4	C2 P3	1	7.4	3.7	20.3	C6/1-17-16 P3	1	6.8	3.5	18.7	C3 P4	1	6.7	3.4	16.9
E108WT P4	1	6.8	3.8	18.7	E111 P3	1	6.6	3.5	15.8	E101 P3	1	5.5	2.9	11.9	C6/1-15-15 P3	1	7.1	3.3	16.4	97x113-5 P3	1	7	3.5	18.1	C4 P3	1	7.3	3.2	17.1	C6/1-15-13 P2	1	6.5	3	15	C2 P3	1	7.6	3.7	20.3	C6/1-17-16 P3	1	6.5	3.1	14.4	C3 P4	1	6.7	3.2	15.8
E108WT P4	1	6.2	3.8	18.1	E111 P3	1	5.3	2.9	10.7	E101 P3	1	6.7	3.5	17.6	C6/1-15-15 P3	1	6.5	3.6	16.8	97x113-5 P3	1	6.6	3.3	16.2	C4 P3	1	7	3.1	16.5	C6/1-15-13 P2	1	6.9	3.3	15.8	C2 P3	1	7.1	3.4	17.1	C6/1-17-16 P3	1	6.2	2.7	12.2	C3 P4	1	6.3	2.9	13
E108WT P4	1	7.4	3.7	20.1	E111 P3	1	8.1	3.7	21.7	E101 P3	1	7.2	3.6	18.1	C6/1-15-15 P3	1	6.5	2.9	13.9	97x113-5 P3	1	7.3	3.7	19.3	C4 P3	1	6.2	3.1	13.7	C6/1-15-13 P2	1	6.7	2.7	13.7	C2 P3	1	8	3.4	19.5	C6/1-17-16 P3	1	6.6	3.2	15.8	C3 P4	1	7.3	3	16.1
E108WT P4	1	7.2	3.2	17.3	E111 P3	1	5.5	2.6	10.8	E101 P3	1	6.8	3.7	19.1	C6/1-15-15 P3	1	6.5	3.2	15.1	97x113-5 P3	1	6.5	3.5	17.3	C4 P3	1	7.5	3.4	18.2	C6/1-15-13 P2	1	6.5	2.8	13.5	C2 P3	1	7.1	3.4	17.5	C6/1-17-16 P3	1	6.6	3.6	17.4	C3 P4	1	6.7	3.5	16.5
E108WT P4	1	6.7	3.3	16.2	E111 P3	1	7.1	3.5	19	E101 P3	1	7	3.4	17.7	C6/1-15-15 P3	1	7.4	3.2	17	97x113-5 P3	1	6.3	2.8	12.6	C4 P3	1	6	3	13.2	C6/1-15-13 P3	1	14.9	2	11.8	C2 P3	1	5.7	2.5	10.4	C6/1-17-16 P3	1	5.9	2.7	11.4	C3 P4	1	5.9	2.7	11.8
E108WT P4	1	7.2	3.5	18.2	E111 P3	1	4.9	2.4	8.9	E101 P3	1	6.7	3.2	15.9	C6/1-15-15 P3	1	6.8	3	14.4	97x113-5 P3	1	6.6	3.5	17.6	C4 P3	1	5.3	2.4	9.2	C6/1-15-13 P3	1	6.4	3	14.1	C2 P3	1	6.6	2.8	14	C6/1-17-16 P3	1	6.7	3.6	17.8	C3 P4	1	8.1	4	22.2
E108WT P4	1	6.3	3	13.6	E111 P3	1	6.5	3.6	17.4	E101 P3	1	5.1	2.5	9.3	C6/1-15-15 P3	1	6.7	3.4	17.2	97x113-5 P3	1	6.5	3.2	15.9	C4 P3	1	7	3.5	17.9	C6/1-15-13 P3	1	6.7	3.6	17.6	C2 P3	1	7	4.1	21.9	C6/1-17-16 P3	1	6.8	3.1	15.4	C3 P4	1	6.5	3.2	15
E108WT P4	1	6.3	2.8	12.9	E111 P3	1	6.2	2.8	12.7	E101 P3	1	7.2	3.4	17.8	C6/1-15-15 P3	1	6.3	3.3	15.4	97x113-5 P3	1	4.6	2.4	8.3	C4 P3	1	7.3	3.9	21.5	C6/1-15-13 P3	1	6.9	3.2	16.5	C2 P3	1	7.3	3.8	20	C6/1-17-16 P3	1	6.7	3.5	17.1	C3 P4	1	7.2	3.7	19.7
E108WT P4	1	6	2.8	12.2	E111 P3	1	6.5	3.2	15.1	E101 P3	1	5.8	3.1	13.5	C6/1-15-15 P3	1	6.5	3.3	15.3	97x113-5 P3	1	6.5	3.1	14	C4 P3	1	6.6	3.9	19.2	C6/1-15-13 P3	1	6.2	3.3	14.5	C2 P3	1	6.7	3.2	15.8	C6/1-17-16 P3	1	6.6	3.3	16	C3 P4	1	6.3	2.5	11.1
E108WT P4	1	7.6	3.5	17.6	E111 P3	1	5.7	2.8	11.3	E101 P3	1	6.6	3.1	15	C6/1-15-15 P3	1	6.3	3	14.2	97x113-5 P3	1	7.5	3.6	19.7	C4 P3	1	7.9	3.4	19	C6/1-15-13 P3	1	6.1	3.3	15.3	C2 P3	1	7.4	3.9	21.1	C6/1-17-16 P3	1	7.1	3	15.1	C3 P4	1	6.4	3.4	15.5
E108WT P4	1	8.5	3.7	21.2	E111 P3	1	7	3	14.9	E101 P3	1	6.9	3.7	19.2	C6/1-15-15 P3	1	7.5	3.7	19.9	97x113-5 P3	1	6.3	3.2	15	C4 P3	1	6.7	3	15	C6/1-15-13 P3	1	6.3	3.5	16.4	C2 P3	1	6.3	3.2	15.7	C6/1-17-16 P3	1	6.2	3.1	14.2	C3 P4	1	7	3.1	16.3
E108WT P4	1	6	2.8	12.1	E111 P3	1	6.7	3.3	17.1	E101 P3	1	6.6	2.9	14.3	C6/1-15-15 P3	1	7.1	3.1	16.6	97x113-5 P3	1	5.5	3	12.1	C4 P3	1	5.4	2.7	10.8	C6/1-15-13 P3	1	6.3	3.2	14.6	C2 P3	1	6.4	4.1	19.2	C6/1-17-16 P3	1	6.3	3	14.2	C3 P4	1	7	3.2	17.5
E108WT P4	1	6.4	2.9	13.5	E111 P3	1	5.9	3	13.1	E101 P3	1	6.4	3.2	14.5	C6/1-15-15 P3	1	8	3.6	19	97x113-5 P3	1	5.6	3	12.6	C4 P3	1	7.4	3.7	20.1	C6/1-15-13 P3	1	7	3.5	18.3	C2 P3	1	6.9	3.2	16.4	C6/1-17-16 P3	1	6.8	3.6	17.4	C3 P4	1	7	3.6	18.6
E108WT P4	1	6.7	3.3	15.8	E111 P3	1	6.3	3.8	18.3	E101 P3	1	6.7	3.3	16	C6/1-15-15 P3	1	6.3	3.2	14.8	97x113-5 P3	1	5.6	2.7	11.4	C4 P3	1	6.7	2.9	15.1	C6/1-15-13 P3	1	7.3	4	20.5	C2 P3	1	6.6	3.4	17.3	C6/1-17-16 P3	1	6.5	3.6	17.3	C3 P4	1	7.2	3.4	19
E108WT P4	1	6.7	3.4	17.2	E111 P3	1	6.3	3.1	14.9	E101 P3	1	7.2	3.3	18.2	C6/1-15-15 P3	1	7.1	3.2	16.3	97x113-5 P3	1	6.9	4.6	23.2	C4 P3	1	6.8	3.3	16.6	C6/1-15-13 P3	1	7.1	3.3	17.3	C2 P3	1	7.4	3.6	19.4	C6/1-17-16 P3	1	7.1	3.7	18.4	C3 P4	1	6.3	2.9	12.9
E108WT P4	1	6.3	3	13.9	E111 P3	1	7.3	3.1	16.3	E101 P3	1	7.4	3.4	17.6	C6/1-15-15 P3	1	6.7	3.5	17.1	97x113-5 P3	1	7.2	3.8	20.8	C4 P3	1	6.3	2.4	11	C6/1-15-13 P3	1	6.7	3.8	19.9	C2 P3	1	7	3.3	17	C6/1-17-16 P3	1	6.7	3.6	18.5	C3 P4	1	7.1	3.5	16.8
E108WT P4	1	6.3	3.1	14.5	E111 P3	1	5.3	2.6	9.9	E101 P3	1	5.4	2.5	9.7	C6/1-15-15 P3	1	6.7	3.6	17.6	97x113-5 P3	1	6.7	3.2	15.7	C4 P3	1	6.6	3.1	15.3	C6/1-15-13 P3	1	6.8	3.4	17.6	C2 P3	1	6.2	3.2	14.4	C6/1-17-16 P3	1	6.6	3.3	16.3	C3 P4	1	6.4	3.5	17
E108WT P4	1	7	3.2	16	E111 P3	1	6.6	3.1	15	E101 P3	1	6.3	2.9	13.8	C6/1-15-15 P3	1	6.8	3.2	15.8	97x113-5 P3	1	7	3.6	17.9	C4 P3	1	6.8	3.5	18.3	C6/1-15-13 P3	1	7	3.3	16.6	C2 P3	1	6.2	2.9	13.4	C6/1-17-16 P3	1	7	3.3	17.1	C3 P4	1	6.2	3.4	15.4
E108WT P4	1	7	3.1	16.4	E111 P3	1	5.9	2.8	11.8	E101 P3	1	6.3	3.4	15.8	C6/1-15-15 P3	1	6.5	3.1	14.4	97x113-5 P3	1	6.6	3.3	17	C4 P3	1	6.8	4.1	21.2	C6/1-15-13 P3	1	6.6	3.4	16.8	C2 P3	1	6.8	3.3	15.6	C6/1-17-16 P3	1	6.5	3.1	15.4	C3 P4	1	7.4	3.2	16.6
E108WT P4	1	6.6	4.2	20.9	E111 P3	1	6	3.6	13.3	E101 P3	1	6.2	3	13.7	C6/1-15-15 P3	1	7	3.9	20.7	97x113-5 P3	1	6.7	3.3	16.1	C4 P3	1	6.6	3.9	19	C6/1-15-13 P3	1	7.3	3.7	19.4	C2 P3	1	6.2	3.2	15.1	C6/1-17-16 P3	1	6.6	3.6	18.2	C3 P4	1	7.2	3.6	17
E108WT P4	1	7.1	5.4	21.7	E111 P3	1	6.3	2.9	13.6	E101 P3	1	5.9	3.3	14.7	C6/1-15-15 P3	1	6.5	3.4	15.6	97x113-5 P3	1	6.5	3.8	18.8	C4 P3	1	4.5	2.6	8.3	C6/1-15-13 P3	1	6.6	3.2	15.5	C2 P3	1	6.8	3.8	18.5	C6/1-17-16 P3	1	6.5	3	14.5	C3 P4	1	6.8	3.3	17.4
E108WT P4	1	6.9	3.1	15.5	E111 P3	1	6.8	3.5	17.1	E101 P3	1	6.6	3.5	17	C6/1-15-15 P3	1	6.9	3.1	15.8	97x113-5 P3	1	6.9	3.6	18.3	C4 P4	1	7.4	3.4	18.5	C6/1-15-13 P3	1	5.6	2.6	10.6	C2 P3	1	6.6	3	14.7	C6/1-17-16 P3	1	6.4	3.7	17.6	C3 P4	1	7	3.7	19.2
E108WT P4	1	6.7	3.8	19.1	E111 P3	1	6.5	2.9	13.8	E101 P3	1	5.3	2.8	11.1	C6/1-15-15 P3	1	6.6	3.7	18.3	97x113-5 P3	1	7.5	3.5	19.2	C4 P4	1	6.3	3.8	17.7	C6/1-15-13 P3	1	7	3.4	17.2	C2 P3	1	6.5	3.3	15.2	C6/1-17-16 P3	1	6.4	2.9	14.1	C3 P4	1	6.7	3.4	16.9
E108WT P4	1	7.1	3.2	17.2	E111 P3	1	5.6	2.7	10.5	E101 P3	1	6.9	3.4	17.3	C6/1-15-15 P3	1	7.1	3.4	17.6	97x113-5 P3	1	6.4	3.9	19.1	C4 P4	1	7	3.5	17.9	C6/1-15-13 P3	1	6.9	4.2	21.3	C2 P3	1	6.7	3	15.3	C6/1-17-16 P3	1	6.5	3.7	18.4	C3 P4	1	6.1	3.1	14.5
E108WT P4	1	7.1	3.2	16.9	E111 P3	1	6.4	3	14.5	E101 P3	1	6.9	4	20.3	C6/1-15-15 P3	1	6.1	2.8	12.5	97x113-5 P3	1	6.5	3.3	15.6	C4 P4	1	8.1	3.1	18.5	C6/1-15-13 P3	1	6.9	3.5	17.2	C2 P3	1	6.9	2.9	13.9	C6/1-17-16 P3	1	7.7	3.2	17.1	C3 P4	1	7.1	3.4	18.1
E108WT P4	1	6.3	2.8	12.9	E111 P3	1	6.7	3.6	18.4	E101 P3	1	7.2	3.4	18	C6/1-15-15 P3	1	7	3.6	17.6	97x113-5 P3	1	6.9	3.3	16.5	C4 P4	1	7.6	3.7	19.7	C6/1-15-13 P3	1	6.7	3.4	17.4	C2 P3	1	7.1	4	20	C6/1-17-16 P3	1	6.1	3.1	14.6	C3 P4	1	6.3	3.5	16.5
E108WT P4	1	6.2	3	13.4	E111 P3	1	5.4	2.5	10.2	E101 P3	1	5.4	2.5	10.4	C6/1-15-15 P3	1	6.4	2.8	12.9	97x113-5 P3	1	6.7	4	19.7	C4 P4	1	7.2	3.1	16.9	C6/1-15-13 P3	1	6.9	4.1	21.3	C2 P3	1	6.9	3.6	19.3	C6/1-17-16 P3	1	6.5	3.3	15.7	C3 P4	1	7.1	3.5	17.9
E108WT P4	1	6	3.1	13.5	E111 P3	1	7	2.7	11.9	E101 P3	1	7	3.6	18.9	C6/1-15-15 P3	1	7	3.3	16.2	97x113-5 P3	1	7.5	3.8	20.8	C4 P4	1	7.8	3.9	19.8	C6/1-15-13 P3	1	7.5	3.7	20.5	C2 P3	1	6.5	3.9	19.3	C6/1-17-16 P3	1	6	3.1	14.4	C3 P4	1	6.9	3.5	17.3
E108WT P4	1	6.9	3.8	19.1	E111 P3	1	6.2	2.7	12.5	E101 P3	1	5.3	2.6	10.2	C6/1-15-15 P3	1	6.9	3.5	16.9	97x113-5 P3	1	6.5	3.3	15.4	C4 P4	1	6.8	3.1	15.2	C6/1-15-13 P3	1	7	3.2	16	C2 P3	1	7	3.4	18	C6/1-17-16 P3	1	6.6	2.9	13.1	C3 P4	1	7.3	3.4	18.6
E108WT P4	1	6.7	3.3	15.6	E111 P3	1	7.1	5	20.9	E101 P3	1	6.4	3.1	14.6	C6/1-15-15 P3	1	7	3.7	19.2	97x113-5 P3	1	6.5	3.1	14.9	C4 P4	1	6.7	3	14.2	C6/1-15-13 P3	1	6.7	4.2	16.2	C2 P3	1	7.5	3.7	20.3	C6/1-17-16 P3	1	6.6	3.8	19	C3 P4	1	6.3	3	13
E108WT P4	1	6.4	3.1	14.5	E111 P3	1	6.8	3.3	15.9	E101 P3	1	6.7	3.1	15.9	C6/1-15-15 P3	1	7.1	3.4	17.2	97x113-5 P3	1	7	3.7	19.3	C4 P4	1	6.7	3.1	16.3	C6/1-15-13 P3	1	6.6	3.2	15.8	C2 P3	1	6.8	3.3	17.4	C6/1-17-16 P3	1	5.8	2.8	12	C3 P4	1	7.3	3.5	19
E108WT P4	1	6.9	3.5	17.2	E111 P3	1	7.3	3.4	17.4	E101 P3	1	6.3	3	13.8	C6/1-15-15 P3	1	5.5	2.7	10.8	97x113-5 P3	1	6	3.1	13.9	C4 P4	1	7.7	3.4	19.7	C6/1-15-13 P3	1	7.4	3.1	17.1	C2 P3	1	6.4	3.8	18.2	C6/1-17-16 P3	1	6.4	2.9	14.4	C3 P4	1	6.7	3.1	15.8
E108WT P4	1	7	3.1	15.8	E111 P3	1	6.8	3.8	18.4	E101 P3	1	6.5	3.3	15.6	C6/1-15-15 P3	1	6.1	3.1	13.9	97x113-5 P3	1	7.2	3.9	20.6	C4 P4	1	6.7	4	19.8	C6/1-15-13 P3	1	7.1	3.5	18.1	C2 P3	1	7.1	3.4	17.5	C6/1-17-16 P3	1	6.5	3.1	15.3	C3 P4	1	6.9	2.9	13.6
E108WT P4	1	6.4	3.5	17.3	E111 P3	1	6.9	3.1	16.1	E101 P3	1	6.4	3.3	15.7	C6/1-15-15 P3	1	7.2	3.4	18.7	97x113-5 P3	1	5.4	2.5	9.8	C4 P4	1	6.6	3.2	15.3	C6/1-15-13 P3	1	7	3.1	16.1	C2 P3	1	6.9	2.9	14	C6/1-17-16 P3	1	6.4	3.3	15.8	C3 P4	1	6.6	3.4	15.7
E108WT P4	1	5.9	2.9	12.7	E111 P3	1	8.5	3.5	18.7	E101 P3	1	6.8	3.1	15.5	C6/1-15-15 P3	1	5.8	3	13	97x113-5 P3	1	7.2	3.5	18.4	C4 P4	1	7.5	3.8	20.5	C6/1-15-13 P3	1	6.5	5.4	21.3	C2 P3	1	6.8	3.4	17.6	C6/1-17-16 P3	1	6.8	3.3	16.6	C3 P4	1	6.4	3.5	16.3
E108WT P4	1	5.9	2.8	11.9	E111 P3	1	6.5	2.8	12.7	E101 P3	1	6.6	3.3	16.2	C6/1-15-15 P3	1	6.5	3	14.4	97x113-5 P3	1	6.6	3	14.1	C4 P4	1	6.7	3	13.7	C6/1-15-13 P3	1	6.2	3.1	14.1	C2 P3	1	7.1	3.4	18.4	C6/1-17-16 P3	1	6.6	3.6	18.3	C3 P4	1	7.2	3.6	17.6
E108WT P4	1	6.7	3	14.3	E111 P3	1	6	2.9	12.8	E101 P3	1	6.9	3.5	17.7	C6/1-15-15 P3	1	6.6	3.3	15.8	97x113-5 P3	1	6.8	3.2	16.3	C4 P4	1	6.1	2.8	12.1	C6/1-15-13 P3	1	6.8	3.1	16.1	C2 P3	1	7	3.5	18.5	C6/1-17-16 P3	1	6.2	2.9	13.5	C3 P4	1	6.3	3.2	15.2
E108WT P4	1	6.3	4.1	18.5	E111 P3	1	7.9	3.3	17.9	E101 P3	1	6.4	3	15.2	C6/1-15-15 P3	1	6.5	3.1	14.6	97x113-5 P3	1	6.4	3.1	14.5	C4 P4	1	7.8	3.7	21	C6/1-15-13 P3	1	8.5	3.1	17.3	C2 P3	1	8.2	3.4	21	C6/1-17-16 P3	1	6.5	3.1	15.7	C3 P4	1	7	3.4	17.5
E108WT P4	1	6.3	3.8	17.5	E111 P3	1	6.7	3.5	17.6	E101 P3	1	6.8	3.5	17.8	C6/1-15-15 P3	1	7.1	3.7	19.1	97x113-5 P3	1	6.3	3.2	15.4	C4 P4	1	7.5	3.6	19.1	C6/1-15-13 P3	1	5.5	3	12.9	C2 P3	1	6.2	3.1	14.7	C6/1-17-16 P3	1	6.6	3.2	15.9	C3 P4	1	7.2	3.7	19.4
E108WT P4	1	7	3.2	16.2	E111 P3	1	9.1	4.1	20.9	E101 P3	1	6.7	3.8	18.7	C6/1-15-15 P3	1	7.1	3.3	17.5	97x113-5 P3	1	6.4	3.2	15.8	C4 P4	1	7.1	3.3	18	C6/1-15-13 P3	1	6.7	3.3	15.7	C2 P3	1	5.6	2.8	12	C6/1-17-16 P3	1	6.5	3.5	17.3	C3 P4	1	8	3.7	20.8
E108WT P4	1	5.4	2.5	9.8	E111 P3	1	6.4	3.3	15.2	E101 P3	1	7	3.4	17.4	C6/1-15-15 P3	1	6.2	2.9	13.1	97x113-5 P3	1	6.2	3.5	16.4	C4 P4	1	7.5	3.4	18.4	C6/1-15-13 P3	1	5.2	2.4	9.1	C2 P3	1	7.1	3.7	20.4	C6/1-17-16 P3	1	6.8	3.3	16.7	C3 P4	1	7.2	3.6	19.3
E108WT P4	1	7.4	3.6	19.4	E111 P3	1	6.8	3.5	18.4	E101 P3	1	7.1	3.4	18.2	C6/1-15-15 P3	1	6.2	3	13.9	97x113-5 P3	1	6.8	3.4	17.4	C4 P4	1	6.6	2.7	12.8	C6/1-15-13 P3	1	7.8	3.5	19.7	C2 P3	1	6.4	3.3	16.3	C6/1-17-16 P3	1	5.5	2.4	9.5	C3 P4	1	6.9	3.2	16.7
E108WT P4	1	5.8	2.8	12.5	E111 P3	1	6.3	3.2	14.6	E101 P3	1	6.1	2.6	12.5	C6/1-15-15 P3	1	7.5	3.8	19.5	97x113-5 P3	1	6.7	3.5	17.7	C4 P4	1	6.3	3.4	16.1	C6/1-15-13 P3	1	6.9	3.8	18.2	C2 P3	1	5.8	2.9	12.4	C6/1-17-16 P3	1	6.8	3.1	16.1	C3 P4	1	6.2	2.9	12.8
E108WT P4	1	6.6	2.9	14.5	E111 P3	1	6.3	3	13.7	E101 P3	1	6.3	3	14	C6/1-15-15 P3	1	5.5	2.2	8.7	97x113-5 P3	1	6.9	3.9	19.1	C4 P4	1	7.2	3.6	18.6	C6/1-15-13 P3	1	7.4	3.8	20.3	C2 P3	1	7	3.7	19.4	C6/1-17-16 P3	1	7.1	3.7	18.5	C3 P4	1	6.6	3.4	16.1
E108WT P4	1	5.3	2.7	10.5	E111 P3	1	6	3.1	13.8	E101 P3	1	7.2	3.6	18.4	C6/1-15-15 P3	1	6.2	3.6	16.7	97x113-5 P3	1	6.1	3.2	13.8	C4 P4	1	7.7	3.4	20	C6/1-15-13 P3	1	6.5	2.8	13.5	C2 P3	1	6.6	3.8	19.5	C6/1-17-16 P3	1	6.1	2.9	13.3	C3 P4	1	5.8	3.2	13.4
E108WT P4	1	6.3	2.8	13	E111 P3	1	6.7	3.1	15.5	E101 P3	1	5.4	2.3	9.1	C6/1-15-15 P3	1	6.4	3.5	16.5	97x113-5 P3	1	6.4	3.5	15.7	C4 P4	1	5.4	3.1	12.4	C6/1-15-13 P3	1	5.7	2.5	10.6	C2 P3	1	7.1	3.2	17.4	C6/1-17-16 P3	1	7	3.6	18.5	C3 P4	1	7.4	3.3	18.4
E108WT P4	1	6.9	3.6	18.1	E111 P3	1	6.2	3.4	15.7	E101 P3	1	7.4	3.7	19.9	C6/1-15-15 P3	1	6.7	3.2	16	97x113-5 P3	1	7.3	3.7	19.7	C4 P4	1	7.2	3.5	18.5	C6/1-15-13 P3	1	5.5	2.6	10.8	C2 P3	1	7	3.6	19.6	C6/1-17-16 P3	1	7.2	3	16.3	C3 P4	1	7.9	3.6	19.8
E108WT P4	1	8.1	3.1	17.5	E111 P3	1	5.9	2.7	11.7	E101 P3	1	5.8	2.8	12.1	C6/1-15-15 P3	1	6.9	3	15.6	97x113-5 P3	1	6.3	3.7	17.6	C4 P4	1	6.7	3.7	17.7	C6/1-15-13 P3	1	6.5	3.3	15.5	C2 P3	1	4.7	2.3	8.1	C6/1-17-16 P3	1	6.9	3.3	16.6	C3 P4	1	7.2	3.4	18.3
E108WT P4	1	6.4	2.8	12.8	E111 P3	1	6.8	3.2	16.2	E101 P3	1	7	3.4	17.8	C6/1-15-15 P3	1	5.8	2.8	11.8	97x113-5 P3	1	6.8	3.2	15.9	C4 P4	1	6.5	3.5	16.8	C6/1-15-13 P3	1	6.8	3.3	16.5	C2 P3	1	6.6	3.7	17.9	C6/1-17-16 P3	1	6.2	2.9	13.3	C3 P4	1	7.2	3.3	16.3
E108WT P4	1	6.8	3.6	17.6	E111 P3	1	6.7	3.3	16.6	E101 P3	1	5.6	2.8	11	C6/1-15-15 P3	1	7	3.6	18.9	97x113-5 P3	1	7.1	3.4	17.4	C4 P4	1	6.5	3.6	16.3	C6/1-15-13 P3	1	7	3.5	17.6	C2 P3	1	7.2	3.5	19.5	C6/1-17-16 P3	1	7.7	3.4	18.6	C3 P4	1	7.7	3.5	19.7
E108WT P4	1	6.8	3.2	15.9	E111 P3	1	6.9	3.2	16	E101 P3	1	6.6	3.5	17.2	C6/1-15-15 P3	1	6.9	3.3	17.1	97x113-5 P3	1	7	3.8	20.4	C4 P4	1	7.1	3.4	18.1	C6/1-15-13 P3	1	6.2	3.9	18.3	C2 P3	1	6.7	3.5	18.3	C6/1-17-16 P3	1	7.2	4.7	19.4	C3 P4	1	6.3	3	13.7
E108WT P4	1	7.1	3.2	16.7	E111 P3	1	6.6	3.5	17.2	E101 P3	1	5.2	2.9	11.7	C6/1-15-15 P3	1	7	3.3	17.6	97x113-5 P3	1	6.2	3.3	14.9	C4 P4	1	6.9	3.1	15.3	C6/1-15-13 P3	1	6.7	3.5	17.4	C2 P3	1	6.4	3.2	12.8	C6/1-17-16 P3	1	6.1	2.8	12.1	C3 P4	1	7.3	3.4	18.5
E108WT P4	1	5.6	2.5	10.4	E111 P3	1	5.8	2.6	11.4	E101 P3	1	6.7	3.7	18.1	C6/1-15-15 P3	1	7	3.2	16	97x113-5 P3	1	6.9	3.7	19.1	C4 P4	1	7.3	3.1	16.8	C6/1-15-13 P3	1	7.8	3.2	18.5	C2 P3	1	6.8	3	14	C6/1-17-16 P3	1	6.6	3.2	15.8	C3 P4	1	7	3.4	17.1
E108WT P4	1	7.4	2.7	14.1	E111 P3	1	6.5	3.2	15.7	E101 P3	1	7.7	3.2	17.6	C6/1-15-15 P3	1	6.6	3.4	16.8	97x113-5 P3	1	7.4	3.3	16.5	C4 P4	1	7.6	3.5	19	C6/1-15-13 P3	1	7	3.2	17.5	C2 P3	1	6.4	3.2	14.8	C6/1-17-16 P3	1	6.2	3.6	16.8	C3 P4	1	7.3	3.8	19.2
E108WT P4	1	7.2	2.9	15.5	E111 P3	1	7.2	3.2	16.6	E101 P3	1	6.1	2.8	12.3	C6/1-15-15 P3	1	6.6	3	15	97x113-5 P3	1	8.5	4.2	23.8	C4 P4	1	7.5	3.4	18.5	C6/1-15-13 P3	1	6.5	3.5	16.8	C2 P3	1	6.1	2.9	11.5	C6/1-17-16 P3	1	6.2	3.2	14.7	C3 P4	1	6	3.3	14.5
E108WT P4	1	6.9	2.8	13.9	E111 P3	1	6.6	3	14.6	E101 P3	1	7.3	3.1	16.8	C6/1-15-15 P3	1	6.6	3.2	15.3	97x113-5 P3	1	7.6	4.1	23.5	C4 P4	1	6.6	3.4	17.3	C6/1-15-13 P3	1	6.9	3.8	19.2	C2 P3	1	7	4.1	17.1	C6/1-17-16 P3	1	6.6	3.1	15.6	C3 P4	1	6.6	3.5	17.6
E108WT P4	1	7	3.9	20.2	E111 P3	1	7.1	3.4	16.3	E101 P3	1	7.2	3.3	17.3	C6/1-15-15 P3	1	6.2	3.2	14.7	97x113-5 P3	1	7.6	3.8	19.8	C4 P4	1	7.4	3.2	15.9	C6/1-15-13 P3	1	6.7	3.3	16.7	C2 P3	1	6.7	3.9	19.6	C6/1-17-16 P3	1	6.6	3	15.4	C3 P4	1	7.4	3.5	18.7
E108WT P4	1	6.4	2.8	13.7	E111 P3	1	5.7	2.7	11.7	E101 P3	1	6.7	3.8	19	C6/1-15-15 P3	1	6.3	3.2	15.1	97x113-5 P3	1	6.8	3.6	18.2	C4 P4	1	7.3	3.2	16.5	C6/1-15-13 P3	1	6.3	3.6	16.5	C2 P3	1	6.9	3.4	17.6	C6/1-17-16 P3	1	6.6	3.1	14.8	C3 P4	1	7.8	3.8	21.4
E108WT P4	1	7	3.1	15.3	E111 P3	1	6.4	3.1	14.4	E101 P3	1	6.7	3.5	17.6	C6/1-15-15 P3	1	6.6	3.5	16.9	97x113-5 P3	1	7.2	3.8	20.4	C4 P4	1	7.1	3.4	17.8	C6/1-15-13 P3	1	5.9	3.6	16	C2 P3	1	6.9	3.3	16.3	C6/1-17-16 P3	1	6.1	3.1	13.8	C3 P4	1	7.2	3	15.7
E108WT P4	1	6.8	3.2	16.3	E111 P3	1	5.9	2.8	12	E101 P3	1	7	3.1	16.3	C6/1-15-15 P3	1	6.5	2.8	13.2	97x113-5 P3	1	6.5	3.1	15.2	C4 P4	1	7.7	3.6	19.8	C6/1-15-13 P3	1	6.7	3.1	15.1	C2 P3	1	6.7	3.3	16.3	C6/1-17-16 P3	1	6.2	3.3	15.2	C3 P4	1	6.5	3.4	14.7
E108WT P4	1	7	3.6	18	E111 P3	1	7.3	3.5	18.5	E101 P3	1	6.7	3.7	17.5	C6/1-15-15 P3	1	6.5	3.1	13.4	97x113-5 P3	1	6.5	3.4	16.3	C4 P4	1	7.4	3.6	19.6	C6/1-15-13 P3	1	7.2	3.4	18.5	C2 P3	1	5.9	2.9	12.8	C6/1-17-16 P3	1	6.8	3.5	17.4	C3 P4	1	6.7	4.7	18.2
E108WT P4	1	5.3	2.5	9.8	E111 P3	1	6.6	3.6	17.1	E101 P3	1	6.6	3.3	15.6	C6/1-15-15 P3	1	5.8	2.4	10.1	97x113-5 P3	1	6.8	3.1	15	C4 P4	1	6.8	3.1	17	C6/1-15-13 P3	1	5.4	2.4	9.8	C2 P3	1	6.7	3.2	15.9	C6/1-17-16 P3	1	6.5	2.8	13.6	C3 P4	1	6.8	2.6	12.1
E108WT P4	1	6.7	3.1	15.9	E111 P3	1	7	3.4	17.5	E101 P3	1	6.7	3.4	16.3	C6/1-15-15 P3	1	5.7	2.6	11	97x113-5 P3	1	5.9	2.9	12.6	C4 P4	1	6.6	3.2	14.7	C6/1-15-13 P3	1	6.9	3.3	16.2	C2 P3	1	7	3.4	18.3	C6/1-17-16 P3	1	6.7	3.3	16.4	C3 P4	1	6.7	3.4	16.6
E108WT P4	1	7.1	3.2	16.2	E111 P3	1	6.8	3.6	17.6	E101 P3	1	7.1	3.4	18.5	C6/1-15-15 P3	1	6.6	3.1	15.5	97x113-5 P3	1	7.5	3.6	19.4	C4 P4	1	6.7	3.1	14.8	C6/1-15-13 P3	1	6.9	3.5	16.9	C2 P3	1	6.3	4	18.4	C6/1-17-16 P3	1	7.3	3.1	16.3	C3 P4	1	6.6	3.5	15.8
E108WT P4	1	7.6	3.2	17.2	E111 P3	1	5.6	2.6	10.7	E101 P3	1	6.7	3.4	16.5	C6/1-15-15 P3	1	6.3	3.1	14.6	97x113-5 P3	1	8.3	3.7	21	C4 P4	1	7.9	3.6	19	C6/1-15-13 P3	1	6.7	3.3	15.7	C2 P3	1	7.2	3.3	17.7	C6/1-17-16 P3	1	7.1	3.8	19.2	C3 P4	1	6.8	3.3	16.1
E108WT P4	1	7.2	3.2	16.2	E111 P3	1	6.5	3.7	18	E101 P3	1	6.9	3.2	16.5	C6/1-15-15 P3	1	6.2	2.8	12.2	97x113-5 P3	1	6.8	3.1	16.6	C4 P4	1	7.2	3.2	17.2	C6/1-15-13 P3	1	7.4	3.4	18.1	C2 P3	1	5.1	2.5	9.7	C6/1-17-16 P3	1	8.7	3.6	19.2	C3 P4	1	7.5	3.5	18
E108WT P4	1	7.6	3.4	17.2	E111 P3	1	5.8	2.7	12	E101 P3	1	6.9	3.2	16.3	C6/1-15-15 P4	1	6.3	3.8	18	97x113-5 P3	1	6.3	3.1	14.8	C4 P4	1	6.7	2.8	12.7	C6/1-15-13 P3	1	7.1	3	16.5	C2 P3	1	5.9	2.7	12.3	C6/1-17-16 P3	1	6.3	3.3	15.6	C3 P4	1	6.7	3.6	17.9
E108WT P4	1	7	3.6	18.7	E111 P3	1	6.6	3.6	17.1	E101 P3	1	6.5	2.9	13.4	C6/1-15-15 P4	1	6.7	3.2	16.1	97x113-5 P3	1	7.1	3.3	16.4	C4 P4	1	6.7	3.3	15.3	C6/1-15-13 P3	1	6.3	3.1	14.5	C2 P3	1	7.2	3.8	20.1	C6/1-17-16 P3	1	7.4	3.3	17.3	C3 P4	1	6.4	3	14
E108WT P4	1	6.3	3	13.3	E111 P3	1	6.4	2.9	14.4	E101 P3	1	6.6	3.1	14.9	C6/1-15-15 P4	1	6.6	3.6	17.5	97x113-5 P3	1	6.1	3.1	14.1	C4 P4	1	7.7	3.4	17.6	C6/1-15-13 P3	1	7.6	3.4	17.7	C2 P3	1	7.4	3.7	19.3	C6/1-17-16 P3	1	7	3.2	16.6	C3 P4	1	7.3	3.2	16.7
E108WT P4	1	6.7	2.9	15.1	E111 P3	1	6.1	3	13	E101 P3	1	6.2	3.1	14.2	C6/1-15-15 P4	1	6.8	3.4	17.6	97x113-5 P3	1	6.2	3.1	13.9	C4 P4	1	7.1	3.4	17.4	C6/1-15-13 P3	1	6.8	3	15.9	C2 P3	1	6.5	3.3	16.2	C6/1-17-16 P3	1	6.8	3	15.1	C3 P4	1	7	3.3	16.8
E108WT P4	1	6.8	3.3	15.9	E111 P3	1	6.1	3.1	14.2	E101 P3	1	6.9	3.4	17.1	C6/1-15-15 P4	1	6.8	3.7	18.3	97x113-5 P3	1	7.4	4.1	22.6	C4 P4	1	7.3	3.4	18.3	C6/1-15-13 P3	1	6	3.2	14.1	C2 P3	1	5.8	2.8	12.5	C6/1-17-16 P3	1	6.7	3.5	16.8	C3 P4	1	5.6	2.7	11.3
E108WT P4	1	7	3.8	19	E111 P3	1	7.1	3.1	16.4	E101 P3	1	5.6	2.7	10.8	C6/1-15-15 P4	1	7	3.5	18	97x113-5 P3	1	5.4	2.7	10.8	C4 P4	1	7	3	15.7	C6/1-15-13 P3	1	6.7	3.6	17.6	C2 P3	1	6.6	2.8	13.4	C6/1-17-16 P3	1	6.6	3.6	18	C3 P4	1	6.9	3.6	18.1
E108WT P4	1	6.6	3.9	18.5	E111 P3	1	7.2	3	16.7	E101 P3	1	6.6	3.3	16.1	C6/1-15-15 P4	1	7.2	3.3	17	97x113-5 P3	1	6.2	3.4	15.7	C4 P4	1	7.8	3.9	21.8	C6/1-15-13 P3	1	5.4	2.3	9.1	C2 P3	1	6.3	3.1	14.3	C6/1-17-16 P3	1	6.4	3.4	16.8	C3 P4	1	6.8	3.2	15.2
E108WT P4	1	7	3.4	17.3	E111 P3	1	7.3	3	16	E101 P3	1	6.6	3.4	16.7	C6/1-15-15 P4	1	6.2	2.8	13.2	97x113-5 P3	1	4.9	2.6	9.2	C4 P4	1	7	3.1	15.7	C6/1-15-13 P3	1	6.8	3.1	15.7	C2 P3	1	6.8	3.5	18.1	C6/1-17-16 P3	1	6.3	3.1	15	C3 P4	1	7.1	3.3	16.4
E108WT P4	1	6.7	2.7	13.5	E111 P3	1	6.1	2.6	11.7	E101 P3	1	6.8	3.5	18.2	C6/1-15-15 P4	1	6.5	3.4	16.5	97x113-5 P3	1	6.5	4.1	19.8	C4 P4	1	6.3	3.2	14.2	C6/1-15-13 P3	1	7.9	3.1	13.3	C2 P3	1	7.4	3.1	16.2	C6/1-17-16 P3	1	6.5	3.1	14.8	C3 P4	1	6.6	3	14.1
E108WT P4	1	6.7	3.3	16.3	E111 P3	1	6.8	3.4	17.5	E101 P3	1	7	3.3	17.7	C6/1-15-15 P4	1	6.6	3.4	16.4	97x113-5 P3	1	7.1	3.6	18.1	C4 P4	1	7.5	3.3	18.4	C6/1-15-13 P3	1	7	6.1	22.2	C2 P3	1	7.1	4.1	20.8	C6/1-17-16 P3	1	7	3.6	19.1	C3 P4	1	6.2	3.4	15.2
E108WT P4	1	5.8	2.7	11.2	E111 P3	1	6.2	3.3	15.4	E101 P3	1	6.8	3.1	15.1	C6/1-15-15 P4	1	6.3	3	13.9	97x113-5 P3	1	6.9	3.6	17.8	C4 P4	1	7.5	2.9	15.7	C6/1-15-13 P3	1	7.4	3.4	18.3	C2 P3	1	7.2	3.8	20.4	C6/1-17-16 P3	1	7	3.3	16.8	C3 P4	1	7.1	3	16.4
E108WT P4	1	7.6	4	20.3	E111 P3	1	6.9	3.2	16	E101 P3	1	6.4	3.2	15.4	C6/1-15-15 P4	1	6.6	4	19.4	97x113-5 P3	1	6.7	3.4	17.6	C4 P4	1	7.5	3.3	18.5	C6/1-15-13 P3	1	6.8	3.6	18.6	C2 P3	1	7	3.9	20.6	C6/1-17-16 P3	1	6.8	3.4	16.6	C3 P4	1	6.5	3.3	15
E108WT P4	1	6.6	3	15	E111 P3	1	6.8	3.7	19.4	E101 P3	1	5.5	2.7	11.2	C6/1-15-15 P4	1	6.2	3	13	97x113-5 P3	1	6.9	3.3	17	C4 P4	1	7.5	3.2	17	C6/1-15-13 P3	1	6.5	3.3	15.3	C2 P3	1	7.5	3.3	18	C6/1-17-16 P3	1	6.5	3.1	15.4	C3 P4	1	7.1	3.4	17.4
E108WT P4	1	6.7	3.4	17	E111 P3	1	6.5	2.5	11.3	E101 P3	1	6.9	3.5	18.7	C6/1-15-15 P4	1	6.6	3.6	17.9	97x113-5 P3	1	7.6	3.5	18.4	C4 P4	1	6.8	3.2	15.8	C6/1-15-13 P3	1	6.5	3	14	C2 P3	1	7.3	3.4	17.9	C6/1-17-16 P3	1	6.8	3.4	17.2	C3 P4	1	7.2	3.4	18.3
E108WT P4	1	6.5	3.2	14.8	E111 P3	1	6.2	4	18.6	E101 P3	1	7.1	3.6	19.2	C6/1-15-15 P4	1	6.5	3.1	14.5	97x113-5 P3	1	6.3	3.7	18.2	C4 P4	1	7.2	3.6	18.8	C6/1-15-13 P3	1	7.3	3.9	20.4	C2 P3	1	5.9	2.8	12.4	C6/1-17-16 P3	1	6.2	3	13.9	C3 P4	1	6.7	3.4	17.2
E108WT P4	1	5.9	2.9	12.6	E111 P3	1	6.4	3.6	17.8	E101 P3	1	6.4	3.4	16.4	C6/1-15-15 P4	1	5.7	2.7	11.5	97x113-5 P3	1	6.9	3.3	16.8	C4 P4	1	7.7	3.3	18.2	C6/1-15-13 P3	1	6.9	3.2	15.9	C2 P3	1	6.7	3.3	16.3	C6/1-17-16 P3	1	7.8	3.8	18.4	C3 P4	1	6.6	3.1	15.3
E108WT P4	1	7.2	3.3	17.8	E111 P3	1	6.8	3.7	19.8	E101 P3	1	6.7	4.2	20.3	C6/1-15-15 P4	1	7.1	3.3	15.9	97x113-5 P3	1	6.6	3.4	17.7	C4 P4	1	7.1	3.4	18.5	C6/1-15-13 P3	1	7.3	3.7	19.2	C2 P3	1	7.2	3.4	17.9	C6/1-17-16 P3	1	7.3	3.6	18.3	C3 P4	1	6.9	3.5	17.3
E108WT P4	1	6.8	3.9	18.9	E111 P3	1	7	3.2	16.5	E101 P3	1	6.8	3	15.5	C6/1-15-15 P4	1	6.2	2.6	12.3	97x113-5 P3	1	6.6	3.6	18.1	C4 P4	1	6.8	3.2	17	C6/1-15-13 P3	1	7.4	4	21.7	C2 P3	1	6.9	4	19.3	C6/1-17-16 P3	1	6.7	3.6	18	C3 P4	1	6.7	3.4	16.8
E108WT P4	1	6.2	2.7	12	E111 P3	1	5.9	2.9	12.7	E101 P3	1	6.3	3.1	13.7	C6/1-15-15 P4	1	5.8	2.9	12.4	97x113-5 P3	1	7	3.6	17.7	C4 P4	1	7.5	3	16.4	C6/1-15-13 P3	1	6	3	12.7	C2 P3	1	7.7	3.3	18.3	C6/1-17-16 P3	1	7	3.3	16.9	C3 P4	1	5.6	2.8	10.9
E108WT P4	1	6.9	3.2	16.6	E111 P3	1	5.9	3.2	13.4	E101 P3	1	6.7	3.6	17.5	C6/1-15-15 P4	1	6.9	3.3	16.3	97x113-5 P3	1	6.8	3.6	18.4	C4 P4	1	6.6	3.5	16.4	C6/1-15-13 P3	1	5.6	2.4	9.7	C2 P3	1	7.3	3.3	17.9	C6/1-17-16 P3	1	7	3.6	19	C3 P4	1	6.7	3.2	14.7
E108WT P4	1	7	3.3	16.9	E111 P3	1	6	2.8	12.3	E101 P3	1	6.8	3.3	15.9	C6/1-15-15 P4	1	6	3.3	13.7	97x113-5 P3	1	6.3	3.3	16	C4 P4	1	6.4	3.1	14.3	C6/1-15-13 P3	1	7.2	3.5	19.1	C2 P3	1	6.6	3.1	15.7	C6/1-17-16 P3	1	6.8	3.4	17.7	C3 P4	1	6.5	3.3	15.7
E108WT P4	1	6.7	3.3	15.9	E111 P3	1	6	3.2	13.8	E101 P3	1	6.7	3.1	15.8	C6/1-15-15 P4	1	7.2	4	20.8	97x113-5 P3	1	6	3	13	C4 P4	1	5.5	3.1	13.2	C6/1-15-13 P3	1	6.8	3.1	15.5	C2 P3	1	6.7	3.6	18.6	C6/1-17-16 P3	1	6.8	3.3	16.8	C3 P4	1	6.9	3.6	17
E108WT P4	1	7	3.5	17.3	E111 P3	1	6.4	3.2	15.3	E101 P3	1	8	3.8	18.4	C6/1-15-15 P4	1	6.6	3.5	17.1	97x113-5 P3	1	5.9	2.4	10.2	C4 P4	1	7.4	3.7	18.3	C6/1-15-13 P3	1	6.5	3.6	18	C2 P3	1	7.1	3.7	19.9	C6/1-17-16 P3	1	6.1	3	13.7	C3 P4	1	5.7	3.1	12.9
E108WT P4	1	8.1	3.9	18.9	E111 P3	1	6.8	3	14.5	E101 P3	1	6.9	3.7	18.9	C6/1-15-15 P4	1	6.9	3.1	15.8	97x113-5 P3	1	6	2.9	13.4	C4 P4	1	7.2	3.5	18.7	C6/1-15-13 P3	1	6.9	3.7	19	C2 P3	1	7	3.9	20.3	C6/1-17-16 P3	1	7.8	3.7	19.7	C3 P4	1	6.5	3.2	15.6
E108WT P4	1	7.2	3.1	15.3	E111 P3	1	6.4	3.2	15.7	E101 P3	1	6.8	3.3	16.4	C6/1-15-15 P4	1	6.6	3.2	15.2	97x113-5 P3	1	6.4	3.6	17.9	C4 P4	1	6.7	3.2	15.2	C6/1-15-13 P3	1	7.1	3	15.1	C2 P3	1	6.3	3	13.6	C6/1-17-16 P3	1	6.5	2.9	13.6	C3 P4	1	6.6	3.3	15.9
E108WT P4	1	7.1	3.1	14.7	E111 P3	1	6.3	3	13.6	E101 P3	1	6.7	4	19.6	C6/1-15-15 P4	1	6.8	3.4	16.6	97x113-5 P3	1	5.2	2.6	10	C4 P4	1	7.1	3.6	18.5	C6/1-15-13 P3	1	6.7	3.3	16.9	C2 P3	1	7	3.4	18.9	C6/1-17-16 P3	1	5.4	2.5	10.4	C3 P4	1	7.1	3.4	16.7
E108WT P4	1	6.6	3.7	18.3	E111 P3	1	6.9	4.1	18.5	E101 P3	1	6.9	3.5	16.8	C6/1-15-15 P4	1	6.4	3.9	18.5	97x113-5 P3	1	6.6	3.4	16.7	C4 P4	1	6.5	3	14	C6/1-15-13 P3	1	6.9	3.6	18.4	C2 P3	1	5.2	2.1	8.4	C6/1-17-16 P3	1	7.5	3.4	17.5	C3 P4	1	6.9	3.6	17.7
E108WT P4	1	7.3	3	15.5	E111 P3	1	6.3	3	14.3	E101 P3	1	6.2	3.7	16.7	C6/1-15-15 P4	1	9.2	3.8	22.2	97x113-5 P3	1	8.6	3.5	19.7	C4 P4	1	6.8	3.3	15.9	C6/1-15-13 P3	1	7.4	3.4	17.3	C2 P3	1	7.3	3.9	19.6	C6/1-17-16 P3	1	6	3.5	15.3	C3 P4	1	8.5	3.6	17.9
E108WT P4	1	7.1	3.3	17.8	E111 P3	1	7.3	3.3	15.8	E101 P3	1	6.6	3.5	17.4	C6/1-15-15 P4	1	6.1	2.9	12.1	97x113-5 P3	1	7.4	3.4	17.8	C4 P4	1	7.2	3.4	17.7	C6/1-15-13 P3	1	6.9	3.3	15.5	C2 P3	1	7.1	3.4	18	C6/1-17-16 P3	1	6.9	3.3	16.3	C3 P4	1	6.3	3	14
E108WT P4	1	6.2	3	13.6	E111 P3	1	6	2.6	12.1	E101 P3	1	7	3.3	16.2	C6/1-15-15 P4	1	6.5	3	14.8	97x113-5 P3	1	7.1	3.4	18.3	C4 P4	1	6.7	3.3	15.2	C6/1-15-13 P3	1	7	3.6	18.6	C2 P3	1	7.5	4	21.3	C6/1-17-16 P3	1	6.1	3.3	14.8	C3 P4	1	5.4	2.2	8.8
E108WT P4	1	6.9	2.8	14.2	E111 P3	1	6	2.5	11.4	E101 P3	1	6.7	3.7	17.9	C6/1-15-15 P4	1	6.9	3.3	16.8	97x113-5 P3	1	6.2	3.2	14.3	C4 P4	1	7.3	3.2	17	C6/1-15-13 P3	1	7	3.1	16.4	C2 P3	1	6.8	3.5	17.5	C6/1-17-16 P3	1	7.5	3.3	17.5	C3 P4	1	6.2	2.7	12.4
E108WT P4	1	7.6	3.3	18.9	E111 P3	1	6.1	3.3	14.9	E101 P3	1	6.9	3.5	18.6	C6/1-15-15 P4	1	7.9	3.2	17.7	97x113-5 P3	1	7	3.2	17.2	C4 P4	1	6.2	2.9	13.2	C6/1-15-13 P3	1	7.3	3.3	17.9	C2 P3	1	6.9	3.1	16.4	C6/1-17-16 P3	1	6.7	3.1	15.4	C3 P4	1	6.5	2.8	13.2
E108WT P4	1	6.3	2.8	12.3	E111 P3	1	7.6	3.6	18.5	E101 P3	1	6.1	3.1	13.7	C6/1-15-15 P4	1	6.3	3.2	14.8	97x113-5 P3	1	7	3.6	18.6	C4 P4	1	7.5	4	21.8	C6/1-15-13 P3	1	6.9	3.3	16.4	C2 P3	1	5.8	2.6	11.3	C6/1-17-16 P3	1	7	3.4	17.5	C3 P4	1	6.7	3.1	14.8
E108WT P4	1	6.5	3.4	16.5	E111 P3	1	6.7	3	15	E101 P3	1	6.3	3.2	14.8	C6/1-15-15 P4	1	6.7	3.2	16.3	97x113-5 P3	1	6.6	3	14.6	C4 P4	1	6.9	3.4	18.3	C6/1-15-13 P3	1	7.9	3.5	18.9	C2 P3	1	6.6	3.2	15.6	C6/1-17-16 P3	1	6.3	2.9	13.7	C3 P4	1	6.2	2.8	12.2
E108WT P4	1	6.8	3.9	19.9	E111 P3	1	6.8	3.9	19.8	E101 P3	1	6.6	3.4	16.6	C6/1-15-15 P4	1	6.4	3.7	17.6	97x113-5 P3	1	6.1	3	13.9	C4 P4	1	7	3.1	15.9	C6/1-15-13 P3	1	6.7	3.8	18.7	C2 P3	1	5.9	2.9	12.1	C6/1-17-16 P3	1	6.5	3.3	16.2	C3 P4	1	7.8	3.3	17.8
E108WT P4	1	6.9	3.2	16.3	E111 P3	1	7.3	3.3	17.1	E101 P3	1	6.8	3.6	18	C6/1-15-15 P4	1	7	3.5	17.8	97x113-5 P3	1	6.7	3.2	16.1	C4 P4	1	7.4	3.6	19.5	C6/1-15-13 P3	1	5.6	3.8	15.4	C2 P3	1	5.7	2.8	12.3	C6/1-17-16 P3	1	6.9	3.5	18	C3 P4	1	6.8	3.2	16.6
E108WT P4	1	7.2	3.1	15.2	E111 P3	1	6.8	3.1	14.7	E101 P3	1	6.4	3.4	16.9	C6/1-15-15 P4	1	6.1	3.2	14.4	97x113-5 P3	1	5.8	2.8	10.4	C4 P4	1	7.5	3.6	19.2	C6/1-15-13 P3	1	6.5	3.1	14.3	C2 P3	1	6	3.2	14.3	C6/1-17-16 P3	1	7.1	3.7	18.2	C3 P4	1	6.7	3.3	15.4
E108WT P4	1	7	3.3	17	E111 P3	1	6.3	2.8	13.3	E101 P3	1	6.7	3.2	15.4	C6/1-15-15 P4	1	7.2	3.1	16.6	97x113-5 P3	1	6.7	3.5	18.1	C4 P4	1	7.9	3.7	20.8	C6/1-15-13 P3	1	6.9	3.3	16.2	C2 P3	1	8.1	3.6	19.3	C6/1-17-16 P3	1	6.4	3.5	16.9	C3 P4	1	7.9	3.6	19.9
E108WT P4	1	7.4	3	14.5	E111 P3	1	6.8	3.1	15.2	E101 P3	1	8.4	3.6	19.4	C6/1-15-15 P4	1	6.9	3.2	15.2	97x113-5 P3	1	6.4	3.5	17.1	C4 P4	1	8.8	3.5	20.7	C6/1-15-13 P3	1	7.1	3.4	17.4	C2 P3	1	6.7	3.2	15	C6/1-17-16 P3	1	7	5.1	21	C3 P4	1	7.4	3.9	20.8
E108WT P4	1	6.6	3.6	16.7	E111 P3	1	6.7	3.7	19	E101 P3	1	6.9	3.3	17.1	C6/1-15-15 P4	1	6.3	3	14.4	97x113-5 P3	1	7.2	3.6	18.9	C4 P4	1	6.2	3.2	13.7	C6/1-15-13 P3	1	7.2	3.5	18.8	C2 P3	1	7.3	3.7	19.6	C6/1-17-16 P3	1	7.1	3.2	17	C3 P4	1	7	3	14.9
E108WT P4	1	7	3.1	16.5	E111 P3	1	4.8	2.5	9.1	E101 P3	1	7	3.4	17.3	C6/1-15-15 P4	1	6.8	3.3	17.6	97x113-5 P3	1	7	3.5	18.6	C4 P4	1	8.1	3.6	19.3	C6/1-15-13 P3	1	7	3.4	17.9	C2 P3	1	6.4	3.2	15.8	C6/1-17-16 P3	1	7.3	2.8	13.6	C3 P4	1	6.4	2.9	13.2
E108WT P4	1	7.7	3.4	18.5	E111 P3	1	6.6	3.2	16	E101 P3	1	6.6	3.2	15.4	C6/1-15-15 P4	1	6.1	2.9	13	97x113-5 P3	1	5.3	2.9	11.8	C4 P4	1	6.5	3.4	16.8	C6/1-15-13 P3	1	7.4	4	17.4	C2 P3	1	6.5	3.2	15	C6/1-17-16 P3	1	6.5	3.8	18.4	C3 P4	1	6.7	3.1	15.2
E108WT P4	1	7	3	15.5	E111 P3	1	6	2.8	12.6	E101 P3	1	6.7	3.1	15.3	C6/1-15-15 P4	1	6.9	3.3	16.3	97x113-5 P3	1	6.9	3.3	16.9	C4 P4	1	7	2.8	14.8	C6/1-15-13 P3	1	6.5	3.2	15	C2 P3	1	7.1	3.9	20.1	C6/1-17-16 P3	1	5.9	3	12.8	C3 P4	1	7.1	3.7	18.1
E108WT P4	1	6.7	3.4	16.3	E111 P3	1	7	3.2	16.9	E101 P3	1	6.3	3	14.1	C6/1-15-15 P4	1	6.2	2.8	12.5	97x113-5 P3	1	5.8	3.1	13.6	C4 P4	1	6.7	3.3	16.3	C6/1-15-13 P3	1	6.6	3.7	18.7	C2 P3	1	6.5	3.1	14.7	C6/1-17-16 P3	1	6.2	2.9	13.3	C3 P4	1	5.8	3.3	13.8
E108WT P4	1	6.5	3.4	17.4	E111 P3	1	7.2	3.1	16.5	E101 P3	1	7.2	3.4	17.7	C6/1-15-15 P4	1	6.8	3.2	16.3	97x113-5 P3	1	7	3	15.7	C4 P4	1	7.6	3.3	17.8	C6/1-15-13 P3	1	6.3	2.6	12	C2 P3	1	6.5	3	13.8	C6/1-17-16 P3	1	6.5	3.4	16.8	C3 P4	1	7.1	3.5	18.2
E108WT P4	1	7.1	3.3	17.2	E111 P3	1	6.7	3.5	17.4	E101 P3	1	6.7	3.2	15.3	C6/1-15-15 P4	1	6.6	3.6	18.1	97x113-5 P3	1	6.5	3.7	18	C4 P4	1	6.2	2.7	12.6	C6/1-15-13 P3	1	6.4	3.2	15.1	C2 P3	1	8.9	3.8	20.9	C6/1-17-16 P3	1	6.7	3.1	15	C3 P4	1	6.6	3.6	17.2
E108WT P4	1	6.7	3.1	14.9	E111 P3	1	6.2	3	13.8	E101 P3	1	6.8	3.1	15.2	C6/1-15-15 P4	1	7.2	3.7	19	97x113-5 P3	1	6.1	3.4	15.7	C4 P4	1	7.1	3.1	15.2	C6/1-15-13 P3	1	6.5	3.1	14.7	C2 P3	1	6.6	3.4	17.5	C6/1-17-16 P3	1	6.5	2.9	13.8	C3 P4	1	7.8	3.2	18.7
E108WT P4	1	6.6	3.7	18.3	E111 P3	1	6.6	3.2	15.9	E101 P3	1	6.5	3.8	18.6	C6/1-15-15 P4	1	6.2	3.1	14.5	97x113-5 P3	1	6.2	3	13.8	C4 P4	1	6.6	3.3	15.5	C6/1-15-13 P3	1	6.9	3.2	15.6	C2 P3	1	5.9	3.1	13.9	C6/1-17-16 P3	1	5.8	3	12.3	C3 P4	1	6.7	3.4	15.6
E108WT P4	1	6.7	3	14.8	E111 P3	1	6.7	3.3	16.2	E101 P3	1	6.7	3	15.4	C6/1-15-15 P4	1	7	3.3	17.4	97x113-5 P3	1	6.5	3.3	15.3	C4 P4	1	7.4	3.4	18.6	C6/1-15-13 P3	1	6.1	3.8	17.7	C2 P3	1	6.8	3.6	17.9	C6/1-17-16 P3	1	7.1	3.4	17.2	C3 P4	1	6.9	3.7	18.5
E108WT P4	1	6.9	3	14.8	E111 P3	1	6.5	3.1	15.7	E101 P3	1	7.3	3.5	18.1	C6/1-15-15 P4	1	7.7	3.3	18.5	97x113-5 P3	1	6.1	3	13.9	C4 P4	1	7	3.3	16.9	C6/1-15-13 P3	1	6.8	3.4	17.9	C2 P3	1	7	3.6	19	C6/1-17-16 P3	1	6.7	3.4	17.3	C3 P4	1	7.4	3.5	18.9
E108WT P4	1	6.9	3.5	17.4	E111 P3	1	6.7	3.1	14.8	E101 P3	1	5.9	2.8	11.9	C6/1-15-15 P4	1	6.3	3.5	16.2	97x113-5 P3	1	5	1.8	7.3	C4 P4	1	6.6	3.8	18.9	C6/1-15-13 P3	1	7.2	3.9	20	C2 P3	1	7.3	3.4	17.5	C6/1-17-16 P3	1	7.4	3.6	18.5	C3 P4	1	7.4	3.3	16.4
E108WT P4	1	5.7	2.8	11.3	E111 P3	1	7.3	3.3	17.1	E101 P3	1	7.2	3.5	17.2	C6/1-15-15 P4	1	6.2	2.9	13.1	97x113-5 P3	1	6.3	3.1	14.5	C4 P4	1	6.6	3.1	13.6	C6/1-15-13 P3	1	6.6	3.7	18.1	C2 P3	1	6.5	3.1	16.1	C6/1-17-16 P3	1	6.9	3.3	17	C3 P4	1	6.6	3.2	15.1
E108WT P4	1	5.6	2.7	11.1	E111 P3	1	6.3	3.2	14.1	E101 P3	1	6.5	3.4	16.4	C6/1-15-15 P4	1	6.9	3.4	17.5	97x113-5 P3	1	6.5	3.2	14.8	C4 P4	1	7.4	3.6	19	C6/1-15-13 P3	1	6.7	3.6	17.9	C2 P3	1	6.2	3	13.5	C6/1-17-16 P3	1	6.6	3.7	18.3	C3 P4	1	7	3.6	19.1
E108WT P4	1	6.1	2.8	12.5	E111 P3	1	6.9	3.2	15.7	E101 P3	1	7.1	3.8	20.9	C6/1-15-15 P4	1	6.4	3.5	16.2	97x113-5 P3	1	6.5	3.1	14.6	C4 P4	1	6.9	3.3	16.4	C6/1-15-13 P3	1	6.9	4	20.1	C2 P3	1	6.3	2.8	12.8	C6/1-17-16 P3	1	6.1	3.2	14.4	C3 P4	1	5.2	2.3	8.8
E108WT P4	1	6.6	3.9	19.3	E111 P3	1	6.8	3.4	16.8	E101 P3	1	6.2	3.2	15	C6/1-15-15 P4	1	6.7	3.3	17.1	97x113-5 P3	1	7.8	3.5	18.7	C4 P4	1	7.4	3.4	18.2	C6/1-15-13 P3	1	6.8	3.6	18.2	C2 P3	1	6.8	3.6	18.8	C6/1-17-16 P3	1	6.7	3.5	17.5	C3 P4	1	7.5	3.6	19.1
E108WT P4	1	6.3	3.8	17.8	E111 P3	1	6.2	2.7	12.4	E101 P3	1	7.3	3.8	18.9	C6/1-15-15 P4	1	6.8	3.2	15.8	97x113-5 P3	1	7	3.2	16.2	C4 P4	1	7.6	3.5	19.8	C6/1-15-13 P3	1	5.5	2.8	11.1	C2 P3	1	7.1	3.4	18.3	C6/1-17-16 P3	1	6.7	4	19.7	C3 P4	1	6.9	3.2	16.5
E108WT P4	1	7.9	3.1	16.5	E111 P3	1	6.5	3	14.7	E101 P3	1	7	4	17.8	C6/1-15-15 P4	1	6.5	3.7	17.9	97x113-5 P3	1	6	3	13.3	C4 P4	1	7.7	4	20.7	C6/1-15-13 P3	1	7.1	3.7	19.1	C2 P3	1	6.5	3	14.6	C6/1-17-16 P3	1	6.8	3.7	17.9	C3 P4	1	7.1	3.9	20.6
E108WT P4	1	6.9	3.6	18.6	E111 P3	1	7.3	3.3	17.2	E101 P3	1	5.4	2.5	10.2	C6/1-15-15 P4	1	6.3	3	14.1	97x113-5 P3	1	6.7	3.4	17	C4 P4	1	7.2	3.5	17.4	C6/1-15-13 P3	1	6.3	3.2	15.2	C2 P3	1	6.1	3.1	14.1	C6/1-17-16 P3	1	7	3	15	C3 P4	1	7.4	3.6	18.7
E108WT P4	1	6.6	3.8	19	E111 P3	1	5.3	2.3	9.1	E101 P3	1	6.7	3.2	16.8	C6/1-15-15 P4	1	6.9	3.4	17.3	97x113-5 P3	1	5.7	3	12.6	C4 P4	1	7.4	3.7	20.1	C6/1-15-13 P3	1	6.2	2.9	13.1	C2 P3	1	7.7	3.6	19.3	C6/1-17-16 P3	1	6	2.8	12.6	C3 P4	1	6.3	3.4	15.3
E108WT P4	1	8.3	3.5	18.8	E111 P3	1	6.2	3.1	13.3	E101 P3	1	6.5	3.3	16.7	C6/1-15-15 P4	1	5.6	2.3	9	97x113-5 P3	1	7.1	3.5	17.8	C4 P4	1	7.4	3.8	20.6	C6/1-15-13 P3	1	6.5	3.9	18.7	C2 P3	1	6.6	3.6	18	C6/1-17-16 P3	1	7	3.1	15.9	C3 P4	1	6.9	3	15.4
E108WT P4	1	5.7	2.8	11	E111 P3	1	6.9	3.6	18.2	E101 P3	1	6.7	3.1	15.6	C6/1-15-15 P4	1	6.8	3.3	17	97x113-5 P3	1	6.6	3	14.4	C4 P4	1	7.1	3.3	16.5	C6/1-15-13 P3	1	7.4	3.7	19.5	C2 P3	1	8.1	3.4	19.4	C6/1-17-16 P3	1	6.5	3.5	16.8	C3 P4	1	7.2	3.2	17.3
E108WT P4	1	6.6	3	15.5	E111 P3	1	6.7	3.2	16.1	E101 P3	1	6.8	3.5	17.8	C6/1-15-15 P4	1	6.8	4.1	20.2	97x113-5 P3	1	5.8	3.5	14.9	C4 P4	1	5.8	3.1	12.6	C6/1-15-13 P3	1	6.5	3.7	16	C2 P3	1	7.2	3.8	19.5	C6/1-17-16 P3	1	6.5	3.1	15.4	C3 P4	1	6.7	3.2	15.3
E108WT P4	1	6.7	3.6	17.7	E111 P3	1	6.5	3.5	15.9	E101 P3	1	5.9	2.9	12.6	C6/1-15-15 P4	1	7	3.2	17.2	97x113-5 P3	1	6.9	3.6	18.4	C4 P4	1	6.1	2.9	12.9	C6/1-15-13 P3	1	6	2.8	12	C2 P3	1	5.6	2.7	11.3	C6/1-17-16 P3	1	6.3	3	14	C3 P4	1	7	3.6	19.2
E108WT P4	1	7.1	3	16.5	E111 P3	1	6.5	3.1	14.7	E101 P3	1	6	2.7	11.8	C6/1-15-15 P4	1	6.5	3	14.2	97x113-5 P3	1	6.6	3.1	15	C4 P4	1	7.3	3.3	17	C6/1-15-13 P3	1	6.5	3.2	15.1	C2 P3	1	6.8	3.5	18.2	C6/1-17-16 P3	1	6.8	3.2	16.9	C3 P4	1	7.5	3.8	19.9
E108WT P4	1	7.5	3.4	18.4	E111 P3	1	5.9	2.9	13	E101 P3	1	9.7	3.2	17.9	C6/1-15-15 P4	1	5.9	2.9	12.5	97x113-5 P3	1	5.4	2.5	10.1	C4 P4	1	7.4	1.4	6	C6/1-15-13 P3	1	6.9	3.4	16.4	C2 P3	1	6.7	3.5	17.2	C6/1-17-16 P3	1	6.8	3.6	18.3	C3 P4	1	5.6	2.8	11.3
E108WT P4	1	7.8	2.8	15.2	E111 P3	1	6.8	3.5	17.2	E101 P3	1	6.6	3.7	18.4	C6/1-15-15 P4	1	6.3	3.5	17	97x113-5 P3	1	6.5	3.8	19.1	C4 P4	1	7.3	4	21	C6/1-15-13 P3	1	7	3.1	16.8	C2 P3	1	7.1	4.1	22.2	C6/1-17-16 P3	1	6.5	3.1	15.1	C3 P4	1	6.3	3.7	15.7
E108WT P4	1	7	2.8	15.3	E111 P3	1	6.3	3.3	15.8	E101 P3	1	6.9	2.9	15	C6/1-15-15 P4	1	7	3.1	15.5	97x113-5 P3	1	5.9	2.8	12.2	C4 P4	1	7.7	3.5	19	C6/1-15-13 P3	1	6.5	3.3	15.9	C2 P3	1	5.5	2.9	11.5	C6/1-17-16 P3	1	6.8	3.4	17.3	C3 P4	1	6.8	3.4	16.8
E108WT P4	1	5.9	2.8	12.1	E111 P3	1	6.7	3.3	16.7	E101 P3	1	6.6	3.1	14.8	C6/1-15-15 P4	1	6.8	3.3	16.5	97x113-5 P3	1	6.8	3.9	19.2	C4 P4	1	6.9	3.8	18.1	C6/1-15-13 P3	1	6.5	3	14	C2 P3	1	7	3.2	16.5	C6/1-17-16 P3	1	6.2	3	13.6	C3 P4	1	6.5	2.9	14.2
E108WT P4	1	7	2.8	13.6	E111 P3	1	5.8	2.7	11.5	E101 P3	1	6.7	3.6	18.2	C6/1-15-15 P4	1	6.7	3.2	16.4	97x113-5 P3	1	6.7	3.1	14.8	C4 P4	1	7.4	3.6	19.4	C6/1-15-13 P3	1	6.5	3.9	18.8	C2 P3	1	6.2	3.4	15.4	C6/1-17-16 P3	1	6.9	3.5	17.9	C3 P4	1	7.9	3.3	16.6
E108WT P4	1	7.3	3.5	18.9	E111 P3	1	7.3	3.6	19.6	E101 P3	1	6.6	3.8	19.2	C6/1-15-15 P4	1	6.9	3.3	17	97x113-5 P3	1	5.2	3.3	13.1	C4 P4	1	7.3	3.1	15.9	C6/1-15-13 P3	1	7.2	3.4	17.1	C2 P3	1	7.2	3.6	20.4	C6/1-17-16 P3	1	6.4	3	14.4	C3 P4	1	6.2	3.2	14.7
E108WT P4	1	7.7	3.2	16.5	E111 P3	1	6.4	3	14.3	E101 P3	1	6.1	3	13.5	C6/1-15-15 P4	1	6.1	3.1	13.8	97x113-5 P3	1	6.3	3.1	15.1	C4 P4	1	6.5	3	13.9	C6/1-15-13 P3	1	7.5	3.3	16.2	C2 P3	1	6.9	3.2	16.6	C6/1-17-16 P3	1	6.8	3.3	17.2	C3 P4	1	6.4	3.5	16
E108WT P4	1	6.8	2.9	14.4	E111 P3	1	6.3	2.7	12.2	E101 P3	1	6.5	3.7	17.6	C6/1-15-15 P4	1	7	3.3	16.5	97x113-5 P3	1	7.1	3.4	18.3	C4 P4	1	6.3	3	13.9	C6/1-15-13 P3	1	7.5	3.5	17.3	C2 P3	1	6.8	3.3	16.9	C6/1-17-16 P3	1	6.6	3.1	15.2	C3 P4	1	6.9	3.5	16.8
E108WT P4	1	5.7	2.8	11.4	E111 P3	1	6.4	2.9	13.7	E101 P3	1	6.6	3	15.1	C6/1-15-15 P4	1	6.6	3.5	17.9	97x113-5 P3	1	6.7	3.2	15.9	C4 P4	1	6.3	3.4	15.4	C6/1-15-13 P3	1	9.4	3.5	20.4	C2 P3	1	6.9	3.9	19.7	C6/1-17-16 P3	1	6.8	3	14.4	C3 P4	1	7.1	3.6	17.6
E108WT P4	1	7.3	3.4	17.8	E111 P3	1	5.7	2.8	11.8	E101 P3	1	6.6	3.1	15.7	C6/1-15-15 P4	1	6.9	3.1	16.2	97x113-5 P3	1	6.5	3	14.9	C4 P4	1	6.2	2.8	13.1	C6/1-15-13 P3	1	6.9	3.8	19.3	C2 P3	1	6	2.8	12.8	C6/1-17-16 P3	1	6.5	3.1	14.6	C3 P4	1	7	2.9	14.7
E108WT P4	1	7.1	3.4	17.9	E111 P3	1	6	3.6	14.1	E101 P3	1	6.9	3.4	17.7	C6/1-15-15 P4	1	6.5	3.8	18.1	97x113-5 P3	1	7	3.4	17.3	C4 P4	1	7.5	3.5	19.5	C6/1-15-13 P3	1	6.8	3.8	19.4	C2 P3	1	5.7	2.9	12.3	C6/1-17-16 P3	1	7.2	3.2	16.6	C3 P4	1	6.6	2.6	12.5
E108WT P4	1	6.8	2.9	14.5	E111 P3	1	6.9	3.3	16.8	E101 P3	1	5.4	2.3	9.1	C6/1-15-15 P4	1	6.8	3.1	15.4	97x113-5 P3	1	6.3	2.9	12.4	C4 P4	1	7	3.5	18.3	C6/1-15-13 P3	1	7.1	3.4	18.5	C2 P3	1	6.6	3.3	17.4	C6/1-17-16 P3	1	6.3	3.2	15.2	C3 P4	1	6.9	3.4	17.7
E108WT P4	1	6.5	3.2	14.7	E111 P3	1	6	2.6	10.7	E101 P3	1	6.3	2.9	13.5	C6/1-15-15 P4	1	7.2	3.2	17.5	97x113-5 P3	1	6.2	3.3	15	C4 P4	1	7.4	3.5	18.8	C6/1-15-13 P3	1	6.7	3.1	14.7	C2 P3	1	7.6	3.7	20.2	C6/1-17-16 P3	1	6.6	3.7	18.1	C3 P4	1	6.1	2.8	12.8
E108WT P4	1	6.6	3.4	15.7	E111 P3	1	7.5	2.9	15	E101 P3	1	6.1	3.6	16.3	C6/1-15-15 P4	1	6.8	3.1	15.6	97x113-5 P3	1	7.2	4.1	20.3	C4 P4	1	7.2	3.2	17.2	C6/1-15-13 P3	1	5.4	2.4	9.2	C2 P3	1	6.5	3	14.5	C6/1-17-16 P3	1	6.9	3.2	15.9	C3 P4	1	6.6	3.3	15.8
E108WT P4	1	6.7	3.4	17	E111 P3	1	7.5	3.4	17.2	E101 P3	1	5.5	2.8	11.8	C6/1-15-15 P4	1	6.4	3.6	17.3	97x113-5 P3	1	5.9	3	13.5	C4 P4	1	6.9	3.7	18.6	C6/1-15-13 P3	1	6.4	3.2	15.5	C2 P3	1	6.3	3.3	16.1	C6/1-17-16 P3	1	5.5	2.6	10.7	C3 P4	1	6.5	2.9	13.8
E108WT P4	1	6.5	3.1	15	E111 P3	1	7.1	3.9	20.8	E101 P3	1	6.7	3.3	17.1	C6/1-15-15 P4	1	5.8	3	12.8	97x113-5 P3	1	7.3	3.9	16.9	C4 P4	1	6.7	3.8	19.2	C6/1-15-13 P3	1	6.8	3.5	17.8	C2 P3	1	6.3	3.6	17.1	C6/1-17-16 P3	1	6.7	3.3	16.5	C3 P4	1	7.4	3.2	16.8
E108WT P4	1	7.7	3.7	20.3	E111 P3	1	6.7	3.2	15	E101 P3	1	6.5	3.8	18.5	C6/1-15-15 P4	1	6.8	3.1	15.7	97x113-5 P3	1	8	3.3	18.5	C4 P4	1	7.1	3.1	15.9	C6/1-15-13 P3	1	6.4	2.6	12.9	C2 P3	1	7.5	3.6	20.5	C6/1-17-16 P3	1	6.9	3	14.5	C3 P4	1	6.8	3.3	16.1
E108WT P4	1	6.7	3	14.5	E111 P3	1	6.8	3.3	16.2	E101 P3	1	6	3	13.6	C6/1-15-15 P4	1	7	3.6	17.9	97x113-5 P3	1	5.9	2.9	12.7	C4 P4	1	7.5	3.9	21.4	C6/1-15-13 P3	1	6.9	3.2	16.8	C2 P3	1	7.4	3.6	20	C6/1-17-16 P3	1	7.1	3.3	16.6	C3 P4	1	7.6	3.1	16.5
E108WT P4	1	6.9	3.5	16.6	E111 P3	1	6.8	3.2	16.5	E101 P3	1	6.5	3.1	14.7	C6/1-15-15 P4	1	7	3	15.3	97x113-5 P3	1	6.8	3.3	16.9	C4 P4	1	8.7	3.9	21.8	C6/1-15-13 P3	1	6.4	3.1	15.4	C2 P3	1	5.5	2.6	11.3	C6/1-17-16 P3	1	7.2	3.5	18.4	C3 P4	1	6.9	3.4	17.9
E108WT P4	1	6.7	3.8	18.8	E111 P3	1	7	3.4	17.4	E101 P3	1	7.5	3.7	19.2	C6/1-15-15 P4	1	7.1	4.2	18	97x113-5 P3	1	6.4	3.6	15	C4 P4	1	7.1	3.7	19.4	C6/1-15-13 P3	1	7.3	3.8	19.8	C2 P3	1	6.9	3.3	16.5	C6/1-17-16 P3	1	7.3	3.3	17.3	C3 P4	1	6.5	3.9	18.8
E108WT P4	1	6.2	4	17.8	E111 P3	1	6.6	3.1	14.5	E101 P3	1	7.1	3.3	17.3	C6/1-15-15 P4	1	6.6	3.5	17.4	97x113-5 P3	1	7.4	3.8	20.1	C4 P4	1	7.7	3.5	19	C6/1-15-13 P3	1	6.1	3.5	15.8	C2 P3	1	7.5	3.3	17.5	C6/1-17-16 P3	1	6.3	3.2	15.9	C3 P4	1	6.9	3.4	18
E108WT P4	1	6.4	2.9	13.4	E111 P3	1	6.4	3.3	15.3	E101 P3	1	6.3	2.7	11.6	C6/1-15-15 P4	1	6.7	2.8	12.9	97x113-5 P3	1	6.7	3.2	14.8	C4 P4	1	6.8	3.1	16.5	C6/1-15-13 P3	1	8	3.7	19.8	C2 P3	1	7.1	3.6	18.6	C6/1-17-16 P3	1	6.3	3	13.8	C3 P4	1	7.3	4	21.5
E108WT P4	1	6.9	2.9	14.8	E111 P3	1	5.9	3.1	13.6	E101 P3	1	6.5	3.1	15.7	C6/1-15-15 P4	1	8	3.5	17.9	97x113-5 P3	1	6.6	3.2	15.6	C4 P4	1	7.9	4	22.5	C6/1-15-13 P3	1	6.3	3	13.7	C2 P3	1	6.2	3.2	14.3	C6/1-17-16 P3	1	6.3	3.3	15.9	C3 P4	1	6.9	3.1	15.7
E108WT P4	1	7.6	3.3	17	E111 P3	1	6.2	2.8	13.3	E101 P3	1	6.7	3.4	17.9	C6/1-15-15 P4	1	7.2	2.9	13.5	97x113-5 P3	1	7	3.5	17.6	C4 P4	1	7.6	3.3	19.1	C6/1-15-13 P3	1	6.4	3	13.6	C2 P3	1	6.5	3.7	19	C6/1-17-16 P3	1	6.6	3.2	15.3	C3 P4	1	8.5	4.2	22.5
E108WT P4	1	6.2	3.5	16	E111 P3	1	6.4	3.2	14.8	E101 P3	1	7	3.3	17.2	C6/1-15-15 P4	1	6.9	3.2	16	97x113-5 P3	1	7	4.2	22.1	C4 P4	1	7	3.8	18.8	C6/1-15-13 P3	1	6.5	3.3	15.8	C2 P3	1	6.3	3.2	15.6	C6/1-17-16 P3	1	7.7	3.9	20.1	C3 P4	1	5.6	3	12.3
E108WT P4	1	7.1	3.6	17.9	E111 P3	1	7.5	3.4	18	E101 P3	1	6.5	3.1	15	C6/1-15-15 P4	1	7.1	3.3	16.9	97x113-5 P3	1	6.7	4.3	20.3	C4 P4	1	7.4	4	21.7	C6/1-15-13 P3	1	7.1	3.9	20.1	C2 P3	1	7.2	3.8	21	C6/1-17-16 P3	1	6.9	3.9	19.5	C3 P4	1	6.4	3.3	14.9
E108WT P4	1	6.5	3.7	17.4	E111 P3	1	7.3	3.6	17.3	E101 P3	1	7	3.3	17.7	C6/1-15-15 P4	1	8.4	3.6	20.2	97x113-5 P3	1	6.7	3.3	17	C4 P4	1	7.1	2.9	14.8	C6/1-15-13 P3	1	6.4	3.8	18.1	C2 P3	1	7.5	3.9	21.7	C6/1-17-16 P3	1	6.1	3.3	14.9	C3 P4	1	6.7	3.1	14.8
E108WT P4	1	6.9	3.8	18.1	E111 P3	1	6.6	3	15.2	E101 P3	1	6.1	2.8	13	C6/1-15-15 P4	1	7.5	3.5	18.7	97x113-5 P3	1	6.4	3.3	16.3	C4 P4	1	6.4	3.2	14.4	C6/1-15-13 P3	1	6.4	3.1	14.6	C2 P3	1	6.2	3.5	16.4	C6/1-17-16 P3	1	6.7	3.5	17.5	C3 P4	1	6.6	3.3	16.2
E108WT P4	1	6.5	2.9	12.4	E111 P3	1	8.7	3.7	20.2	E101 P3	1	6.6	3.7	18.4	C6/1-15-15 P4	1	7	3.2	16.8	97x113-5 P3	1	5.6	2.7	11.7	C4 P4	1	7.2	3.8	20.2	C6/1-15-13 P3	1	7.4	3.4	17.4	C2 P3	1	7	3.6	19	C6/1-17-16 P3	1	6.9	3	15.6	C3 P4	1	7.2	3.5	18
E108WT P4	1	6.1	2.7	11.8	E111 P3	1	6.4	3.3	15.9	E101 P3	1	7.1	3.4	17.6	C6/1-15-15 P4	1	8.3	3.4	19	97x113-5 P3	1	7.2	3.3	15	C4 P4	1	7.6	3.8	18.5	C6/1-15-13 P3	1	7.2	3.6	19.4	C2 P3	1	6	2.9	13.2	C6/1-17-16 P3	1	6	2.8	12.7	C3 P4	1	5	2.3	8.7
E108WT P4	1	6.8	3.4	17.2	E111 P3	1	6.6	3	14.7	E101 P3	1	6.5	3.1	15.2	C6/1-15-15 P4	1	7.4	3.4	18.1	97x113-5 P3	1	7.6	3.5	19	C4 P4	1	6.7	3.4	17	C6/1-15-13 P3	1	7.7	3.5	19.3	C2 P3	1	6.1	2.8	12.8	C6/1-17-16 P3	1	7.2	3.3	16.3	C3 P4	1	6.7	3.4	17.2
E108WT P4	1	6	2.5	10.6	E111 P3	1	6.7	3.3	17	E101 P3	1	6.2	3	13.3	C6/1-15-15 P4	1	6.3	3.1	13.6	97x113-5 P3	1	7	3.7	17.7	C4 P4	1	7.3	3.5	18.4	C6/1-15-13 P3	1	7.3	3.3	17.1	C2 P4	1	7.1	3.8	20.5	C6/1-17-16 P3	1	7.3	3.1	15.8	C3 P4	1	6.6	3.9	18.5
E108WT P4	1	6.7	3.1	14.7	E111 P3	1	7	3.3	16.4	E101 P3	1	5.4	2.2	8.9	C6/1-15-15 P4	1	6.9	3.4	16.7	97x113-5 P3	1	6.7	3.9	19.3	C4 P4	1	7.5	3.5	19.1	C6/1-15-13 P3	1	7.1	3.7	19.2	C2 P4	1	6.2	3.3	14.6	C6/1-17-16 P3	1	6.8	3.4	17.5	C3 P4	1	6	3	12.9
E108WT P4	1	6.1	2.7	12.6	E111 P3	1	7.2	3.4	16.7	E101 P3	1	7.2	3.5	18.9	C6/1-15-15 P4	1	8.1	3.6	19.5	97x113-5 P3	1	6.5	3.8	17	C4 P4	1	7.2	3.8	19.2	C6/1-15-13 P3	1	7	3.2	16.4	C2 P4	1	6.9	4.1	21.1	C6/1-17-16 P3	1	4.5	3.2	10.9	C3 P4	1	6.7	2.7	14.3
E108WT P4	1	6.5	2.9	13.9	E111 P3	1	6.7	3.6	18.4	E101 P3	1	7	3.5	18.9	C6/1-15-15 P4	1	5.8	2.5	10.4	97x113-5 P3	1	6	3.2	14.7	C4 P4	1	5.9	3.2	13.2	C6/1-15-13 P3	1	6.5	3.1	15.1	C2 P4	1	5.7	2.8	11.7	C6/1-17-16 P3	1	6.9	3.3	16.7	C3 P4	1	6.7	3.8	19
E108WT P4	1	7.2	3.5	19.2	E111 P3	1	6.8	3.3	16.6	E101 P3	1	6.7	3.4	17.3	C6/1-15-15 P4	1	6.7	3.5	15.9	97x113-5 P3	1	6.8	4	19.9	C4 P4	1	7.2	3.7	19.6	C6/1-15-13 P3	1	7.8	3.6	19.6	C2 P4	1	7	3.2	15.9	C6/1-17-16 P3	1	6.7	4.5	20.4	C3 P4	1	6.3	3.2	14.9
E108WT P4	1	7	3.6	18.4	E111 P3	1	6.8	3.2	16.3	E101 P3	1	6.7	3	14.5	C6/1-15-15 P4	1	6.6	3.2	15.8	97x113-5 P3	1	6.5	3.7	17.9	C4 P4	1	5.9	2.6	10.6	C6/1-15-13 P3	1	6.7	3.7	18.6	C2 P4	1	7.5	3.5	19.2	C6/1-17-16 P3	1	6.1	3.9	17.4	C3 P4	1	6.6	3.3	15.7
E108WT P4	1	5.5	2.3	9.5	E111 P3	1	7.2	3.5	18.4	E101 P3	1	7.3	3.5	17.6	C6/1-15-15 P4	1	7.5	3.1	16.6	97x113-5 P3	1	6.6	3.7	18.4	C4 P4	1	7.1	3.8	20.1	C6/1-15-13 P3	1	6.5	3.7	17.4	C2 P4	1	6.3	2.9	13.2	C6/1-17-16 P3	1	6.6	3.3	15.9	C3 P4	1	6.3	3.3	14.8
E108WT P4	1	5.9	3	13	E111 P3	1	6.5	3	14.6	E101 P3	1	7.1	3.3	17.2	C6/1-15-15 P4	1	5.2	2.5	9.6	97x113-5 P3	1	6.8	3.1	16.1	C4 P4	1	7.7	3.6	20.5	C6/1-15-13 P3	1	6.7	3.5	17.1	C2 P4	1	7.8	3.7	19.3	C6/1-17-16 P3	1	8.7	3.5	18.8	C3 P4	1	7	2.8	15.1
E108WT P4	1	6.8	3.3	16.6	E111 P3	1	6.9	4	21	E101 P3	1	6.6	3.2	16	C6/1-15-15 P4	1	6.2	3	13.8	97x113-5 P3	1	6.5	3.2	15.5	C4 P4	1	7.8	4	22.6	C6/1-15-13 P3	1	6.3	3.4	16.1	C2 P4	1	5.4	2.7	10.6	C6/1-17-16 P3	1	7.1	2.9	15	C3 P4	1	6.2	2.8	13.7
E108WT P4	1	7.2	3.2	16.7	E111 P3	1	6.8	3.6	17.9	E101 P3	1	6.2	2.9	13.3	C6/1-15-15 P4	1	6.1	2.7	11.4	97x113-5 P3	1	6	3.2	14.2	C4 P4	1	7.9	3.8	20.2	C6/1-15-13 P3	1	6.7	3.1	15.7	C2 P4	1	6.3	3.5	16.5	C6/1-17-16 P3	1	6.1	3	13.5	C3 P4	1	6.2	2.8	13
E108WT P4	1	6.3	3.6	17.3	E111 P3	1	7	3.1	15.8	E101 P3	1	5.8	2.5	10.5	C6/1-15-15 P4	1	7	2.9	13.7	97x113-5 P3	1	6.5	3.1	15.3	C4 P4	1	6.7	3.4	16.2	C6/1-15-13 P3	1	7.3	3.4	16.7	C2 P4	1	6.7	3.2	15.8	C6/1-17-16 P3	1	6	3	13.6	C3 P4	1	6.3	2.7	12.8
E108WT P4	1	7	3.8	19.5	E111 P3	1	6.9	3.4	17.6	E101 P3	1	6.3	3.2	14.7	C6/1-15-15 P4	1	6.6	3.3	16.2	97x113-5 P3	1	6.6	4.1	20.4	C4 P4	1	7.2	3.6	19.2	C6/1-15-13 P3	1	6.5	2.8	13.5	C2 P4	1	6.6	3.4	16.5	C6/1-17-16 P3	1	6.6	3.1	15.3	C3 P4	1	6.5	3.7	17.1
E108WT P4	1	6.4	2.9	13.4	E111 P3	1	6.2	2.4	10.4	E101 P3	1	8.7	0.9	5.2	C6/1-15-15 P4	1	6.6	3.1	15.6	97x113-5 P3	1	7.6	3.8	20.7	C4 P4	1	7.3	2.8	14.8	C6/1-15-13 P3	1	6.9	3.9	19.3	C2 P4	1	7	3.5	16.8	C6/1-17-16 P3	1	7	3.3	17	C3 P4	1	6.1	3.3	13.3
E108WT P4	1	6.6	3.7	18.5	E111 P3	1	6.4	2.9	13.7	E101 P3	1	6.3	3	14.4	C6/1-15-15 P4	1	6.2	2.8	12.8	97x113-5 P3	1	6.2	3	14.2	C4 P5	1	12.2	1.8	9.3	C6/1-15-13 P3	1	6	3.1	14.1	C2 P4	1	7.3	3.5	17.9	C6/1-17-16 P3	1	6.8	3.1	15.8	C3 P5	1	6.4	3.7	15.8
E108WT P4	1	7.2	3.9	18.9	E111 P3	1	6.3	3.1	14.1	E101 P3	1	5.7	2.6	10.9	C6/1-15-15 P4	1	6.4	3.2	14.9	97x113-5 P3	1	6.7	3.2	16.5	C4 P5	1	7.3	3.3	16	C6/1-15-13 P3	1	5.6	2.6	10.5	C2 P4	1	7.1	3.8	20.6	C6/1-17-16 P3	1	6.9	3.6	17.3	C3 P5	1	6.5	3.7	16.9
E108WT P4	1	6.7	3.3	16	E111 P3	1	7.1	3.2	16.4	E101 P3	1	6.9	3.1	15.6	C6/1-15-15 P4	1	6.2	3.4	15.1	97x113-5 P3	1	6.8	3.4	16.9	C4 P5	1	8.7	3.2	19.8	C6/1-15-13 P3	1	7.1	3.5	18.5	C2 P4	1	7.1	3.3	17.9	C6/1-17-16 P3	1	6.1	2.8	12.6	C3 P5	1	7.1	3.5	17.9
E108WT P4	1	6.2	2.8	12.7	E111 P3	1	7.2	3	15.7	E101 P3	1	7	3.1	17.1	C6/1-15-15 P4	1	6.4	3.5	16.2	97x113-5 P3	1	6.3	3.4	15.6	C4 P5	1	6.3	4.4	18.2	C6/1-15-13 P3	1	7.2	3.3	17.8	C2 P4	1	7	3.3	17.1	C6/1-17-16 P3	1	6.2	2.9	13	C3 P5	1	7	3.1	16.1
E108WT P4	1	6.7	3.7	18.2	E111 P3	1	6.6	3.2	15.7	E101 P3	1	6.3	2.9	13.8	C6/1-15-15 P4	1	6.2	3	14	97x113-5 P3	1	7.8	3.6	19.6	C4 P5	1	6.7	3.7	18.5	C6/1-15-13 P3	1	6.5	3.3	15.7	C2 P4	1	6.3	3.2	14.9	C6/1-17-16 P3	1	6.4	3.2	15.5	C3 P5	1	7.1	3.6	18.8
E108WT P4	1	5.7	2.4	9.8	E111 P3	1	6.4	3.4	15.8	E101 P3	1	6.8	3.2	15.8	C6/1-15-15 P4	1	6.8	3.8	18.8	97x113-5 P3	1	6.1	3	14.1	C4 P5	1	7.8	3.6	18.1	C6/1-15-13 P3	1	7.9	3.2	17.2	C2 P4	1	5.8	2.8	12.1	C6/1-17-16 P3	1	6.2	2.8	12.7	C3 P5	1	7.1	3.2	16.5
E108WT P4	1	6.8	2.6	12.8	E111 P3	1	6.1	2.8	12.4	E101 P3	1	6.6	3	15.2	C6/1-15-15 P4	1	6.8	3.1	15.7	97x113-5 P3	1	5.8	3.1	13.4	C4 P5	1	6.5	3.1	14.3	C6/1-15-13 P3	1	7.4	3.2	15.9	C2 P4	1	6.5	3.5	17.2	C6/1-17-16 P3	1	6.5	3.5	17.4	C3 P5	1	7.1	3.1	16.9
E108WT P4	1	6.3	2.9	13.4	E111 P3	1	5.9	2.8	12.5	E101 P3	1	4.1	2.1	6.3	C6/1-15-15 P4	1	6.6	3.1	14.5	97x113-5 P3	1	6.2	3	13.5	C4 P5	1	6.8	3.8	18.6	C6/1-15-13 P3	1	7.3	3.3	16.9	C2 P4	1	5.5	2.5	10.2	C6/1-17-16 P3	1	6.7	3	15.2	C3 P5	1	6.2	3.4	14.6
E108WT P4	1	6.7	2.6	12.7	E111 P3	1	5.6	2.5	10.3	E101 P3	1	6.7	3.5	17.4	C6/1-15-15 P4	1	7	3.1	14.6	97x113-5 P3	1	7	3.6	18.6	C4 P5	1	5.9	3.3	13.5	C6/1-15-13 P3	1	6.4	3	14.5	C2 P4	1	6.6	2.9	13.1	C6/1-17-16 P3	1	6.2	3.2	15.7	C3 P5	1	7.7	4.2	23.3
E108WT P4	1	6.4	3	13.7	E111 P3	1	6.7	3.4	17.2	E101 P3	1	6.7	3.6	17.6	C6/1-15-15 P4	1	6.1	2.9	13.1	97x113-5 P3	1	5.7	2.9	12	C4 P5	1	6.4	3.2	15.6	C6/1-15-13 P3	1	4.8	2.5	9.3	C2 P4	1	6.5	2.9	13.2	C6/1-17-16 P3	1	6.9	3.3	17	C3 P5	1	7.3	3.9	20.5
E108WT P4	1	5.7	2.2	9.2	E111 P3	1	5.9	2.7	11.5	E101 P3	1	7.1	3.4	17.3	C6/1-15-15 P4	1	6.1	3.1	13.5	97x113-5 P3	1	6.6	3.1	15.2	C4 P5	1	7.4	3.3	18	C6/1-15-13 P3	1	6.7	3.9	19.5	C2 P4	1	6.4	3	14	C6/1-17-16 P3	1	6.7	3.1	14.9	C3 P5	1	6.3	3.1	14.6
E108WT P5	1	7	3.2	17.1	E111 P3	1	5.6	2.7	10.4	E101 P3	1	6.7	3.6	17.6	C6/1-15-15 P4	1	6.2	2.9	13.6	97x113-5 P3	1	6.3	3.2	15.7	C4 P5	1	6.2	3.2	14.3	C6/1-15-13 P3	1	6.9	3.7	18.5	C2 P4	1	5.4	2.7	10.6	C6/1-17-16 P3	1	6.8	3.5	18.2	C3 P5	1	6.9	3.3	16.5
E108WT P5	1	6.4	3.3	13.5	E111 P3	1	6.6	2.9	12.7	E101 P3	1	6.6	3.5	16.1	C6/1-15-15 P4	1	7.4	3.8	18.9	97x113-5 P3	1	7	3.2	16.5	C4 P5	1	7.3	3.7	19.1	C6/1-15-13 P3	1	6.4	3.8	18.7	C2 P4	1	5.9	3	13.1	C6/1-17-16 P3	1	7.5	3.5	18.7	C3 P5	1	6.2	3.2	14.7
E108WT P5	1	7.4	4.2	19.8	E111 P3	1	6.9	3.8	18.8	E101 P3	1	6.2	2.9	13.5	C6/1-15-15 P4	1	5.8	2.8	12.2	97x113-5 P3	1	6.7	3	14.8	C4 P5	1	6.6	3.6	18	C6/1-15-13 P3	1	6.6	3.3	15.5	C2 P4	1	6.9	3.6	17.9	C6/1-17-16 P3	1	6.1	2.9	12.8	C3 P5	1	6.7	3.5	16.8
E108WT P5	1	6	2.7	11.9	E111 P3	1	7	3.9	20.4	E101 P3	1	7	3.1	15.3	C6/1-15-15 P4	1	6.8	3.3	17	97x113-5 P3	1	7.5	3.4	17.2	C4 P5	1	7	3.5	17.7	C6/1-15-13 P3	1	7	3.4	16.5	C2 P4	1	6.7	3.1	16.2	C6/1-17-16 P3	1	6	2.8	12.8	C3 P5	1	6.2	3.3	14.4
E108WT P5	1	6.5	3.5	15.3	E111 P3	1	7.2	4	19.8	E101 P3	1	6.9	3.1	15.7	C6/1-15-15 P4	1	5.8	2.5	10.3	97x113-5 P3	1	6.6	3.3	17.2	C4 P5	1	6.5	2.9	14.5	C6/1-15-13 P3	1	9.2	3.7	19.9	C2 P4	1	8.6	3.5	19.1	C6/1-17-16 P3	1	6.6	3.1	15.3	C3 P5	1	6.2	2.9	12.8
E108WT P5	1	6	3.1	13.8	E111 P3	1	7.7	4.2	21.3	E101 P3	1	6.2	2.8	13.3	C6/1-15-15 P4	1	7.1	3.1	16.3	97x113-5 P3	1	7.5	3.8	20.5	C4 P5	1	6.4	3.6	17	C6/1-15-13 P3	1	7.2	3.4	17	C2 P4	1	6.8	3.6	18.5	C6/1-17-16 P3	1	6.6	3.8	19	C3 P5	1	6.4	3.7	16.9
E108WT P5	1	6.5	3.8	18.4	E111 P3	1	6.9	3.6	18.7	E101 P3	1	7.5	3.3	16.8	C6/1-15-15 P4	1	6.7	3.7	18.7	97x113-5 P3	1	7.8	3.4	18.5	C4 P5	1	6.7	3.6	17.3	C6/1-15-13 P3	1	8.7	3.9	22.7	C2 P4	1	5.9	2.9	13.4	C6/1-17-16 P3	1	6.7	3.5	18.1	C3 P5	1	7.2	3.9	19.3
E108WT P5	1	5.3	2.8	10.8	E111 P3	1	6.7	3.1	16.1	E101 P3	1	7	3.4	17.7	C6/1-15-15 P4	1	7.2	3.4	17.5	97x113-5 P3	1	7	3.7	18.1	C4 P5	1	6.9	3	15.7	C6/1-15-13 P3	1	5.7	2.9	12.1	C2 P4	1	7	3.3	17.1	C6/1-17-16 P3	1	7.1	3.4	16.6	C3 P5	1	6.4	3.2	16.2
E108WT P5	1	7.1	3.5	18.7	E111 P3	1	6.5	3.3	15.5	E101 P3	1	5.7	2.9	12	C6/1-15-15 P4	1	6.4	3.1	14.5	97x113-5 P3	1	6.3	2.9	13.3	C4 P5	1	7.7	4.4	21.4	C6/1-15-13 P3	1	6.6	3.3	15.9	C2 P4	1	6.7	3.1	15.4	C6/1-17-16 P3	1	5.8	2.9	12.4	C3 P5	1	6.1	3	13
E108WT P5	1	6.2	2.8	13.2	E111 P3	1	6.3	4.7	15.8	E101 P3	1	6.7	3.2	16.3	C6/1-15-15 P4	1	6.9	3.4	17.5	97x113-5 P3	1	6.3	3.4	15.5	C4 P5	1	7.6	3.4	18.2	C6/1-15-13 P3	1	6.6	3.3	15.8	C2 P4	1	7	4	20.6	C6/1-17-16 P3	1	6.7	3.2	14.8	C3 P5	1	7.5	3.6	19.7
E108WT P5	1	7	3.1	16.1	E111 P3	1	6.6	3.3	16.6	E101 P3	1	5.9	3	13.6	C6/1-15-15 P4	1	6.3	3.1	14.5	97x113-5 P3	1	5.8	2.8	12	C4 P5	1	6.5	3.3	15.5	C6/1-15-13 P3	1	6.9	3.8	18.1	C2 P4	1	7	3.7	18.8	C6/1-17-16 P3	1	5.8	3	12.9	C3 P5	1	7.2	3.4	17.8
E108WT P5	1	6.3	3.7	17.7	E111 P3	1	6.3	3.4	16.2	E101 P3	1	7	3.1	16.3	C6/1-15-15 P4	1	5.9	2.2	9.2	97x113-5 P3	1	6.8	5.7	22	C4 P5	1	6.6	3.2	15.9	C6/1-15-13 P3	1	6.6	2.8	13.6	C2 P4	1	7	3.1	16.2	C6/1-17-16 P3	1	7.1	3.6	17.8	C3 P5	1	5.7	2.5	10.4
E108WT P5	1	6.2	2.9	13	E111 P3	1	6.7	3.2	16.1	E101 P3	1	6.5	3.2	15.7	C6/1-15-15 P4	1	5.9	3.2	13.6	97x113-5 P3	1	4.9	2.3	8.7	C4 P5	1	6.5	3	14.6	C6/1-15-13 P3	1	6.8	3.4	17.2	C2 P4	1	6.8	3.6	18.2	C6/1-17-16 P3	1	6.6	2.9	12.6	C3 P5	1	6.6	3.3	16
E108WT P5	1	6.1	2.9	12.4	E111 P3	1	6.9	3.6	17.9	E101 P3	1	6.9	3.1	15.1	C6/1-15-15 P4	1	6.4	3.5	16.5	97x113-5 P3	1	6.9	3.6	17.9	C4 P5	1	6.2	3.1	14.5	C6/1-15-13 P3	1	6.9	3	14.7	C2 P4	1	7.5	3.6	18.9	C6/1-17-16 P3	1	5.7	2.8	11.8	C3 P5	1	7.3	3.1	16.2
E108WT P5	1	6.1	3.1	14	E111 P3	1	6.5	3.1	14.8	E101 P3	1	6.3	3.1	14.3	C6/1-15-15 P4	1	6.2	3.5	15.8	97x113-5 P3	1	5.6	3	12	C4 P5	1	7.3	3.3	17.3	C6/1-15-13 P3	1	7	4	19.6	C2 P4	1	6.9	3	13.4	C6/1-17-16 P3	1	6.5	3.4	16.8	C3 P5	1	7.5	3.7	20
E108WT P5	1	6.7	3.3	16.4	E111 P3	1	6.4	3	14.6	E101 P3	1	7	3.6	19.2	C6/1-15-15 P4	1	6.2	2.6	11.5	97x113-5 P3	1	6.4	3	15	C4 P5	1	8.6	3.1	18	C6/1-15-13 P3	1	6.9	3.6	18.3	C2 P4	1	6.5	3.9	18.4	C6/1-17-16 P3	1	7	3.6	19.1	C3 P5	1	7.5	3.1	16.8
E108WT P5	1	7	3	15.6	E111 P3	1	7	3.8	18.8	E101 P3	1	6.9	3.6	18.3	C6/1-15-15 P4	1	6.6	3	14.8	97x113-5 P3	1	6.7	3.4	17.3	C4 P5	1	6.9	3.5	18	C6/1-15-13 P3	1	6.9	3.3	16.3	C2 P4	1	7.2	3.6	18	C6/1-17-16 P3	1	6.2	3	13.2	C3 P5	1	7.7	3.7	19.6
E108WT P5	1	6.8	3.6	17.7	E111 P3	1	6.3	3	14.3	E101 P3	1	6.9	3.5	17.7	C6/1-15-15 P4	1	6.9	3.2	16.4	97x113-5 P3	1	6.4	3.4	16.4	C4 P5	1	7.1	3.6	19.1	C6/1-15-13 P3	1	6.8	3.5	17.4	C2 P4	1	5.5	2.6	10.6	C6/1-17-16 P3	1	6.1	2.7	12.3	C3 P5	1	6.9	3.3	16.1
E108WT P5	1	7.8	3.6	19.4	E111 P3	1	5.3	2.4	9.7	E101 P3	1	6.8	3.7	18.9	C6/1-15-15 P4	1	6.7	3.3	16.6	97x113-5 P3	1	6	2.9	13.3	C4 P5	1	6.9	3.7	19.3	C6/1-15-13 P3	1	6.7	3.2	16.3	C2 P4	1	6.7	3.3	16.7	C6/1-17-16 P3	1	6.5	3.2	15.6	C3 P5	1	7.2	3.3	17.2
E108WT P5	1	8.1	3.3	17.6	E111 P3	1	7	3.5	18.1	E101 P3	1	6.6	3.1	15.9	C6/1-15-15 P4	1	6.8	3.5	18.2	97x113-5 P3	1	6.8	4.2	20.4	C4 P5	1	5.8	2.9	12.6	C6/1-15-13 P3	1	6.5	3.1	14.5	C2 P4	1	6.3	3	13.1	C6/1-17-16 P3	1	6.4	2.9	13.5	C3 P5	1	6.9	3.5	19.2
E108WT P5	1	6.1	2.9	12.7	E111 P3	1	6.7	3.5	17.5	E101 P3	1	6.4	3.5	16.3	C6/1-15-15 P4	1	5.9	3.3	14.1	97x113-5 P3	1	6.4	3.8	17.7	C4 P5	1	6.3	3.2	14.2	C6/1-15-13 P3	1	7.4	3.3	16.7	C2 P4	1	6.7	3.3	16.7	C6/1-17-16 P3	1	6.2	1.2	5	C3 P5	1	6.3	3.1	14
E108WT P5	1	7.1	3.5	17.8	E111 P3	1	6.3	3.1	15	E101 P3	1	6.4	3.1	14.1	C6/1-15-15 P4	1	6.7	3	15.1	97x113-5 P3	1	6.5	3.1	15.2	C4 P5	1	7.5	2.8	13.7	C6/1-15-13 P3	1	7.3	3.5	17.5	C2 P4	1	6.9	3.1	16	C6/1-17-16 P3	1	6.2	4.1	17.3	C3 P5	1	7.6	3.6	19.1
E108WT P5	1	6	3.9	17.9	E111 P3	1	6.6	3.3	16.6	E101 P3	1	7.1	3.6	19.2	C6/1-15-15 P4	1	7.2	3	15.5	97x113-5 P3	1	6.8	3.2	15.4	C4 P5	1	7.2	3.4	17.2	C6/1-15-13 P3	1	7	3.4	17.2	C2 P4	1	6.5	3.1	13.8	C6/1-17-16 P3	1	6.6	3.6	17.4	C3 P5	1	6.6	3	13.9
E108WT P5	1	6.2	3.1	14.3	E111 P3	1	6.3	2.7	13.2	E101 P3	1	6.5	3.1	14.3	C6/1-15-15 P4	1	6.9	3.2	16.5	97x113-5 P3	1	4.2	2	6.3	C4 P5	1	7.5	3.8	20.7	C6/1-15-13 P3	1	6.3	3	14.4	C2 P4	1	6.3	3	12.9	C6/1-17-16 P3	1	6.5	3.2	14.7	C3 P5	1	6.7	3.6	16.9
E108WT P5	1	7.2	3.4	17.9	E111 P3	1	7.5	3.7	19.5	E101 P3	1	7	3.5	18.4	C6/1-15-15 P4	1	6.9	3.3	16.2	97x113-5 P3	1	6.9	3.3	17.3	C4 P5	1	7	3.5	18.2	C6/1-15-13 P3	1	6.6	2.9	12.8	C2 P4	1	5.7	2.8	12.5	C6/1-17-16 P3	1	7.4	3.6	19.1	C3 P5	1	6.7	3	14.6
E108WT P5	1	6.4	3.1	15	E111 P3	1	6.6	3.3	16.4	E101 P3	1	6.6	3	14.5	C6/1-15-15 P4	1	5	2.4	9.1	97x113-5 P3	1	6.6	3.2	16.7	C4 P5	1	6.4	3.1	14.3	C6/1-15-13 P3	1	6.4	3	13.7	C2 P4	1	6	2.9	12.7	C6/1-17-16 P3	1	6.7	3.3	16.8	C3 P5	1	8.1	3.9	20.7
E108WT P5	1	6.4	3.3	16.1	E111 P3	1	6.6	3.4	17.3	E101 P3	1	6.4	3.5	16.8	C6/1-15-15 P4	1	6	3	12.9	97x113-5 P3	1	6.5	3.5	17.1	C4 P5	1	6.1	2.7	12.3	C6/1-15-13 P3	1	7.8	3.3	17.5	C2 P4	1	6.1	2.9	12.9	C6/1-17-16 P3	1	6.2	3.3	15.1	C3 P5	1	7.1	2.8	14.5
E108WT P5	1	6.5	3	14.9	E111 P3	1	6.5	3.4	15.9	E101 P3	1	6.5	3.1	14.8	C6/1-15-15 P4	1	6.6	3.2	15.6	97x113-5 P3	1	7	3.5	18.2	C4 P5	1	6.8	3.3	15.9	C6/1-15-13 P3	1	6.8	2.9	14.4	C2 P4	1	6.7	3.4	17.1	C6/1-17-16 P3	1	7	3.4	16.8	C3 P5	1	7.6	3.7	19.5
E108WT P5	1	7.3	3.8	19.3	E111 P3	1	6.7	3.3	16.1	E101 P3	1	6.8	3.1	15	C6/1-15-15 P4	1	6.6	3.1	14.6	97x113-5 P3	1	4.6	2.4	8.3	C4 P5	1	6.8	3.6	18.1	C6/1-15-13 P3	1	6.3	3.3	15.8	C2 P4	1	7.2	5.2	20.2	C6/1-17-16 P3	1	7.2	4.4	17.9	C3 P5	1	6.7	3.4	17.9
E108WT P5	1	5.9	2.6	10.4	E111 P3	1	6.3	2.9	14	E101 P3	1	6.4	3	13.2	C6/1-15-15 P4	1	6.4	3.2	15.8	97x113-5 P3	1	6.6	3.3	16.8	C4 P5	1	7.2	3.8	19.4	C6/1-15-13 P3	1	7.5	3.4	18.3	C2 P4	1	7.3	3.5	17.9	C6/1-17-16 P3	1	7	3.3	16.4	C3 P5	1	7.3	3.4	18.2
E108WT P5	1	7.1	3.6	18.6	E111 P3	1	4.8	2.3	7.5	E101 P3	1	6.9	3.2	16.4	C6/1-15-15 P4	1	6.4	3.1	14.5	97x113-5 P3	1	7.1	4	20.7	C4 P5	1	6.6	3.4	15.4	C6/1-15-13 P3	1	6.7	3.3	16.1	C2 P4	1	7	3.6	19.3	C6/1-17-16 P3	1	6.7	3	15.4	C3 P5	1	7.1	3.3	17.2
E108WT P5	1	6.3	3.1	14.4	E111 P3	1	5.9	2.9	13.1	E101 P3	1	7.2	3.7	16.7	C6/1-15-15 P4	1	6.4	2.9	13.4	97x113-5 P3	1	6.9	3.1	15.1	C4 P5	1	5.8	2.6	11.2	C6/1-15-13 P3	1	6.5	3.1	14.6	C2 P4	1	6.9	3.6	19.3	C6/1-17-16 P3	1	7.1	3.5	17.4	C3 P5	1	7.1	3.7	19.8
E108WT P5	1	7.5	3.4	18.3	E111 P3	1	6.2	3.4	16.1	E101 P3	1	7.1	3.9	20	C6/1-15-15 P4	1	6.6	3.4	17.1	97x113-5 P3	1	7.1	4.1	21	C4 P5	1	7.1	3.3	17.4	C6/1-15-13 P3	1	6.3	3.1	13.6	C2 P4	1	7.5	3.3	17.2	C6/1-17-16 P3	1	6	3	13.7	C3 P5	1	7.1	3.2	17.1
E108WT P5	1	7	3.3	16.7	E111 P3	1	6.8	3.6	18.9	E101 P3	1	6.6	4.5	19.1	C6/1-15-15 P4	1	6.7	2.8	13.9	97x113-5 P3	1	6.6	3.3	16.5	C4 P5	1	8	3.6	17.8	C6/1-15-13 P3	1	6.8	3.8	18.4	C2 P4	1	6.1	2.9	13	C6/1-17-16 P3	1	6.3	3	13.5	C3 P5	1	6.9	3.5	17.4
E108WT P5	1	7	3.8	19.2	E111 P3	1	6.7	3.3	16.3	E101 P3	1	6.4	3.5	16.3	C6/1-15-15 P4	1	5.6	2.5	10.3	97x113-5 P3	1	6	2.5	10.4	C4 P5	1	7.1	3.5	17.8	C6/1-15-13 P3	1	6.5	3	14.1	C2 P4	1	3.4	2.5	5.9	C6/1-17-16 P3	1	6.7	3.4	16.7	C3 P5	1	7.3	3.8	19.3
E108WT P5	1	7	3.9	18.9	E111 P3	1	6.4	3	14.5	E101 P3	1	7	3.4	16.2	C6/1-15-15 P4	1	7.4	3.6	18.8	97x113-5 P3	1	6	2.8	11.2	C4 P5	1	6.9	3.7	18.9	C6/1-15-13 P3	1	6.8	3.4	17	C2 P4	1	7.2	3.4	16.2	C6/1-17-16 P3	1	6.7	3.2	16.1	C3 P5	1	6.2	3.4	14.7
E108WT P5	1	7.7	3.8	19.9	E111 P3	1	6.4	2.9	13.3	E101 P3	1	6.9	3.4	18.2	C6/1-15-15 P4	1	5.9	2.7	11.7	97x113-5 P3	1	6.5	2.9	12.9	C4 P5	1	6.8	3.5	17.7	C6/1-15-13 P3	1	6.2	3.1	14.1	C2 P4	1	5.5	2.8	11.2	C6/1-17-16 P3	1	6.8	3.5	17.8	C3 P5	1	6.1	3.7	16
E108WT P5	1	6.8	3.5	17.7	E111 P3	1	6.3	3.1	14.5	E101 P3	1	7.4	3.5	18.8	C6/1-15-15 P4	1	5.5	2.9	12.6	97x113-5 P3	1	5.3	2.6	10.1	C4 P5	1	5.8	3.3	14.3	C6/1-15-13 P3	1	6.4	3.2	15	C2 P4	1	7.3	3.4	17.9	C6/1-17-16 P3	1	6.5	2.7	13	C3 P5	1	9	3.9	22.3
E108WT P5	1	5.8	2.6	11.8	E111 P3	1	6.7	3.5	17.2	E101 P3	1	6.8	3.6	18.4	C6/1-15-15 P4	1	5.6	3.7	15.1	97x113-5 P3	1	6.2	3.1	14	C4 P5	1	7.9	3.6	19.1	C6/1-15-13 P3	1	6.9	3.8	19.3	C2 P4	1	5.7	2.8	11.9	C6/1-17-16 P3	1	6.7	3.6	18.2	C3 P5	1	7.3	3.9	19
E108WT P5	1	9	3.8	22.4	E111 P3	1	6	3	13.9	E101 P3	1	7.2	3.1	15.4	C6/1-15-15 P4	1	6.5	3.4	16.1	97x113-5 P3	1	6.8	3.6	18.3	C4 P5	1	6.4	3.1	14.1	C6/1-15-13 P3	1	6.5	2.9	14.1	C2 P4	1	7	3.6	18.5	C6/1-17-16 P3	1	7	3.4	17.3	C3 P5	1	7	3.5	18.1
E108WT P5	1	6.1	2.6	11.8	E111 P3	1	6.4	3.9	18.9	E101 P3	1	7.1	3.1	15.7	C6/1-15-15 P4	1	4.8	2.5	9	97x113-5 P3	1	6.9	3.8	19.8	C4 P5	1	7.6	3.9	21	C6/1-15-13 P3	1	7	3.4	17.6	C2 P4	1	6.7	3.1	16	C6/1-17-16 P3	1	6.7	3.7	18.6	C3 P5	1	5.7	2.6	10.6
E108WT P5	1	6.1	3.5	16.1	E111 P3	1	6.5	3.1	15	E101 P3	1	6.8	3.6	17.7	C6/1-15-15 P4	1	7	3.7	18.2	97x113-5 P3	1	6.3	3.4	16.3	C4 P5	1	6.3	3	14.2	C6/1-15-13 P3	1	7.6	3.2	18.1	C2 P4	1	5.6	2.6	10.5	C6/1-17-16 P3	1	6.6	3.5	17.6	C3 P5	1	5.9	2.8	11.8
E108WT P5	1	7	3.2	15.8	E111 P3	1	7	3.6	18.3	E101 P3	1	6.5	2.8	13.4	C6/1-15-15 P4	1	6	2.8	12.3	97x113-5 P3	1	6.9	3.7	19.2	C4 P5	1	7.1	4.1	21.4	C6/1-15-13 P3	1	7.5	3.5	19.1	C2 P4	1	7.4	3.2	16.9	C6/1-17-16 P3	1	6.4	3	14.1	C3 P5	1	7	4.1	21
E108WT P5	1	6	2.6	11.2	E111 P3	1	6.3	2.9	13.5	E101 P3	1	6.8	3.4	17.4	C6/1-15-15 P4	1	5.4	2.4	9.5	97x113-5 P3	1	6.4	3.1	14.7	C4 P5	1	6.7	3.4	17.8	C6/1-15-13 P3	1	6.6	2.9	13.9	C2 P4	1	6.3	3.8	18.2	C6/1-17-16 P3	1	6.8	3.2	15.8	C3 P5	1	7.5	3.7	19.5
E108WT P5	1	6.6	3.1	14.8	E111 P3	1	6.9	3.2	16.4	E101 P3	1	6.7	3.3	16.7	C6/1-15-15 P4	1	6.3	3.1	14.1	97x113-5 P3	1	6.4	3	14.8	C4 P5	1	6.6	3.7	18.2	C6/1-15-13 P3	1	6.9	3.7	18.7	C2 P4	1	7.5	3.8	20.5	C6/1-17-16 P3	1	6.5	3.3	16.1	C3 P5	1	8.9	3.4	19.8
E108WT P5	1	6.9	2.9	13.3	E111 P3	1	5.6	2.7	11.5	E101 P3	1	6.6	3.1	14.8	C6/1-15-15 P4	1	8.5	3.2	16.8	97x113-5 P3	1	6.8	3.7	18.7	C4 P5	1	7.2	3.2	16.2	C6/1-15-13 P3	1	6.3	3.2	15.5	C2 P4	1	7.1	3.3	17.2	C6/1-17-16 P3	1	6.6	3.4	17	C3 P5	1	6.7	3.9	19.1
E108WT P5	1	6.8	3.5	17.1	E111 P3	1	6.5	3.5	16.6	E101 P3	1	6.9	3.9	17.4	C6/1-15-15 P4	1	6.7	3.5	16.7	97x113-5 P3	1	6.6	3.5	17.4	C4 P5	1	6.1	3.4	15.5	C6/1-15-13 P3	1	6.9	3.2	16.4	C2 P4	1	7	3.5	17.4	C6/1-17-16 P3	1	7.4	3.3	16.9	C3 P5	1	6.4	2.9	14.2
E108WT P5	1	7	3.2	16	E111 P3	1	7.9	4.3	21.4	E101 P3	1	6.5	3.1	15	C6/1-15-15 P4	1	6.4	3.2	15.9	97x113-5 P3	1	5.7	2.7	11.3	C4 P5	1	7.5	3.3	18.2	C6/1-15-13 P3	1	6.6	3	14.5	C2 P4	1	7.1	3.9	20.7	C6/1-17-16 P3	1	6.8	3.9	19.2	C3 P5	1	7.7	4	21.7
E108WT P5	1	6.7	3	15.1	E111 P3	1	7	3.2	16.4	E101 P3	1	6.6	3.8	18.4	C6/1-15-15 P4	1	6.7	3.3	16.3	97x113-5 P3	1	6.3	3.2	15.8	C4 P5	1	6.5	3.6	16.5	C6/1-15-13 P3	1	8	3.3	18	C2 P4	1	6.9	3.4	17.2	C6/1-17-16 P3	1	6.2	3	12.9	C3 P5	1	7.5	3.4	19.2
E108WT P5	1	7	3.6	17.7	E111 P3	1	6.8	3.2	16.6	E101 P3	1	7.4	3.3	17.2	C6/1-15-15 P4	1	6.7	2.9	13.8	97x113-5 P3	1	6.5	4.2	19.8	C4 P5	1	6.7	3.1	14.4	C6/1-15-13 P3	1	6.6	3.3	16.5	C2 P4	1	6.6	2.9	13.6	C6/1-17-16 P3	1	6.6	6.1	17.2	C3 P5	1	6.4	3	13.7
E108WT P5	1	5.9	2.7	11.1	E111 P3	1	6.5	3.5	17.3	E101 P3	1	6.4	3	14.2	C6/1-15-15 P4	1	6	2.8	12.1	97x113-5 P3	1	6.5	3.2	14.8	C4 P5	1	7	3.2	16.5	C6/1-15-13 P3	1	7.1	3.5	18.6	C2 P4	1	6.9	3.3	16.2	C6/1-17-16 P3	1	6.7	3.3	16.6	C3 P5	1	7.2	3.7	20.8
E108WT P5	1	6.6	3.7	18.3	E111 P3	1	6.2	3	13.8	E101 P3	1	7.1	3.4	16.1	C6/1-15-15 P4	1	5.6	2.8	11.4	97x113-5 P3	1	6.9	3.7	18.9	C4 P5	1	6.1	2.9	11.5	C6/1-15-13 P3	1	7.2	3.5	17	C2 P4	1	6.9	3.2	15.6	C6/1-17-16 P3	1	6	2.8	12.1	C3 P5	1	7.2	3.4	18
E108WT P5	1	6.7	3.4	17.3	E111 P3	1	6.4	2.9	13.9	E101 P3	1	7	3.2	16.6	C6/1-15-15 P4	1	6.7	3.3	16	97x113-5 P3	1	6	3.1	14	C4 P5	1	6.8	3.6	17.7	C6/1-15-13 P3	1	6.8	3.4	17.1	C2 P4	1	6.2	3.6	17.1	C6/1-17-16 P3	1	6.7	3	15.2	C3 P5	1	6.9	3.5	18.2
E108WT P5	1	7.6	3.7	20.1	E111 P3	1	6.2	3.4	15.4	E101 P3	1	6.1	2.9	13.2	C6/1-15-15 P4	1	6.6	4	19.1	97x113-5 P3	1	6.2	3.6	17	C4 P5	1	6.6	3.1	14.8	C6/1-15-13 P3	1	6.4	3.1	14.3	C2 P4	1	6.5	3.4	16.1	C6/1-17-16 P3	1	6.6	4.1	19.9	C3 P5	1	6.5	3	13.4
E108WT P5	1	7.7	3.8	20	E111 P3	1	6.7	3.1	15.5	E101 P3	1	6.1	3.1	14.4	C6/1-15-15 P4	1	6.2	3	13.8	97x113-5 P3	1	6.8	3.2	15.9	C4 P5	1	6.4	3.2	15.2	C6/1-15-13 P3	1	7.5	3.8	20.2	C2 P4	1	5.7	2.6	11.3	C6/1-17-16 P3	1	6.5	3	13.8	C3 P5	1	5.9	2.8	12.1
E108WT P5	1	6.3	3	13.8	E111 P3	1	6.8	3.3	16.5	E101 P3	1	6.8	3.4	17.9	C6/1-15-15 P4	1	6.7	3.1	15.4	97x113-5 P3	1	6.9	3.7	17.4	C4 P5	1	7	3.5	17.6	C6/1-15-13 P3	1	6.8	3	15	C2 P4	1	8	3.1	16.6	C6/1-17-16 P3	1	6.5	3.2	15.5	C3 P5	1	9.2	3.6	21
E108WT P5	1	6.3	2.5	10.9	E111 P3	1	5.7	2.7	11.4	E101 P3	1	6.7	3.2	15.4	C6/1-15-15 P4	1	7	3.1	16.3	97x113-5 P3	1	8.1	3.3	18	C4 P5	1	6.9	3.2	16.3	C6/1-15-13 P3	1	7	3.2	16.9	C2 P4	1	6.5	3.2	15.1	C6/1-17-16 P3	1	6.9	3.2	16.3	C3 P5	1	6.2	2.8	13.1
E108WT P5	1	6.4	3.1	14.7	E111 P3	1	6.2	2.7	12.8	E101 P3	1	6.9	2.9	15.1	C6/1-15-15 P4	1	6.8	3.6	18.4	97x113-5 P3	1	6.4	3.3	15.3	C4 P5	1	7.6	3.1	16.8	C6/1-15-13 P3	1	6.3	3.7	17.9	C2 P4	1	6.3	3.3	15.3	C6/1-17-16 P3	1	6.7	3.4	17.4	C3 P5	1	6.8	3.4	16
E108WT P5	1	7.1	3.5	17.1	E111 P3	1	6.7	3.2	15.7	E101 P3	1	6.1	3.3	13.8	C6/1-15-15 P4	1	6.7	3.5	17.1	97x113-5 P3	1	5.7	3	13.2	C4 P5	1	6.8	3.6	16.9	C6/1-15-13 P3	1	6.6	3.6	18	C2 P4	1	6.9	3.2	16.6	C6/1-17-16 P3	1	7.2	3.4	17.9	C3 P5	1	5.9	2.6	10.6
E108WT P5	1	6	2.9	12.6	E111 P3	1	6	2.9	13.1	E101 P3	1	7.1	3.5	18.5	C6/1-15-15 P4	1	7.6	3.3	16.4	97x113-5 P3	1	6.6	3.1	15	C4 P5	1	6.8	3.5	16.9	C6/1-15-13 P3	1	6.9	3.2	15.9	C2 P4	1	6.7	3.3	16.1	C6/1-17-16 P3	1	6.3	2.8	13.1	C3 P5	1	5.6	2.7	11
E108WT P5	1	6.9	3.4	16.8	E111 P3	1	5.7	2.7	11	E101 P3	1	6.9	3.3	16.9	C6/1-15-15 P4	1	6.6	3.1	15.1	97x113-5 P3	1	6.8	3.6	17.9	C4 P5	1	9.1	3.4	19.4	C6/1-15-13 P3	1	6.9	3.4	18	C2 P4	1	7.4	3.4	17.4	C6/1-17-16 P3	1	6.6	3.2	15.7	C3 P5	1	6.4	3.2	15.7
E108WT P5	1	7	3.5	18.4	E111 P3	1	6.2	3.1	14.5	E101 P3	1	6.9	3.3	16.1	C6/1-15-15 P4	1	6	3.1	14.2	97x113-5 P3	1	7	4.1	20.3	C4 P5	1	7.3	3.4	17.4	C6/1-15-13 P3	1	6.3	3.9	18.5	C2 P4	1	6.9	3.8	20	C6/1-17-16 P3	1	5.9	3.2	14.5	C3 P5	1	6.8	3.5	17.4
E108WT P5	1	6.9	3.3	17.4	E111 P3	1	6.4	3.1	14.2	E101 P3	1	6.6	3.2	16.2	C6/1-15-15 P4	1	6	3.2	14.5	97x113-5 P3	1	7.1	3.3	16.1	C4 P5	1	7.5	3.2	18.4	C6/1-15-13 P3	1	8.5	3.6	19.5	C2 P4	1	6.9	3.9	20.2	C6/1-17-16 P3	1	6.5	3.7	17.9	C3 P5	1	7	3.1	14.6
E108WT P5	1	7.3	2.9	13.6	E111 P3	1	6.2	2.7	12.2	E101 P3	1	8.2	3.2	18.8	C6/1-15-15 P4	1	6.6	3.4	16.8	97x113-5 P3	1	6.9	3.8	19.4	C4 P5	1	6.8	3.4	16.7	C6/1-15-13 P3	1	6.8	3.2	16.5	C2 P4	1	5.4	2.6	10.2	C6/1-17-16 P3	1	6.7	3	15.6	C3 P5	1	6.9	3.6	18.8
E108WT P5	1	8.8	3.1	16.7	E111 P3	1	5.6	2.5	10.4	E101 P3	1	6.3	3.1	15	C6/1-15-15 P4	1	6.3	3	13.6	97x113-5 P3	1	6.6	3.5	17.7	C4 P5	1	7.2	4.1	19.6	C6/1-15-13 P3	1	7.4	3.7	19.6	C2 P4	1	6.2	4.4	19.9	C6/1-17-16 P3	1	6.4	3	14.3	C3 P5	1	7.2	3.3	16.8
E108WT P5	1	5.5	2.6	10.4	E111 P3	1	6.9	3.8	19	E101 P3	1	6.2	3.3	15.1	C6/1-15-15 P4	1	6.8	3.2	16.7	97x113-5 P3	1	6.1	3.6	17.4	C4 P5	1	6.5	3.4	15.8	C6/1-15-13 P3	1	6.7	3.7	18.5	C2 P4	1	6.8	4.1	20.9	C6/1-17-16 P3	1	6.1	2.8	12.5	C3 P5	1	5.7	2.9	12.4
E108WT P5	1	7.3	2.8	14.7	E111 P3	1	6.2	2.9	13.3	E101 P3	1	5.9	3.1	13.5	C6/1-15-15 P4	1	5.6	3	12.3	97x113-5 P3	1	7.2	3.6	18.1	C4 P5	1	6.9	3.4	18.2	C6/1-15-13 P3	1	7.7	4.2	18	C2 P4	1	7	3.9	19.3	C6/1-17-16 P3	1	6.9	3.5	18.3	C3 P5	1	7.7	3.6	19.1
E108WT P5	1	6.8	3.5	18.1	E111 P3	1	6.5	2.9	14.1	E101 P3	1	5.6	2.9	12.5	C6/1-15-15 P4	1	6.8	3.6	19	97x113-5 P3	1	7	3.5	18.3	C4 P5	1	7.2	3.5	18.2	C6/1-15-13 P3	1	7.3	3.1	15.9	C2 P4	1	6.7	3.4	17.1	C6/1-17-16 P3	1	6.3	3	14.3	C3 P5	1	6	2.9	12.3
E108WT P5	1	7.2	2.9	15	E111 P3	1	5.7	3.1	12.9	E101 P3	1	7.2	3.4	18.1	C6/1-15-15 P4	1	6.2	2.6	11.7	97x113-5 P3	1	7	3.8	19.6	C4 P5	1	7.2	3.1	15.7	C6/1-15-13 P3	1	6.7	3.9	18.4	C2 P4	1	7.1	3.4	17.9	C6/1-17-16 P3	1	6.9	3.4	17.7	C3 P5	1	6.1	2.9	13.1
E108WT P5	1	6.1	2.7	11.9	E111 P3	1	6.3	4	16.4	E101 P3	1	6.5	3.2	15.4	C6/1-15-15 P4	1	6.8	3.2	16.8	97x113-5 P3	1	5.2	2.9	11	C4 P5	1	7	3.9	18.6	C6/1-15-13 P3	1	6.9	2.9	14.7	C2 P4	1	6.5	3.2	15.1	C6/1-17-16 P3	1	6.2	2.7	11.9	C3 P5	1	6.3	3	14.1
E108WT P5	1	7.7	3.3	18.2	E111 P3	1	6.2	3.5	16.2	E101 P3	1	6.5	3.2	14	C6/1-15-15 P4	1	6.8	3.6	17.9	97x113-5 P3	1	5.3	2.6	10.2	C4 P5	1	6.7	3.8	18.8	C6/1-15-13 P3	1	7.4	3.3	17.3	C2 P4	1	6.9	2.8	13.2	C6/1-17-16 P3	1	6.3	3	13.7	C3 P5	1	8.7	3	16.5
E108WT P5	1	7.1	2.9	14	E111 P3	1	6.1	3.2	15.2	E101 P3	1	6.2	3	13.3	C6/1-15-15 P4	1	6.6	3.2	14.8	97x113-5 P3	1	6.7	3.6	17.9	C4 P5	1	6.7	3.3	16.7	C6/1-15-13 P3	1	6	3.1	13.1	C2 P4	1	7.4	3.4	18.8	C6/1-17-16 P3	1	7.7	4.3	19.4	C3 P5	1	7.4	3	15.9
E108WT P5	1	6.8	3.7	17.9	E111 P4	1	14.2	1.7	9	E101 P3	1	6.9	4.2	21.2	C6/1-15-15 P4	1	7.5	3.2	16.6	97x113-5 P3	1	6.5	3.3	15.5	C4 P5	1	7.3	3.5	17.8	C6/1-15-13 P3	1	6.9	3.3	16.2	C2 P4	1	6.9	3.3	17.1	C6/1-17-16 P3	1	7	3.7	19.2	C3 P5	1	6.7	2.9	13.7
E108WT P5	1	7.2	3.1	15.2	E111 P4	1	6.9	3.2	15.7	E101 P3	1	6	2.8	12.1	C6/1-15-15 P4	1	6.4	3	14.1	97x113-5 P3	1	6.8	3.2	16.7	C4 P5	1	7.6	4	22.3	C6/1-15-13 P3	1	6.8	3.3	17.1	C2 P4	1	6.4	3.2	15.6	C6/1-17-16 P3	1	6.8	3.2	15.4	C3 P5	1	5.8	2.9	12.4
E108WT P5	1	6.7	3.1	15	E111 P4	1	6.4	3	14.3	E101 P3	1	6.7	3.6	18.2	C6/1-15-15 P4	1	6.9	3.3	16.7	97x113-5 P3	1	5.7	3.1	13	C4 P5	1	7.2	3.6	18.2	C6/1-15-13 P3	1	7	4	19.6	C2 P4	1	7.4	3.1	16.5	C6/1-17-16 P3	1	6.7	3.9	19.8	C3 P5	1	8.3	3.1	17.1
E108WT P5	1	6.5	3.1	15.1	E111 P4	1	6.2	3.6	16.5	E101 P3	1	6.2	2.9	13.1	C6/1-15-15 P4	1	6.8	3.4	16.9	97x113-5 P3	1	5	2.8	10	C4 P5	1	6.9	3.1	14.8	C6/1-15-13 P3	1	6.6	3.4	16.6	C2 P4	1	6.6	2.9	13.7	C6/1-17-16 P3	1	6.7	3.6	18.1	C3 P5	1	6.5	3.3	14.1
E108WT P5	1	5.9	2.7	11.8	E111 P4	1	6.5	3.7	17.8	E101 P3	1	6.6	3.5	17.4	C6/1-15-15 P4	1	6.4	3.1	14.6	97x113-5 P3	1	6.2	3.2	14.4	C4 P5	1	6.8	3	14.3	C6/1-15-13 P3	1	6.9	3.5	16.9	C2 P4	1	7.1	3.5	17.9	C6/1-17-16 P3	1	6.2	3	14.7	C3 P5	1	7	3.2	16.7
E108WT P5	1	6.2	3.3	15.4	E111 P4	1	6.3	3	13.4	E101 P3	1	6.8	3.7	19.3	C6/1-15-15 P4	1	6.7	3.5	16.9	97x113-5 P3	1	5.7	3.1	13.1	C4 P5	1	6.9	3.8	18.1	C6/1-15-13 P3	1	6.5	2.9	13.8	C2 P4	1	6.8	3.2	16.1	C6/1-17-16 P3	1	6.7	3.3	16.4	C3 P5	1	6.2	3	14.4
E108WT P5	1	7.2	2.9	13.5	E111 P4	1	6.6	3.3	16.4	E101 P3	1	6.2	2.9	13.3	C6/1-15-15 P4	1	6.5	3.3	15.4	97x113-5 P3	1	7.1	3.4	18.6	C4 P5	1	6.9	3	14.6	C6/1-15-13 P3	1	6.9	3	15	C2 P4	1	6.8	3.2	15.8	C6/1-17-16 P3	1	5.5	2.5	10.5	C3 P5	1	6.6	3.5	16.5
E108WT P5	1	5.8	2.8	12.3	E111 P4	1	7.1	3	16.1	E101 P3	1	6.9	3.6	18.6	C6/1-15-15 P4	1	6.4	3.2	15	97x113-5 P3	1	6.2	3.5	16.1	C4 P5	1	5.9	2.9	12.2	C6/1-15-13 P3	1	6.5	2.8	13.4	C2 P4	1	5.5	2.8	11.7	C6/1-17-16 P3	1	6	3.1	13.3	C3 P5	1	7.4	3.6	19.3
E108WT P5	1	6.6	3	14.7	E111 P4	1	7	3.1	15.9	E101 P3	1	6.5	3.4	16.3	C6/1-15-15 P4	1	6.8	3.2	15.1	97x113-5 P3	1	6.5	3.4	16.3	C4 P5	1	6.5	3	15	C6/1-15-13 P3	1	7.4	3.2	18.1	C2 P4	1	6.3	3	13.9	C6/1-17-16 P3	1	5.4	2.6	10.9	C3 P5	1	7.2	3.5	17.6
E108WT P5	1	6.6	3.6	15.3	E111 P4	1	6.5	3.6	17.8	E101 P3	1	6.6	3.3	15.7	C6/1-15-15 P4	1	5.9	3.6	15.8	97x113-5 P3	1	7.1	3.6	18.3	C4 P5	1	7.3	3.4	17.4	C6/1-15-13 P3	1	6.6	3.7	18.3	C2 P4	1	5.9	3	13.1	C6/1-17-16 P3	1	6.6	3.7	17.2	C3 P5	1	5.8	2.6	10.2
E108WT P5	1	6.2	2.9	13.4	E111 P4	1	6.9	3.7	18.9	E101 P3	1	6	3	13	C6/1-15-15 P4	1	6.1	2.9	12	97x113-5 P3	1	6.2	3.1	14.5	C4 P5	1	8.7	3.1	18.1	C6/1-15-13 P3	1	7.5	3.3	17.9	C2 P4	1	7.3	3.6	19.7	C6/1-17-16 P3	1	6.3	3.1	14.6	C3 P5	1	6.5	3	14.3
E108WT P5	1	6.1	3	13.3	E111 P4	1	6.8	3.7	17.7	E101 P3	1	7.1	3	16.1	C6/1-15-15 P4	1	6.6	3.7	17.4	97x113-5 P3	1	7	3.4	16.9	C4 P5	1	6.7	3.7	17.1	C6/1-15-13 P3	1	6.6	3.7	17.6	C2 P4	1	6.9	3.5	17.5	C6/1-17-16 P3	1	6	3.3	14.8	C3 P5	1	6.8	3.2	16.6
E108WT P5	1	5.5	2.1	8.8	E111 P4	1	6.5	3.4	16.9	E101 P3	1	6.7	4.1	18.6	C6/1-15-15 P4	1	7.3	3.3	17.6	97x113-5 P3	1	6.7	3.6	17.9	C4 P5	1	7.3	3.3	16.4	C6/1-15-13 P3	1	6.6	3.4	16.4	C2 P4	1	7	3.5	18.4	C6/1-17-16 P3	1	6.1	3	12.8	C3 P5	1	7	3.2	15.5
E108WT P5	1	6.8	3	14.4	E111 P4	1	9.5	3	18.4	E101 P3	1	6.7	2.8	13.3	C6/1-15-15 P4	1	6.8	3.3	16	97x113-5 P3	1	5.5	2.2	8.8	C4 P5	1	7.1	4.4	19	C6/1-15-13 P3	1	6.8	3.5	18	C2 P4	1	6.9	3.5	18.2	C6/1-17-16 P4	1	9.8	1.7	8.3	C3 P5	1	6.7	3.6	18.2
E108WT P5	1	6.6	2.9	14.1	E111 P4	1	6	2.7	12.2	E101 P3	1	6.5	3	14.2	C6/1-15-15 P4	1	6.9	3	15.8	97x113-5 P3	1	6.7	3.4	17.2	C4 P5	1	6.9	3.4	16.9	C6/1-15-13 P3	1	6.2	3.1	14.2	C2 P4	1	7	4.1	17.5	C6/1-17-16 P4	1	6	3.4	15.7	C3 P5	1	6.3	3.2	14.1
E108WT P5	1	7.4	3.1	16	E111 P4	1	6.6	3.2	15.5	E101 P3	1	6.1	2.9	12.5	C6/1-15-15 P4	1	6.4	2.9	14.3	97x113-5 P3	1	5.5	2.5	9.7	C4 P5	1	7.3	3.7	19.7	C6/1-15-13 P3	1	7	3.2	17.4	C2 P4	1	6.2	3.9	17.4	C6/1-17-16 P4	1	6.1	3.1	14	C3 P5	1	6.4	3	13.9
E108WT P5	1	7.2	3.6	18.3	E111 P4	1	6.3	3.3	15.9	E101 P3	1	7.1	3.5	17.1	C6/1-15-15 P4	1	6.2	3.5	16.3	97x113-5 P3	1	6.8	3.7	18.7	C4 P5	1	6.6	3.7	18	C6/1-15-13 P3	1	7	3.4	17.2	C2 P4	1	6	2.8	11.9	C6/1-17-16 P4	1	6.6	3.3	16.5	C3 P5	1	6.3	2.9	12.5
E108WT P5	1	6.7	2.9	13.8	E111 P4	1	6.8	3.2	16.2	E101 P3	1	7.2	3.4	17.9	C6/1-15-15 P4	1	6.9	3.1	16.2	97x113-5 P3	1	6.1	3	13	C4 P5	1	7.3	3.8	20	C6/1-15-13 P3	1	6	3.1	13.7	C2 P4	1	8	3.1	16.8	C6/1-17-16 P4	1	6.2	3.2	14.4	C3 P5	1	7	3.2	15
E108WT P5	1	6.6	3.4	16.4	E111 P4	1	6.6	3.2	15.7	E101 P3	1	5.6	2.6	11	C6/1-15-15 P4	1	6.6	3.2	16	97x113-5 P3	1	6.6	2.9	14.6	C4 P5	1	7.8	3.2	17.6	C6/1-15-13 P3	1	6.7	3.8	18.9	C2 P4	1	7.4	4.5	23	C6/1-17-16 P4	1	6.5	3.2	15.1	C3 P5	1	6.2	3.3	14.9
E108WT P5	1	5.8	2.6	11	E111 P4	1	6.2	2.9	14.3	E101 P3	1	6.9	3.8	17.3	C6/1-15-15 P4	1	6.2	3.3	14.6	97x113-5 P3	1	5.4	2.6	10.7	C4 P5	1	6.9	3.1	17.5	C6/1-15-13 P3	1	6.8	3.8	19	C2 P4	1	6.8	3	15.2	C6/1-17-16 P4	1	5.5	3.1	12.4	C3 P5	1	6.4	3.5	17.1
E108WT P5	1	11.2	1.6	4.1	E111 P4	1	6.6	3.6	18	E101 P3	1	6.6	3.5	17.4	C6/1-15-15 P4	1	4.9	1.8	6.3	97x113-5 P3	1	6.5	3.2	15.2	C4 P5	1	7.3	3.3	18	C6/1-15-13 P3	1	6.8	3.5	17.7	C2 P4	1	6.6	3.3	16.3	C6/1-17-16 P4	1	6.1	3.1	13.3	C3 P5	1	7.2	3.3	17
E108WT P5	1	7.3	2.9	15.3	E111 P4	1	7.1	3.2	17.1	E101 P3	1	6.6	4	19.7	C6/1-15-15 P4	1	6.5	2.6	12.5	97x113-5 P3	1	5.3	2.6	10.1	C4 P5	1	6.9	3.6	18.7	C6/1-15-13 P3	1	6.9	3.5	17.6	C2 P4	1	7.5	3.3	17.9	C6/1-17-16 P4	1	6.8	4.4	22.1	C3 P5	1	9.6	3.5	19.8
E108WT P5	1	7.2	3.3	17	E111 P4	1	6.7	3.1	15.4	E101 P3	1	7	3.8	20.1	C6/1-15-15 P4	1	6.4	2.7	13	97x113-5 P3	1	6.2	2.9	13.8	C4 P5	1	6.6	3.7	18	C6/1-15-13 P3	1	6.5	3.7	17.3	C2 P4	1	5.9	3	13.3	C6/1-17-16 P4	1	6.2	3.1	14.1	C3 P5	1	6.5	3.3	15.9
E108WT P5	1	6.9	3.5	17.8	E111 P4	1	7.3	3.4	18.2	E101 P3	1	5.9	2.6	10.7	C6/1-15-15 P4	1	6.6	2.4	11.8	97x113-5 P3	1	4.5	2.1	7	C4 P5	1	7.5	3.3	17.8	C6/1-15-13 P3	1	6.9	2.9	15.7	C2 P4	1	7.1	3.7	19.2	C6/1-17-16 P4	1	5.8	2	8	C3 P5	1	7.3	3.3	18.1
E108WT P5	1	7.1	3.4	18.2	E111 P4	1	6.2	3	13.5	E101 P3	1	6.3	3	14.8	C6/1-15-15 P4	1	5.8	2.5	10.8	97x113-5 P4	1	6.5	3.3	16.3	C4 P5	1	7	3.4	17.6	C6/1-15-13 P3	1	6.3	3	14	C2 P4	1	6.5	3.8	18.6	C6/1-17-16 P4	1	6.2	3.1	13.8	C3 P5	1	6.6	3	14.2
E108WT P5	1	5.6	2.5	10.9	E111 P4	1	6.3	3.6	17.7	E101 P3	1	6.3	2.8	13.3	C6/1-15-15 P5	1	7.7	4.4	18.9	97x113-5 P4	1	6.2	2.7	12.7	C4 P5	1	6.6	3	14.2	C6/1-15-13 P3	1	6.8	3.4	16.8	C2 P4	1	6.6	3.6	17.6	C6/1-17-16 P4	1	6.2	2.8	13	C3 P5	1	6.3	3.2	14.6
E108WT P5	1	6.5	2.8	13.6	E111 P4	1	6.1	2.9	12.7	E101 P3	1	5.8	2.5	10.7	C6/1-15-15 P5	1	6.3	3.9	17.3	97x113-5 P4	1	7.1	3.5	19.2	C4 P5	1	8	5	22.4	C6/1-15-13 P3	1	9	3.6	20.6	C2 P4	1	6.6	3	14.1	C6/1-17-16 P4	1	5.9	2.7	12	C3 P5	1	7.7	3.3	18
E108WT P5	1	7.2	3.1	15.5	E111 P4	1	6.2	3.1	14	E101 P3	1	7.2	3.4	18.1	C6/1-15-15 P5	1	6.5	3.1	14.2	97x113-5 P4	1	6.9	3.4	16.4	C4 P5	1	6.8	3.9	18.8	C6/1-15-13 P3	1	7.3	3.8	19.9	C2 P4	1	7.2	3.5	19	C6/1-17-16 P4	1	6.6	3.5	17.5	C3 P5	1	6.9	3.1	15.9
E108WT P5	1	7	3	14.9	E111 P4	1	5.6	2.4	10.5	E101 P3	1	6.8	3.2	16.8	C6/1-15-15 P5	1	5.3	2.5	9.6	97x113-5 P4	1	6.2	3.1	13.9	C4 P5	1	7.2	3.4	17.9	C6/1-15-13 P3	1	7.4	3.8	20.5	C2 P4	1	7.4	4.2	20.3	C6/1-17-16 P4	1	6.2	3	13.7	C3 P5	1	7.5	3.4	17.5
E108WT P5	1	5.7	2.6	11.3	E111 P4	1	6.3	3	13.8	E101 P3	1	5.7	2.6	11.7	C6/1-15-15 P5	1	6.7	3.9	18.5	97x113-5 P4	1	5.7	2.7	11.2	C4 P5	1	6.4	3.1	15.1	C6/1-15-13 P3	1	6.5	3.1	15.1	C2 P4	1	5.1	2.5	9.5	C6/1-17-16 P4	1	4.8	2.2	7.5	C3 P5	1	6.8	3	14.7
E108WT P5	1	6.6	3.1	16.1	E111 P4	1	6.9	3.8	19	E101 P3	1	6	3.1	13.5	C6/1-15-15 P5	1	6.1	3	13.1	97x113-5 P4	1	6.2	3.3	14.7	C4 P5	1	6.2	3.1	14.4	C6/1-15-13 P3	1	7.4	3.2	18.3	C2 P4	1	6.9	3.4	17.1	C6/1-17-16 P4	1	6.1	2.8	12.7	C3 P5	1	6.7	3.4	16.6
E108WT P5	1	6.7	3.6	18	E111 P4	1	5.7	2.7	11	E101 P3	1	6.9	3.3	16.7	C6/1-15-15 P5	1	6.9	4	19.4	97x113-5 P4	1	6.4	3.1	14.5	C4 P5	1	6.8	3.1	15.5	C6/1-15-13 P3	1	7.7	3.3	17.5	C2 P4	1	7.1	3.2	16	C6/1-17-16 P4	1	5.7	3.5	15.2	C3 P5	1	7.5	3.9	18.5
E108WT P5	1	6.4	3.3	15.1	E111 P4	1	5.3	2.1	8.1	E101 P3	1	6.4	3.3	16.5	C6/1-15-15 P5	1	6.7	3.7	19.1	97x113-5 P4	1	6	2.8	12.3	C4 P5	1	6.6	3.6	17.7	C6/1-15-13 P3	1	7.6	4	20.5	C2 P4	1	6.6	3.1	14.9	C6/1-17-16 P4	1	6.1	3	12.8	C3 P5	1	6.9	3.3	16.8
E108WT P5	1	6.4	3.1	15.2	E111 P4	1	6.9	4.2	21.4	E101 P3	1	6.9	3.2	16.7	C6/1-15-15 P5	1	7.1	4	20.5	97x113-5 P4	1	6.3	3.7	17.2	C4 P5	1	7	3.6	19.1	C6/1-15-13 P3	1	5.9	2.8	12.4	C2 P4	1	6.6	3.6	17	C6/1-17-16 P4	1	8.1	3.2	17.4	C3 P5	1	6.7	3.4	16.8
E108WT P5	1	6.2	3.8	18	E111 P4	1	6.2	2.8	13.2	E101 P3	1	6.6	3.4	17	C6/1-15-15 P5	1	7.1	3.4	16.1	97x113-5 P4	1	6.8	3.5	17.6	C4 P5	1	7.4	3.2	17.4	C6/1-15-13 P3	1	7.5	3.2	18.1	C2 P4	1	6.9	3.3	17.4	C6/1-17-16 P4	1	6	3.1	13.4	C3 P5	1	7.6	3.7	19.3
E108WT P5	1	6.8	3.8	18.7	E111 P4	1	6.1	2.9	12.9	E101 P3	1	6.7	3.4	17.9	C6/1-15-15 P5	1	7.4	3.5	18.9	97x113-5 P4	1	6.5	3.2	15.9	C4 P5	1	6.7	3.2	15.5	C6/1-15-13 P3	1	5.7	2.4	10	C2 P4	1	7.3	3.4	18.7	C6/1-17-16 P4	1	6.6	3.5	17.5	C3 P5	1	7.4	3.3	17
E108WT P5	1	6.6	3.9	19.6	E111 P4	1	6.8	3	14.9	E101 P3	1	6.3	2.8	13.1	C6/1-15-15 P5	1	7.1	3.1	16.4	97x113-5 P4	1	6.1	3.4	15.6	C4 P5	1	7.3	3.4	19	C6/1-15-13 P3	1	7.4	3	15.9	C2 P4	1	6.7	3.7	19.1	C6/1-17-16 P4	1	5.5	2.7	10.4	C3 P5	1	6.4	3.2	15
E108WT P5	1	6.5	3.5	16.2	E111 P4	1	6.5	3.3	16.1	E101 P3	1	5.7	2.6	11	C6/1-15-15 P5	1	6.5	3.2	15.4	97x113-5 P4	1	7.3	3.8	19.5	C4 P5	1	6.2	2.6	11.8	C6/1-15-13 P3	1	6.7	3.3	15.5	C2 P4	1	6.5	2.9	13.2	C6/1-17-16 P4	1	8.2	3.1	16.8	C3 P5	1	6.3	3.2	15.9
E108WT P5	1	6.6	3	14.6	E111 P4	1	6.1	3.3	15.7	E101 P3	1	6.4	3.4	16.7	C6/1-15-15 P5	1	6.6	3.6	17.2	97x113-5 P4	1	6.8	3.1	15.3	C4 P5	1	6.4	3.8	18	C6/1-15-13 P3	1	6.6	3.4	16.3	C2 P4	1	6.7	3.5	17.5	C6/1-17-16 P4	1	6.4	2.8	12.9	C3 P5	1	6.8	3.8	18.5
E108WT P5	1	6.3	3.6	17.3	E111 P4	1	7.2	3.5	17.8	E101 P3	1	6.5	3.1	14.8	C6/1-15-15 P5	1	6.5	3	14.7	97x113-5 P4	1	6.5	3.5	17.2	C4 P5	1	7.4	3.8	20.7	C6/1-15-13 P3	1	7.2	3.3	16.7	C2 P4	1	6	3	13.4	C6/1-17-16 P4	1	5.8	3.5	14.8	C3 P5	1	6.8	3.2	16.2
E108WT P5	1	5.7	2.6	10.9	E111 P4	1	6.1	3.2	14.9	E101 P3	1	7.6	3.4	17.6	C6/1-15-15 P5	1	8	3.1	17.2	97x113-5 P4	1	6.2	3.1	14	C4 P5	1	6.4	3.5	15	C6/1-15-13 P3	1	5.9	3.1	13.6	C2 P4	1	7	3.3	16.2	C6/1-17-16 P4	1	6.2	4	17	C3 P5	1	7	3.4	17.8
E108WT P5	1	6.9	3.2	16.6	E111 P4	1	6.4	3.6	17.6	E101 P3	1	6.4	3.1	14.7	C6/1-15-15 P5	1	6.5	3.5	17.4	97x113-5 P4	1	6.5	3	14.9	C4 P5	1	7.1	3.9	20.5	C6/1-15-13 P3	1	6.3	3.2	14.4	C2 P4	1	7.3	3	15.8	C6/1-17-16 P4	1	6.6	3.7	17.7	C3 P5	1	8.5	3.8	20.9
E108WT P5	1	8.3	3.5	19.6	E111 P4	1	7.2	3.1	16.6	E101 P3	1	7	3.5	18.7	C6/1-15-15 P5	1	6.8	3	14.9	97x113-5 P4	1	6.8	3.5	17.3	C4 P5	1	6.8	3.1	16	C6/1-15-13 P3	1	6.9	3.2	16.6	C2 P4	1	6.9	3.2	15.9	C6/1-17-16 P4	1	6.3	2.7	11.8	C3 P5	1	7.1	3.7	18.6
E108WT P5	1	6.4	2.7	12.3	E111 P4	1	7.1	3.4	17	E101 P3	1	6.6	3.4	17.1	C6/1-15-15 P5	1	7.1	3.7	18.9	97x113-5 P4	1	5.2	2.6	9.5	C4 P5	1	5.5	2.9	11.2	C6/1-15-13 P3	1	6.6	3.4	16.6	C2 P4	1	6.3	3	14.1	C6/1-17-16 P4	1	6.4	3.2	15.1	C3 P5	1	7.6	3.7	18.8
E108WT P5	1	7.5	3.4	17.9	E111 P4	1	6.4	3.5	16.9	E101 P3	1	6.3	3.2	15.4	C6/1-15-15 P5	1	6.5	3	14.4	97x113-5 P4	1	6.4	3.2	15.5	C4 P5	1	7.4	3.2	16.9	C6/1-15-13 P3	1	6.8	3.1	16	C2 P4	1	6.4	3	14.3	C6/1-17-16 P4	1	6.2	3.6	16.9	C3 P5	1	6.7	3.6	16.6
E108WT P5	1	6.3	3.1	14.8	E111 P4	1	6.7	3.6	17.9	E101 P3	1	5.7	2.8	11.8	C6/1-15-15 P5	1	7.4	3.5	18.6	97x113-5 P4	1	5.9	3	13	C4 P5	1	6.8	3.7	17.7	C6/1-15-13 P3	1	7.2	3.3	16.3	C2 P4	1	7.7	3.1	16.4	C6/1-17-16 P4	1	6.2	3.2	14.5	C3 P5	1	7.5	4.1	21.7
E108WT P5	1	6.5	3.8	17.5	E111 P4	1	7.3	2.9	15.1	E101 P3	1	6.5	3.2	16.2	C6/1-15-15 P5	1	6.9	4.3	21.8	97x113-5 P4	1	6.6	3.5	17.1	C4 P5	1	6.3	3.2	14.2	C6/1-15-13 P3	1	6.3	3.6	17.1	C2 P4	1	7.6	3.7	20.4	C6/1-17-16 P4	1	6.2	3.3	14.9	C3 P5	1	7.4	3.3	14.7
E108WT P5	1	7.5	3.6	18.4	E111 P4	1	7	3.8	19.1	E101 P3	1	7	3.4	17.4	C6/1-15-15 P5	1	6.2	2.8	13.5	97x113-5 P4	1	6.9	3.4	17.4	C4 P5	1	6.5	3.2	15.3	C6/1-15-13 P3	1	5.3	2.4	7.9	C2 P4	1	7	3.6	18.4	C6/1-17-16 P4	1	6.7	3	14.9	C3 P5	1	7.4	3.2	17
E108WT P5	1	6.9	3.3	17.5	E111 P4	1	7.4	3.2	16.9	E101 P3	1	5.5	3.2	13.4	C6/1-15-15 P5	1	6.7	3.3	16	97x113-5 P4	1	7.2	3.1	16.7	C4 P5	1	7.3	3.3	17.7	C6/1-15-13 P3	1	7.1	3.2	16.2	C2 P4	1	7	3.2	15.9	C6/1-17-16 P4	1	5.8	2.8	12.3	C3 P5	1	7.7	3.7	20.1
E108WT P5	1	6.9	2.9	14.5	E111 P4	1	5.5	2.7	10.6	E101 P3	1	6.5	3.2	15.5	C6/1-15-15 P5	1	7.3	3.6	18.8	97x113-5 P4	1	6.6	3.1	15.4	C4 P5	1	6	2.8	12	C6/1-15-13 P3	1	5.5	2.6	10.6	C2 P4	1	6.6	3.3	15.5	C6/1-17-16 P4	1	6.9	3.6	18.8	C3 P5	1	6.6	2.8	13.7
E108WT P5	1	7	3.3	16.2	E111 P4	1	6.8	3.6	18.4	E101 P3	1	7.1	3.7	19.8	C6/1-15-15 P5	1	6	2.9	13.2	97x113-5 P4	1	6	3.1	13.4	C4 P5	1	6.2	3.4	15.3	C6/1-15-13 P3	1	6.6	3.5	17.6	C2 P4	1	6.8	3.4	17.5	C6/1-17-16 P4	1	4.9	2.2	7.6	C3 P5	1	7.3	3.5	18.5
E108WT P5	1	7.2	3.1	15.9	E111 P4	1	6.4	2.9	13.9	E101 P3	1	5.9	2.9	13.1	C6/1-15-15 P5	1	7.1	3.6	18.6	97x113-5 P4	1	6.3	3.3	15.1	C4 P5	1	6.8	3	14.6	C6/1-15-13 P3	1	5.8	2.8	11.9	C2 P4	1	7.2	3.7	19.4	C6/1-17-16 P4	1	6.5	2.9	13.5	C3 P5	1	7.7	5.1	21.4
E108WT P5	1	6.6	2.9	13.9	E111 P4	1	6.6	3.8	18.6	E101 P3	1	6.7	3.2	15.8	C6/1-15-15 P5	1	6.9	3.3	17.1	97x113-5 P4	1	6.8	3.7	19.6	C4 P5	1	8.8	3.9	20	C6/1-15-13 P3	1	6	2.8	12.7	C2 P4	1	6.5	3.9	18	C6/1-17-16 P4	1	6.7	2.9	13.7	C3 P5	1	7	3.3	17.1
E108WT P5	1	6.6	2.9	13.9	E111 P4	1	6.9	3.8	19.9	E101 P3	1	6.8	3	14.5	C6/1-15-15 P5	1	6.4	3.1	14.1	97x113-5 P4	1	6.4	3.3	16.8	C4 P5	1	7.7	3.2	17.5	C6/1-15-13 P3	1	6.5	2.6	12.6	C2 P4	1	6.5	3.1	15.1	C6/1-17-16 P4	1	5.6	3.1	12.5	C3 P5	1	6.5	3.3	15
E108WT P5	1	7.1	2.9	14.6	E111 P4	1	4.5	2.1	6.8	E101 P3	1	7	3.8	18.6	C6/1-15-15 P5	1	6.8	3.4	17.4	97x113-5 P4	1	6.1	2.9	12.7	C4 P5	1	5.7	2.9	12.5	C6/1-15-13 P3	1	3.8	1.9	5.6	C2 P4	1	6.8	3.2	15.6	C6/1-17-16 P4	1	6	2.9	13.3	C3 P5	1	7.9	3.4	17.8
E108WT P5	1	6.4	3.7	17.5	E111 P4	1	6.5	3	14.7	E101 P3	1	6.1	2.8	12.8	C6/1-15-15 P5	1	7.4	3.6	18.7	97x113-5 P4	1	6.4	2.9	13.8	C4 P5	1	6.8	3.6	16.7	C6/1-15-13 P3	1	6.4	3.1	14.9	C2 P4	1	7	3.6	18.8	C6/1-17-16 P4	1	6.7	3.6	17.9	C3 P5	1	6.2	2.5	11.7
E108WT P5	1	7.7	3	15.4	E111 P4	1	7.1	3	14.6	E101 P3	1	6.8	3.7	18.6	C6/1-15-15 P5	1	6.7	3.1	15.8	97x113-5 P4	1	5	2.7	9.6	C4 P5	1	9.1	3.3	19.6	C6/1-15-13 P3	1	5.9	3	13	C2 P4	1	7	3.3	16.8	C6/1-17-16 P4	1	5.1	2.6	9.6	C3 P5	1	6.3	3	13.3
E108WT P5	1	6.2	2.5	10.8	E111 P4	1	6	2.9	12.5	E101 P3	1	7.1	3.4	17.6	C6/1-15-15 P5	1	6.7	3.7	18.9	97x113-5 P4	1	5.8	2.8	12.3	C4 P5	1	7	3.7	18.1	C6/1-15-13 P4	1	8.8	3.7	19.8	C2 P4	1	6.2	2.9	13.5	C6/1-17-16 P4	1	6.6	3.5	16.8	C3 P5	1	6.8	3.4	17.1
E108WT P5	1	6.8	3.3	17.2	E111 P4	1	6.8	3.2	15.7	E101 P3	1	6	3.1	13.4	C6/1-15-15 P5	1	7	3.6	17.9	97x113-5 P4	1	6.3	3	13.6	C4 P5	1	6.5	3.2	15.7	C6/1-15-13 P4	1	6	3.7	16.5	C2 P4	1	7.9	3.6	19.4	C6/1-17-16 P4	1	6.6	2.9	14.5	C3 P5	1	6.1	2.9	12.4
E108WT P5	1	7	3.3	17.4	E111 P4	1	7.2	3.4	18.4	E101 P3	1	6.6	3.8	18.2	C6/1-15-15 P5	1	6.4	3	14.3	97x113-5 P4	1	6	3.2	14.8	C4 P5	1	7.3	3.1	16.1	C6/1-15-13 P4	1	6.3	4.2	19.4	C2 P4	1	6	2.7	12.4	C6/1-17-16 P4	1	5.6	2.7	10.9	C3 P5	1	6.2	2.9	13.5
E108WT P5	1	7.1	2.9	14.7	E111 P4	1	6.6	2.9	14.2	E101 P3	1	6.5	3.6	17.3	C6/1-15-15 P5	1	7.1	3.9	19.7	97x113-5 P4	1	6.2	3.2	14.9	C4 P5	1	7.9	3.4	19.5	C6/1-15-13 P4	1	5.7	2.8	11.2	C2 P4	1	6.5	5.3	17.8	C6/1-17-16 P4	1	7	3.3	17	C3 P5	1	6.5	3.1	14.7
E108WT P5	1	7.2	3.1	16.3	E111 P4	1	6.1	3.1	13.2	E101 P3	1	6.2	3.2	14.6	C6/1-15-15 P5	1	6.3	3	14.2	97x113-5 P4	1	7	3.4	16.8	C4 P5	1	7	2.7	11.7	C6/1-15-13 P4	1	6.2	3.2	14.6	C2 P4	1	8.2	3.3	19	C6/1-17-16 P4	1	6.4	3.4	16	C3 P5	1	7.3	3.4	17.6
E108WT P5	1	6.3	3	14.5	E111 P4	1	6.8	3.2	15.7	E101 P3	1	6.2	3	13.7	C6/1-15-15 P5	1	6.7	3	14.6	97x113-5 P4	1	5.5	2.7	11.2	C4 P5	1	6.7	2.9	13.7	C6/1-15-13 P4	1	6.4	3.7	18	C2 P4	1	5.4	2.6	9.6	C6/1-17-16 P4	1	6.4	2.5	11.6	C3 P5	1	6.9	3.1	14.9
E108WT P5	1	7.2	3	15.6	E111 P4	1	6.9	3.5	17.2	E101 P3	1	7.2	3.6	19.5	C6/1-15-15 P5	1	7	3.6	18.6	97x113-5 P4	1	5.2	2.2	8.4	C4 P5	1	7.2	3.6	19.8	C6/1-15-13 P4	1	7	3.7	19	C2 P4	1	7.2	3.3	18.3	C6/1-17-16 P4	1	6.2	3.1	14.3	C3 P5	1	7	3.3	16.5
E108WT P5	1	6.5	2.8	13	E111 P4	1	6.9	3.6	18.2	E101 P3	1	6.7	3.1	15.5	C6/1-15-15 P5	1	5.9	3.4	14.3	97x113-5 P4	1	6.7	3.6	16.6	C4 P5	1	6.3	2.8	12.1	C6/1-15-13 P4	1	6.1	3	12.7	C2 P4	1	7.2	4.6	20.1	C6/1-17-16 P4	1	6	3	13.3	C3 P5	1	6.8	3.5	16.1
E108WT P5	1	8.6	3.2	18.6	E111 P4	1	8	3.3	18	E101 P3	1	6.9	3.7	18.7	C6/1-15-15 P5	1	7.4	3.5	18.7	97x113-5 P4	1	5.9	3.1	13.2	C4 P5	1	7.1	3.6	18.7	C6/1-15-13 P4	1	6	3.6	15.4	C2 P4	1	7	4.1	17.6	C6/1-17-16 P4	1	6.6	3	13.8	C3 P5	1	5.9	2.9	12
E108WT P5	1	5.9	3.1	13.9	E111 P4	1	6.5	3	14.9	E101 P3	1	6.4	3.4	16.6	C6/1-15-15 P5	1	8.3	3.5	18.2	97x113-5 P4	1	7	3.5	18.2	C4 P5	1	7.9	3.8	20.7	C6/1-15-13 P4	1	6.6	3.3	15.9	C2 P4	1	6.5	3.5	17	C6/1-17-16 P4	1	5.9	2.6	10.9	C3 P5	1	9.9	4.5	19.4
E108WT P5	1	5.9	2.5	10.6	E111 P4	1	6.4	2.7	12.4	E101 P3	1	7.3	3.3	17.2	C6/1-15-15 P5	1	6.8	3.3	16.8	97x113-5 P4	1	6.8	3.4	16.8	C4 P5	1	7.1	3.3	16.2	C6/1-15-13 P4	1	6.7	3.3	16.7	C2 P4	1	7.5	3.6	19.6	C6/1-17-16 P4	1	6.4	3.2	15.8	C3 P5	1	6.7	3.2	16.1
E108WT P5	1	6.2	2.8	12.3	E111 P4	1	6.9	3.3	17.6	E101 P3	1	6.5	3.4	15.6	C6/1-15-15 P5	1	6.3	3.1	14.5	97x113-5 P4	1	5.6	2.8	11.6	C4 P5	1	6.9	3.8	20.6	C6/1-15-13 P4	1	5.5	3	12.2	C2 P4	1	5.6	2.7	11.1	C6/1-17-16 P4	1	6.9	3.5	17.6	C3 P5	1	8.1	3.7	20.7
E108WT P5	1	5.2	2.8	10.7	E111 P4	1	7.1	3.3	16.1	E101 P3	1	6.2	3.6	16.9	C6/1-15-15 P5	1	6.7	3.9	19.5	97x113-5 P4	1	6.2	3.3	14.7	C4 P5	1	6.7	3.4	16.7	C6/1-15-13 P4	1	7	3.2	16.6	C2 P4	1	6.4	3	14.2	C6/1-17-16 P4	1	6.8	3.1	15.6	C3 P5	1	7.4	3.2	16.5
E108WT P5	1	7.1	2.8	13.6	E111 P4	1	7.4	3.6	18.4	E101 P3	1	6.8	3.2	15.3	C6/1-15-15 P5	1	6.4	3.7	17.8	97x113-5 P4	1	5.8	3	12.6	C4 P5	1	6.7	3.4	16.6	C6/1-15-13 P4	1	6.9	3.4	17.4	C2 P4	1	6	3.1	13.8	C6/1-17-16 P4	1	6.8	3.2	16.3	C3 P5	1	5.8	2.9	12.4
E108WT P5	1	7	3.3	15.7	E111 P4	1	6.5	2.7	11.7	E101 P3	1	6.9	3.2	15.9	C6/1-15-15 P5	1	7.2	3.5	18.5	97x113-5 P4	1	6	3.1	14.5	C4 P5	1	6.9	3	15.1	C6/1-15-13 P4	1	7.1	3.7	19.7	C2 P4	1	7.1	3.4	17.8	C6/1-17-16 P4	1	6.6	3.3	16.7	C3 P5	1	6.6	2.8	13.9
E108WT P5	1	7	3.7	19.2	E111 P4	1	6.5	3	15	E101 P3	1	6.4	2.7	13.3	C6/1-15-15 P5	1	6.6	4.1	20.1	97x113-5 P4	1	6.4	3.1	15.3	C4 P5	1	7.7	3.3	18.7	C6/1-15-13 P4	1	6.6	3.4	17.3	C2 P4	1	6.9	3.5	18.2	C6/1-17-16 P4	1	5.9	3	13.1	C3 P5	1	6.6	3.2	15.6
E108WT P5	1	6.2	3.5	16.3	E111 P4	1	6.3	3.2	14.8	E101 P3	1	6.2	3	14	C6/1-15-15 P5	1	6.6	2.9	13.8	97x113-5 P4	1	7.3	3.2	16.4	C4 P5	1	7.3	3.4	17	C6/1-15-13 P4	1	6.3	3.5	15.1	C2 P4	1	6.3	3.9	17.9	C6/1-17-16 P4	1	5	2.3	8.5	C3 P5	1	5.1	2.5	9.6
E108WT P5	1	5.9	1.8	7.4	E111 P4	1	6.1	2.7	12.3	E101 P3	1	6.5	3.1	14.7	C6/1-15-15 P5	1	6.5	3.3	15.3	97x113-5 P4	1	6.9	3.4	16.6	C4 P5	1	6.6	3.1	14.8	C6/1-15-13 P4	1	6.5	3.2	15.7	C2 P4	1	6.8	3.6	18.5	C6/1-17-16 P4	1	7.2	3.2	14.5	C3 P5	1	6.4	3.6	17.4
E108WT P5	1	6.7	3.1	15.6	E111 P4	1	7.3	3.6	16.8	E101 P3	1	7	3	15.5	C6/1-15-15 P5	1	6.5	2.8	13.4	97x113-5 P4	1	6.8	3.8	19.3	C4 P5	1	7.4	3.1	16.4	C6/1-15-13 P4	1	6.6	3	15.1	C2 P4	1	7.3	3.2	15.8	C6/1-17-16 P4	1	5.9	2.8	12.1	C3 P5	1	7.5	3.3	18.4
E108WT P5	1	6.1	3	13.8	E111 P4	1	6.8	3.2	15.6	E101 P3	1	6	3.2	14.3	C6/1-15-15 P5	1	6.8	3.5	17.5	97x113-5 P4	1	6.4	3.5	16.8	C4 P5	1	7.2	3.3	16.9	C6/1-15-13 P4	1	7	3.2	16.8	C2 P4	1	5.8	2.8	11.9	C6/1-17-16 P4	1	5.9	2.9	13.2	C3 P5	1	6.3	2.9	13.7
E108WT P5	1	6.3	2.8	12.5	E111 P4	1	6.2	3.5	16	E101 P3	1	5.6	2.7	10.8	C6/1-15-15 P5	1	6.6	3.7	18.5	97x113-5 P4	1	5.8	3	12.9	C4 P5	1	6.8	3.3	17	C6/1-15-13 P4	1	6.5	3.3	15.9	C2 P4	1	6.5	3.1	15.2	C6/1-17-16 P4	1	6.2	3.1	14.6	C3 P5	1	7.3	3.4	17.2
E108WT P5	1	7.1	4.1	20	E111 P4	1	6.3	2.6	11.9	E101 P3	1	6.7	3.1	15.4	C6/1-15-15 P5	1	6.7	3.1	15.5	97x113-5 P4	1	6.8	3.6	18.8	C4 P5	1	6.3	3.1	13.5	C6/1-15-13 P4	1	6.9	3.2	16.6	C2 P4	1	6.7	5	19.7	C6/1-17-16 P4	1	6.9	3.4	17.6	C3 P5	1	6.8	3.8	19.4
E108WT P5	1	9	3.5	18.9	E111 P4	1	6.8	3.3	16.5	E101 P3	1	6.9	3.3	17.5	C6/1-15-15 P5	1	6.6	3.7	17.2	97x113-5 P4	1	7	3.2	16.6	C4 P5	1	6.8	3.5	17.9	C6/1-15-13 P4	1	6.8	3.2	16.1	C2 P4	1	6.7	3.1	15.6	C6/1-17-16 P4	1	5.6	2.7	11.4	C3 P5	1	6.6	3.4	16.8
E108WT P5	1	6.6	3	14.9	E111 P4	1	5.5	2.4	10	E101 P3	1	5.6	2.6	10.4	C6/1-15-15 P5	1	6.2	3.1	14.5	97x113-5 P4	1	6.5	3.1	15.1	C4 P5	1	7	3.4	17	C6/1-15-13 P4	1	7.1	3.1	16.1	C2 P4	1	6.7	3.7	18.1	C6/1-17-16 P4	1	6.9	3.6	18.9	C3 P5	1	6.5	3.4	15.8
E108WT P5	1	6.8	3.7	18.6	E111 P4	1	6.3	3.6	17.1	E101 P3	1	7	3.3	16	C6/1-15-15 P5	1	7.2	3.2	17.2	97x113-5 P4	1	6.2	2.8	13.1	C4 P5	1	6.7	3.4	17.9	C6/1-15-13 P4	1	7	3.4	16.6	C2 P4	1	7.1	3.8	19.8	C6/1-17-16 P4	1	5.8	2.8	12.2	C3 P5	1	6.5	2.7	12.3
E108WT P5	1	5.2	2.3	9.3	E111 P4	1	6.2	2.8	12.3	E101 P3	1	6.2	3	14	C6/1-15-15 P5	1	5.9	3.1	13.6	97x113-5 P4	1	6.6	3.6	17.8	C4 P5	1	6.9	3.2	16.4	C6/1-15-13 P4	1	6.8	3.9	19.5	C2 P4	1	8.9	2.4	4.8	C6/1-17-16 P4	1	6.7	2.9	14.7	C3 P5	1	8.1	3.1	14.6
E108WT P5	1	7.2	3.4	17.3	E111 P4	1	5.5	2.6	10.4	E101 P3	1	6.6	3.8	18.4	C6/1-15-15 P5	1	9.9	5	19	97x113-5 P4	1	7	3.6	19	C4 P5	1	6.3	3.1	13.6	C6/1-15-13 P4	1	6.7	3.4	16.3	C2 P4	1	7.3	3.1	15.3	C6/1-17-16 P4	1	7.4	3.2	17	C3 P5	1	6.8	3.7	18.2
E108WT P5	1	6.7	3.2	15.4	E111 P4	1	6.6	3	14.5	E101 P3	1	6.1	3.4	15.2	C6/1-15-15 P5	1	7.5	3.5	18.4	97x113-5 P4	1	6.3	3.2	15.6	C4 P5	1	6.6	3.7	18	C6/1-15-13 P4	1	6.8	3.2	15.9	C2 P4	1	6.6	3.4	15.6	C6/1-17-16 P4	1	6.6	3.3	16.5	C3 P5	1	7.3	3	15.8
E108WT P5	1	7	3	15.4	E111 P4	1	6.6	3.6	17.4	E101 P3	1	6.7	3.7	18.8	C6/1-15-15 P5	1	7	3.3	16.3	97x113-5 P4	1	6.6	3.6	18	C4 P5	1	6.3	2.8	12.9	C6/1-15-13 P4	1	6.7	3.5	17.5	C2 P4	1	7.4	3.6	19.3	C6/1-17-16 P4	1	6.5	3.2	15.7	C3 P5	1	7.1	3.2	16.4
E108WT P5	1	5.9	2.6	11.2	E111 P4	1	6.4	2.7	12.5	E101 P3	1	6	2.3	10.4	C6/1-15-15 P5	1	6.4	3.8	18.1	97x113-5 P4	1	6.6	3.2	15.8	C4 P5	1	7.4	3.6	18.2	C6/1-15-13 P4	1	6.6	3.5	17.2	C2 P4	1	6.4	2.9	13	C6/1-17-16 P4	1	5.9	2.8	11.7	C3 P5	1	6.7	3.2	15.1
E108WT P5	1	7.2	3.2	16.3	E111 P4	1	6.4	2.9	13.6	E101 P3	1	6.8	3.3	16.9	C6/1-15-15 P5	1	6.7	3.2	16	97x113-5 P4	1	6.5	3	15	C4 P5	1	6.9	3.2	16	C6/1-15-13 P4	1	5.6	2.9	11.9	C2 P4	1	6.2	2.9	13.4	C6/1-17-16 P4	1	6.6	3.3	15.6	C3 P5	1	7	3.3	16.7
E108WT P5	1	7.2	3.6	17.8	E111 P4	1	6.5	3.1	14.8	E101 P3	1	6.5	2.8	14	C6/1-15-15 P5	1	7.2	3.4	17.3	97x113-5 P4	1	5.6	3.1	13.2	C4 P5	1	6.8	3.3	16.7	C6/1-15-13 P4	1	6.5	2.9	14.5	C2 P4	1	7.4	3.5	19.1	C6/1-17-16 P4	1	6.9	3.1	15.2	C3 P5	1	7.3	2.8	11.5
E108WT P5	1	7.2	3.4	17.8	E111 P4	1	6.6	3	14.9	E101 P3	1	5.8	3.2	14.4	C6/1-15-15 P5	1	7.4	3.4	16.8	97x113-5 P4	1	6.3	2.8	12.3	C4 P5	1	6.2	3	13.2	C6/1-15-13 P4	1	8.1	3.2	17.7	C2 P4	1	6.4	3.3	15.3	C6/1-17-16 P4	1	6.2	3	13.4	C3 P5	1	5.9	2.9	12.6
E108WT P5	1	7.4	2.9	15	E111 P4	1	7.2	3.4	17	E101 P3	1	6.2	2.8	12.7	C6/1-15-15 P5	1	7.3	3.2	17.1	97x113-5 P4	1	7.1	3.6	18.7	C4 P5	1	7	3.1	16	C6/1-15-13 P4	1	6.7	3.5	17.2	C2 P4	1	5.2	2.4	9.5	C6/1-17-16 P4	1	7.2	3.3	17.3	C3 P5	1	6.2	3.1	13.9
E108WT P5	1	6.5	3.1	14.1	E111 P4	1	6.5	3	14.5	E101 P3	1	6.5	3.3	15.9	C6/1-15-15 P5	1	7.4	3.2	17.7	97x113-5 P4	1	6.2	3	13.6	C4 P5	1	7.1	3	15.5	C6/1-15-13 P4	1	6.1	3.2	14.8	C2 P4	1	6.7	3.1	14.5	C6/1-17-16 P4	1	6.4	3.1	14.2	C3 P5	1	7.2	4.1	22.1
E108WT P5	1	6.2	3.1	14.1	E111 P4	1	7	3.2	16.4	E101 P3	1	6.5	3	13.6	C6/1-15-15 P5	1	6.6	3.8	18.5	97x113-5 P4	1	7.6	3.4	17.9	C4 P5	1	6.3	3.2	15.1	C6/1-15-13 P4	1	8.8	3.3	19.8	C2 P4	1	7.1	3.2	17.3	C6/1-17-16 P4	1	6.7	3.6	17.9	C3 P5	1	6.6	3.1	14.9
E108WT P5	1	6.9	3.2	15.4	E111 P4	1	6.5	3.7	17.7	E101 P3	1	6.2	2.8	13.2	C6/1-15-15 P5	1	7.2	3.3	17.6	97x113-5 P4	1	6.5	3	14.6	C4 P5	1	6.3	3	13.8	C6/1-15-13 P4	1	7.6	2.9	15.8	C2 P4	1	7.3	3.6	18.9	C6/1-17-16 P4	1	6.7	3.1	15	C3 P5	1	7.2	3.2	17.2
E108WT P5	1	6.5	2.8	13.4	E111 P4	1	6.2	3	14.1	E101 P3	1	6.3	2.9	13.3	C6/1-15-15 P5	1	6.5	2.9	14	97x113-5 P4	1	6.5	2.5	11.1	C4 P5	1	6.8	4.2	17.2	C6/1-15-13 P4	1	6.4	3.2	14.9	C2 P4	1	7.1	3.8	20.4	C6/1-17-16 P4	1	7	4.1	20.5	C3 P5	1	6.3	3.6	17.4
E108WT P5	1	7	4.1	18.6	E111 P4	1	5.7	2.7	11.3	E101 P3	1	7.5	3.7	18.7	C6/1-15-15 P5	1	7	4.1	20.8	97x113-5 P4	1	6.1	2.6	11.8	C4 P5	1	7	3.3	14.7	C6/1-15-13 P4	1	7.1	3.2	16.2	C2 P4	1	6.2	3.7	17.1	C6/1-17-16 P4	1	6.7	3	14.9	C3 P5	1	6	3.2	14.4
E108WT P5	1	7.1	3.7	18.1	E111 P4	1	6.9	3.2	16.3	E101 P3	1	6.3	3	14.3	C6/1-15-15 P5	1	6	3	13.3	97x113-5 P4	1	5.4	2.7	10.9	C4 P5	1	6.8	3.4	16.8	C6/1-15-13 P4	1	7.3	3.6	18.7	C2 P4	1	6.5	3.9	19	C6/1-17-16 P4	1	6.8	3.4	17.3	C3 P5	1	6.6	3.5	17.2
E108WT P5	1	5.7	2.8	11.3	E111 P4	1	8.2	2.6	11.9	E101 P3	1	6.9	3.2	16.8	C6/1-15-15 P5	1	7.3	3.5	18.6	97x113-5 P4	1	15	1.8	5.7	C4 P5	1	6.8	3.6	16.7	C6/1-15-13 P4	1	6.3	3.2	14.2	C2 P4	1	6.7	3.2	16.1	C6/1-17-16 P4	1	6.9	3.2	15.7	C3 P5	1	7.5	3.5	19.2
E108WT P5	1	7.3	3.3	17.3	E111 P4	1	6.9	3.1	16	E101 P3	1	6.4	3	13.5	C6/1-15-15 P5	1	6.9	3.1	14.9	97x113-5 P4	1	6.5	3.7	18.1	C4 P5	1	6.9	3.4	17.4	C6/1-15-13 P4	1	6.7	3.2	16.4	C2 P4	1	7.8	3.5	19.2	C6/1-17-16 P4	1	6.9	3.4	16.7	C3 P5	1	6.4	3.4	14.5
E108WT P5	1	6.6	3.1	14.2	E111 P4	1	6.9	3.6	18.2	E101 P3	1	6.2	2.6	12.2	C6/1-15-15 P5	1	6.4	3.3	14.5	97x113-5 P4	1	6.2	3.1	14	C4 P5	1	6.9	3.5	18.1	C6/1-15-13 P4	1	6.8	3.1	14.6	C2 P4	1	6.6	3.7	18.2	C6/1-17-16 P4	1	6.4	3.1	14.4	C3 P5	1	7.1	3.2	15.4
E108WT P5	1	6.8	3	15.1	E111 P4	1	6.6	3.2	15.9	E101 P3	1	5.2	1.7	7	C6/1-15-15 P5	1	6.5	3.1	14.6	97x113-5 P4	1	6.5	3.1	14.5	C4 P5	1	7.1	3.9	21.3	C6/1-15-13 P4	1	6.5	3	14.9	C2 P4	1	8.5	3.4	18.5	C6/1-17-16 P4	1	6.1	3.2	14.2	C3 P5	1	7.2	3.6	19.6
E108WT P5	1	7.4	3.3	17.2	E111 P4	1	7.3	3	15.6	E101 P3	1	6.6	2.5	12	C6/1-15-15 P5	1	6.8	3.6	18.5	97x113-5 P4	1	7.5	3.7	19.6	C4 P5	1	6.8	4.1	18.4	C6/1-15-13 P4	1	7.2	3.3	17.6	C2 P4	1	7.6	3.3	17.9	C6/1-17-16 P4	1	6.9	3.3	16.4	C3 P5	1	6.5	2.7	12.3
E108WT P5	1	7.1	3.3	17	E111 P4	1	6.6	3.6	17.6	E101 P3	1	5.8	2.7	11.6	C6/1-15-15 P5	1	6.3	3.8	17.7	97x113-5 P4	1	6.1	3	13.8	C4 P5	1	7.1	3.3	16.9	C6/1-15-13 P4	1	7	3.2	16.8	C2 P4	1	5.9	3.2	13.9	C6/1-17-16 P4	1	6.6	3.1	14.7	C3 P5	1	7	3.6	19.6
E108WT P5	1	6.4	2.6	12.4	E111 P4	1	6.7	3.3	17.2	E101 P3	1	6.4	3.4	16.3	C6/1-15-15 P5	1	6.8	4	20.3	97x113-5 P4	1	9.2	3.8	21.7	C4 P5	1	7	3.3	15.7	C6/1-15-13 P4	1	6.6	3.3	16.8	C2 P4	1	6.8	3.4	17.6	C6/1-17-16 P4	1	6.6	3.4	15.8	C3 P5	1	7.7	3.3	18.4
E108WT P5	1	6.4	2.9	13	E111 P4	1	5	2.2	8.4	E101 P3	1	6	2.7	11.6	C6/1-15-15 P5	1	7.5	3.2	17.8	97x113-5 P4	1	7.4	3.7	19.8	C4 P5	1	6.1	2.9	13	C6/1-15-13 P4	1	6.4	3.5	16.3	C2 P4	1	6.9	3	15.8	C6/1-17-16 P4	1	6.6	3.4	17.1	C3 P5	1	6.7	2.9	13.5
E108WT P5	1	6.9	3.2	15.2	E111 P4	1	5.9	2.6	11.2	E101 P3	1	6.5	3	14.7	C6/1-15-15 P5	1	7.2	4.4	19.5	97x113-5 P4	1	6.3	3.2	15.4	C4 P5	1	6.4	3.3	15.4	C6/1-15-13 P4	1	6.8	3.1	14.2	C2 P4	1	5.9	3	13.3	C6/1-17-16 P4	1	6.1	3.7	16.3	C3 P5	1	6.9	3.3	16.8
E108WT P5	1	6.1	2.9	13.3	E111 P4	1	6.8	3	15	E101 P3	1	6	3.4	15	C6/1-15-15 P5	1	7.2	3.4	18.2	97x113-5 P4	1	7.2	3.1	15.5	C4 P5	1	7.6	3.6	19.7	C6/1-15-13 P4	1	6.8	3.5	17.7	C2 P4	1	8.8	4.1	22.2	C6/1-17-16 P4	1	6.5	3	14	C3 P5	1	6.8	2.8	14.3
E108WT P5	1	8	3.6	19.6	E111 P4	1	6.6	3.3	16.4	E101 P3	1	6.3	3.1	14.9	C6/1-15-15 P5	1	6.3	3.9	18.5	97x113-5 P4	1	6.6	3.4	16.7	C4 P5	1	7.8	3.4	19.2	C6/1-15-13 P4	1	6.8	3.4	15.5	C2 P4	1	6.8	3.7	19.3	C6/1-17-16 P4	1	6.3	3.4	15.4	C3 P5	1	7.1	3.7	18.6
E108WT P5	1	6.3	3.1	14.2	E111 P4	1	6.9	3.2	15.8	E101 P3	1	6.6	3.3	15.4	C6/1-15-15 P5	1	7.2	3.6	18.5	97x113-5 P4	1	6.5	2.7	12.4	C4 P5	1	6.6	3.2	14.8	C6/1-15-13 P4	1	7	3.5	18.4	C2 P4	1	7.6	3.7	19.9	C6/1-17-16 P4	1	8.5	3	16.4	C3 P5	1	5.1	2.6	9.5
E108WT P5	1	8.3	3.3	18.3	E111 P4	1	6.2	2.9	13.4	E101 P3	1	5.7	2.6	10.8	C6/1-15-15 P5	1	7.1	3.2	16.5	97x113-5 P4	1	6.5	2.9	13.9	C4 P5	1	5.3	3.2	13	C6/1-15-13 P4	1	7.8	3.5	18.7	C2 P4	1	6.7	3.3	16.7	C6/1-17-16 P4	1	6.3	2.7	12	C3 P5	1	6.7	3	14.9
E108WT P5	1	6.1	3.3	14.8	E111 P4	1	5.3	1.8	6.8	E101 P3	1	5.6	2.2	9.2	C6/1-15-15 P5	1	6.7	3.3	16	97x113-5 P4	1	6.5	3.2	15.3	C4 P5	1	6.3	3.6	16.9	C6/1-15-13 P4	1	7.1	3.6	18.8	C2 P4	1	7.1	3.9	19.8	C6/1-17-16 P4	1	7.6	3.3	16.9	C3 P5	1	5	1.7	5.6
E108WT P5	1	6.5	2.9	14	E111 P4	1	6.5	3.1	14.6	E101 P3	1	5.4	2.3	8.9	C6/1-15-15 P5	1	7.3	3.5	18.4	97x113-5 P4	1	6.5	3.8	18.4	C4 P5	1	6.7	3.5	17.3	C6/1-15-13 P4	1	6.9	3.4	17.9	C2 P4	1	6.5	3.8	17.9	C6/1-17-16 P4	1	6.1	3.3	14.7	C3 P6	1	9.3	3.3	18.6
E108WT P5	1	5.7	2.6	11.8	E111 P4	1	6.2	2.6	11.9	E101 P3	1	5.8	2.8	11.9	C6/1-15-15 P5	1	6.9	3.1	15.8	97x113-5 P4	1	7.2	3.5	18.1	C4 P5	1	6.3	2.8	13	C6/1-15-13 P4	1	6.9	3.9	18.6	C2 P4	1	6.1	3.4	15.2	C6/1-17-16 P4	1	6.5	3.1	14	C3 P6	1	7.2	4.4	23.7
E108WT P5	1	5.6	2.8	11.7	E111 P4	1	6.3	3.3	15.2	E101 P3	1	4.7	2	7	C6/1-15-15 P5	1	7	3.8	19	97x113-5 P4	1	6.5	3.1	15.2	C4 P5	1	5.8	2.7	11.5	C6/1-15-13 P4	1	7	3	16.1	C2 P4	1	5.9	3	12.5	C6/1-17-16 P4	1	7.2	3.9	20	C3 P6	1	6.7	3.5	17.4
E108WT P5	1	6.7	3.4	17.3	E111 P4	1	5.8	3.2	14.5	E101 P3	1	6.1	2.8	13.3	C6/1-15-15 P5	1	7.1	3.4	17.1	97x113-5 P4	1	6.2	3.2	15	C4 P5	1	7.2	3.6	18.6	C6/1-15-13 P4	1	7.3	3.4	17.8	C2 P4	1	7.2	4	20.1	C6/1-17-16 P4	1	6.1	3	14.1	C3 P6	1	8.2	3.6	20.8
E108WT P5	1	7	2.9	14	E111 P4	1	7.1	3.2	16.3	E101 P3	1	5.9	3.1	13.6	C6/1-15-15 P5	1	6.9	3.2	16.3	97x113-5 P4	1	5.3	2.6	10.2	C4 P5	1	7.4	3.3	18	C6/1-15-13 P4	1	7	3.9	18.7	C2 P4	1	6.9	3.8	19	C6/1-17-16 P4	1	6.6	3.1	14.6	C3 P6	1	5.6	2.6	11.3
E108WT P5	1	7.2	3.2	16.4	E111 P4	1	7	3.2	16.5	E101 P3	1	6.3	3.4	16.3	C6/1-15-15 P5	1	6.3	3.4	15.9	97x113-5 P4	1	5.7	2.3	9.6	C4 P5	1	6.5	3.4	15.4	C6/1-15-13 P4	1	6.2	3	13.5	C2 P4	1	6.4	3	14.1	C6/1-17-16 P4	1	6.3	3	13.6	C3 P6	1	6	3.3	14.4
E108WT P5	1	7	3.4	17.5	E111 P4	1	7	3.5	15.3	E101 P3	1	5.1	2.4	9.5	C6/1-15-15 P5	1	5.2	2.5	9.7	97x113-5 P4	1	6.4	3.6	16.8	C4 P5	1	6.5	3.2	14.3	C6/1-15-13 P4	1	6.8	3.3	15.9	C2 P4	1	7	3.5	19.3	C6/1-17-16 P4	1	7	3.3	17.1	C3 P6	1	6.9	4.1	21.1
E108WT P5	1	7.1	3.5	15.5	E111 P4	1	6.2	2.8	13.4	E101 P4	1	7.7	3.9	21	C6/1-15-15 P5	1	6.8	3.5	17	97x113-5 P4	1	6.1	3.4	15.5	C4 P5	1	6.7	3.1	15	C6/1-15-13 P4	1	6.4	3.3	16.3	C2 P4	1	6.7	3.4	17.3	C6/1-17-16 P4	1	6.5	2.9	13.4	C3 P6	1	6.6	3.4	17.2
E108WT P5	1	7.6	3.1	17.6	E111 P4	1	5.8	2.7	11.3	E101 P4	1	6.2	3.5	9.6	C6/1-15-15 P5	1	6.5	3.1	15	97x113-5 P4	1	6.6	3.1	14.5	C4 P5	1	7.4	3.8	20.6	C6/1-15-13 P4	1	6.4	3.2	15.2	C2 P4	1	7	3.3	18	C6/1-17-16 P4	1	6.6	2.9	14.1	C3 P6	1	6.9	3.4	16.3
E108WT P5	1	6.8	3.1	15.6	E111 P4	1	5.2	2.4	9	E101 P4	1	6.7	2.8	14.5	C6/1-15-15 P5	1	6.5	3.7	17.6	97x113-5 P4	1	7.2	3.5	18.2	C4 P5	1	6.6	2.6	13.2	C6/1-15-13 P4	1	7.8	3.3	17.7	C2 P4	1	7.3	3.9	21.2	C6/1-17-16 P4	1	6.4	3	15.1	C3 P6	1	5.6	3.1	12.5
E108WT P5	1	6.8	3.3	15.8	E111 P4	1	6.5	4	16.3	E101 P4	1	5.8	2.7	11.6	C6/1-15-15 P5	1	6.9	3.3	17.3	97x113-5 P4	1	6.4	3.3	15.7	C4 P5	1	7.3	3.3	18	C6/1-15-13 P4	1	8.1	3.5	18.4	C2 P4	1	6.7	3.2	16.2	C6/1-17-16 P4	1	6.5	3	14.1	C3 P6	1	6.7	3.1	15.3
E108WT P5	1	7.1	3.1	14.6	E111 P4	1	6.2	4.5	18.6	E101 P4	1	6.3	3	13.1	C6/1-15-15 P5	1	7.1	3.4	18.2	97x113-5 P4	1	5.5	2.4	9.8	C4 P5	1	6.4	3.2	14.7	C6/1-15-13 P4	1	5.7	2.9	11.4	C2 P4	1	6.3	3.5	16.3	C6/1-17-16 P4	1	7	3.4	17.5	C3 P6	1	6.1	2.9	13
E108WT P5	1	6	2.8	12.3	E111 P4	1	7.2	3.3	16.4	E101 P4	1	6.5	2.7	11.8	C6/1-15-15 P5	1	6.7	3.3	16	97x113-5 P4	1	5.8	3.1	13.5	C4 P5	1	6.8	3.1	14.7	C6/1-15-13 P4	1	6.2	2.9	13.2	C2 P4	1	7.7	4	21.6	C6/1-17-16 P4	1	6.7	3.4	17.4	C3 P6	1	5.9	3.8	17.5
E108WT P5	1	6	2.9	12	E111 P4	1	6.5	3	14.3	E101 P4	1	5.6	3	11.2	C6/1-15-15 P5	1	6.7	3.3	17.3	97x113-5 P4	1	6.2	2.7	11.6	C4 P5	1	6.9	3.4	17.2	C6/1-15-13 P4	1	7.2	3.4	17.6	C2 P4	1	6.8	3.2	16.1	C6/1-17-16 P4	1	7.2	3	15.7	C3 P6	1	7.2	3.9	20.7
E108WT P5	1	7.5	3.8	19.2	E111 P4	1	6.2	3.5	16.2	E101 P4	1	6.8	3	15.6	C6/1-15-15 P5	1	6.8	3.2	16.5	97x113-5 P4	1	5.1	2.2	8.6	C4 P5	1	6.8	3.3	16.1	C6/1-15-13 P4	1	6.8	3.3	16.3	C2 P4	1	7.6	3.5	19.7	C6/1-17-16 P4	1	6.1	3	13.1	C3 P6	1	6.8	3.6	16.7
E108WT P5	1	7.7	3.3	17.5	E111 P4	1	6.5	3.1	15.1	E101 P4	1	6.2	3.3	15.2	C6/1-15-15 P5	1	7.2	3.4	17.9	97x113-5 P4	1	6.5	3.1	15.2	C4 P5	1	7.2	3.6	19.6	C6/1-15-13 P4	1	6.9	3.3	16.3	C2 P4	1	7.1	3.8	20.6	C6/1-17-16 P4	1	6.6	3.3	16.8	C3 P6	1	5.5	2.7	11.4
E108WT P5	1	5.7	2.7	11.5	E111 P4	1	7	3.3	17.1	E101 P4	1	7.4	4.1	21.7	C6/1-15-15 P5	1	6	2.9	12.6	97x113-5 P4	1	5.9	2.5	11.3	C4 P5	1	7.1	3.5	17.1	C6/1-15-13 P4	1	7	3.3	17.7	C2 P4	1	7.2	3.8	20.3	C6/1-17-16 P4	1	6.7	4.6	16	C3 P6	1	6.8	3.2	16.6
E108WT P5	1	6.7	3.5	17.9	E111 P4	1	6.7	4.1	19	E101 P4	1	7.3	2.8	15.3	C6/1-15-15 P5	1	6.8	3.1	14.8	97x113-5 P4	1	6.6	2.7	13.3	C4 P5	1	6.3	3.3	15.3	C6/1-15-13 P4	1	7	3.5	18.1	C2 P4	1	6.1	3.4	14	C6/1-17-16 P4	1	6.7	3	14.9	C3 P6	1	6	3.4	15.3
E108WT P5	1	6.4	3.2	15.4	E111 P4	1	6.8	3.3	16.9	E101 P4	1	6.1	3.1	14.2	C6/1-15-15 P5	1	6.5	3.8	18.2	97x113-5 P4	1	5.5	2.6	10.6	C4 P5	1	6.4	3	13.6	C6/1-15-13 P4	1	6.6	3.4	17	C2 P4	1	6.1	2.9	13	C6/1-17-16 P4	1	8.6	3.7	20.8	C3 P6	1	7.3	4.3	23.3
E108WT P5	1	6.6	3.2	14.7	E111 P4	1	6.1	3.5	15.7	E101 P4	1	6.7	3.6	17.6	C6/1-15-15 P5	1	6.6	3.5	17.8	97x113-5 P4	1	7.5	3.5	17.7	C4 P5	1	7.2	3.4	17.9	C6/1-15-13 P4	1	7.1	3.5	18.9	C2 P4	1	5.4	2.6	10.6	C6/1-17-16 P4	1	6.3	3.6	17.4	C3 P6	1	6.7	3.3	17.2
E108WT P5	1	6.1	2.8	12.2	E111 P4	1	6.3	2.9	13.6	E101 P4	1	6.9	3.5	17.7	C6/1-15-15 P5	1	7	3	14.1	97x113-5 P4	1	7.3	3.5	16.8	C4 P5	1	6.8	3.6	17.9	C6/1-15-13 P4	1	7.2	3.8	20.1	C2 P4	1	6.9	3.3	17.1	C6/1-17-16 P4	1	7.1	3.3	16.6	C3 P6	1	7.3	3.5	18.5
E108WT P5	1	6.2	2.7	12.4	E111 P4	1	7.5	3.1	16.3	E101 P4	1	6.3	2.8	13.1	C6/1-15-15 P5	1	8.7	3.3	20.2	97x113-5 P4	1	6.7	3.4	17.2	C4 P5	1	5.8	2.7	11.3	C6/1-15-13 P4	1	6.4	3.6	17.4	C2 P4	1	6.1	2.9	14.1	C6/1-17-16 P4	1	6.8	3.3	16.7	C3 P6	1	7.2	3.8	19.4
E108WT P5	1	7	2.7	14	E111 P4	1	6.8	3.4	17.1	E101 P4	1	6.8	3.4	17.2	C6/1-15-15 P5	1	6.6	3.8	18	97x113-5 P4	1	8	3.5	17.7	C4 P5	1	7.3	3.4	17.8	C6/1-15-13 P4	1	6.3	3	14.6	C2 P4	1	7	4.4	17.2	C6/1-17-16 P4	1	6.6	2.7	12.7	C3 P6	1	6.7	3.2	15.9
E108WT P5	1	6.7	3.1	14.4	E111 P4	1	6.5	3.2	16	E101 P4	1	6.7	3	14.7	C6/1-15-15 P5	1	7	3.9	19.2	97x113-5 P4	1	6.2	3	14	C4 P5	1	6.2	3.2	14.2	C6/1-15-13 P4	1	8.2	4	22.2	C2 P4	1	6.6	3.8	19.2	C6/1-17-16 P4	1	6.3	3.6	16.1	C3 P6	1	4.8	2.4	8.9
E108WT P5	1	6.6	2.9	14.4	E111 P4	1	6.9	3.3	15.5	E101 P4	1	5.8	2.9	11.9	C6/1-15-15 P5	1	6.8	3.1	16.3	97x113-5 P4	1	6.3	2.6	11.8	C4 P5	1	7.4	3.8	18.7	C6/1-15-13 P4	1	7.3	4	21.2	C2 P4	1	8.3	3.2	17	C6/1-17-16 P4	1	6.3	3.1	14.1	C3 P6	1	7.2	3.2	16.6
E108WT P5	1	6.6	3.1	15.7	E111 P4	1	7.4	3.4	17.8	E101 P4	1	6.3	3.6	15.6	C6/1-15-15 P5	1	7	3.6	17.7	97x113-5 P4	1	6.8	3.4	17.8	C4 P5	1	7.6	3.2	17	C6/1-15-13 P4	1	6.6	2.8	13.6	C2 P4	1	5.9	3	12.6	C6/1-17-16 P4	1	5.8	2.8	11.7	C3 P6	1	6.3	3.1	15.1
E108WT P5	1	5.8	2.6	11	E111 P4	1	6.7	3.3	16.6	E101 P4	1	6.7	3.4	17.2	C6/1-15-15 P5	1	6.2	3	13.6	97x113-5 P4	1	7.1	3.6	18.6	C4 P5	1	7.1	3.5	17.6	C6/1-15-13 P4	1	7	4.1	19.8	C2 P4	1	6.5	3	13.9	C6/1-17-16 P4	1	7.7	3.9	20.4	C3 P6	1	7	3.5	18.2
E108WT P5	1	6.1	3.8	17	E111 P4	1	7.6	3.4	18.4	E101 P4	1	5.8	3.6	15.2	C6/1-15-15 P5	1	6.7	3.5	18	97x113-5 P4	1	4.6	2.3	8.3	C4 P5	1	6	2.7	11.6	C6/1-15-13 P4	1	5.9	3	13	C2 P4	1	6.7	3.6	18.5	C6/1-17-16 P4	1	6.6	3	14.9	C3 P6	1	6.7	3.4	17.6
E108WT P5	1	6.9	3.1	15.5	E111 P4	1	6.7	2.8	13.4	E101 P4	1	7.1	3.5	17.9	C6/1-15-15 P5	1	6.5	3.9	18.8	97x113-5 P4	1	6.6	3.1	15.1	C4 P5	1	6	3.3	15	C6/1-15-13 P4	1	6.8	3.2	16	C2 P4	1	7	3.8	20.2	C6/1-17-16 P4	1	5.8	2.5	10.7	C3 P6	1	7.2	3.4	19.2
E108WT P5	1	7.1	3.3	17.4	E111 P4	1	6.9	3.4	17.6	E101 P4	1	6.8	3.2	16.3	C6/1-15-15 P5	1	4.9	2.5	9.2	97x113-5 P4	1	6.6	3	15	C4 P5	1	6.7	2.9	14.6	C6/1-15-13 P4	1	6.5	2.9	13.9	C2 P4	1	6.5	3	14.9	C6/1-17-16 P4	1	6.5	3.1	14.6	C3 P6	1	7.5	3.7	20.4
E108WT P5	1	6.1	2.8	12.6	E111 P4	1	6.5	2.9	13.2	E101 P4	1	5.6	2.9	11.2	C6/1-15-15 P5	1	6.6	3.1	14.8	97x113-5 P4	1	6.3	2.9	13.8	C4 P5	1	7.2	3.4	18	C6/1-15-13 P4	1	7	2.9	14.7	C2 P4	1	7.1	3.2	17	C6/1-17-16 P4	1	6.4	3.4	16.6	C3 P6	1	6.7	3.6	17.8
E108WT P5	1	7	3	14.9	E111 P4	1	6.5	3.4	16.3	E101 P4	1	6.8	3.2	15.8	C6/1-15-15 P5	1	8.3	3.3	17.7	97x113-5 P4	1	6.6	3.3	15.4	C4 P5	1	7.4	3.3	17.8	C6/1-15-13 P4	1	7	3.8	19.7	C2 P4	1	6.9	3.6	17	C6/1-17-16 P4	1	5.7	2.3	8.8	C3 P6	1	7.2	3.5	18.8
E108WT P5	1	6	2.5	10.9	E111 P4	1	6.9	3	14.5	E101 P4	1	6.7	3.4	16.7	C6/1-15-15 P5	1	6.7	2.8	12.9	97x113-5 P4	1	6.4	2.9	14.4	C4 P5	1	7.1	3.7	19	C6/1-15-13 P4	1	7.3	3.2	17.5	C2 P4	1	5.6	2.9	12.6	C6/1-17-16 P4	1	6	3.4	15.2	C3 P6	1	6.5	3.1	15
E108WT P5	1	6.4	3	14.3	E111 P4	1	6.2	3	13.8	E101 P4	1	6.9	3.3	16.5	C6/1-15-15 P5	1	6.5	3.1	15	97x113-5 P4	1	6.4	3.5	16.5	C4 P5	1	7.2	3.7	18.4	C6/1-15-13 P4	1	6	2.6	11.8	C2 P4	1	7	3.3	16.7	C6/1-17-16 P4	1	6.6	3.6	17.5	C3 P6	1	6.7	3.3	17.2
E108WT P5	1	7.1	3	15.6	E111 P4	1	5.4	2.5	10.1	E101 P4	1	5.8	2.9	12.1	C6/1-15-15 P5	1	7.4	3.3	16.4	97x113-5 P4	1	6	3	13.2	C4 P5	1	5.8	2.9	12.4	C6/1-15-13 P4	1	6.8	3.5	17.1	C2 P4	1	9	3.8	21.4	C6/1-17-16 P4	1	6.3	3.3	14.9	C3 P6	1	6.4	3.4	16.3
E108WT P5	1	6.6	3.2	15.1	E111 P4	1	6.6	3.4	16.7	E101 P4	1	6.9	3.8	18.5	C6/1-15-15 P5	1	7.5	3.5	19.2	97x113-5 P4	1	6.8	3.8	18.8	C4 P5	1	6.9	3.1	16.6	C6/1-15-13 P4	1	6.5	3.6	17.2	C2 P4	1	7.1	3.5	19.4	C6/1-17-16 P4	1	6.7	2.8	13.7	C3 P6	1	7.8	3.3	18.1
E108WT P5	1	6.9	3.3	16.3	E111 P4	1	7.4	3.3	17.8	E101 P4	1	8.1	3.3	17	C6/1-15-15 P5	1	6.7	3.1	15.6	97x113-5 P4	1	6.1	3.4	15.3	C4 P5	1	7.4	2.8	14.9	C6/1-15-13 P4	1	6.5	3.8	18.9	C2 P4	1	5.8	2.7	11.8	C6/1-17-16 P4	1	5.6	2.4	10.2	C3 P6	1	7.7	3.7	19
E108WT P5	1	7.6	3.1	16.7	E111 P4	1	6.1	2.9	13	E101 P4	1	6.6	3.5	16.8	C6/1-15-15 P5	1	7.2	3.2	17.1	97x113-5 P4	1	6.3	2.9	13.8	C4 P5	1	6.6	3.2	15.8	C6/1-15-13 P4	1	7.2	3.3	17	C2 P4	1	6.5	3.7	18.5	C6/1-17-16 P4	1	6.9	3.3	17	C3 P6	1	6.6	3.4	16.9
E108WT P5	1	6	2.6	11.5	E111 P4	1	6.1	2.7	12.4	E101 P4	1	6.5	3.3	15.8	C6/1-15-15 P5	1	6.9	3.7	18.2	97x113-5 P4	1	6	3.1	13.1	C4 P5	1	7.7	3.3	18.1	C6/1-15-13 P4	1	7.2	3	16.6	C2 P4	1	6.7	4	20	C6/1-17-16 P4	1	6.6	2.6	11.9	C3 P6	1	7.3	3.5	18
E108WT P5	1	6.5	2	9.3	E111 P4	1	6.1	2.9	13.2	E101 P4	1	7	3.3	17.6	C6/1-15-15 P5	1	6.5	3.2	15.3	97x113-5 P4	1	7.8	3.3	17.6	C4 P5	1	7	3.4	17	C6/1-15-13 P4	1	6.8	2.8	14.2	C2 P4	1	6.6	3.7	17.2	C6/1-17-16 P4	1	5.9	2.7	11	C3 P6	1	7	4.1	21.2
E108WT P5	1	6	2.5	10.8	E111 P4	1	8	2.9	15.4	E101 P4	1	6.3	3.2	14.5	C6/1-15-15 P5	1	6	2.8	12.4	97x113-5 P4	1	6.8	3.2	15.1	C4 P5	1	7.5	3.1	17.2	C6/1-15-13 P4	1	4.5	1.9	6.5	C2 P4	1	5.6	3.2	13.3	C6/1-17-16 P4	1	6.7	2.9	14.3	C3 P6	1	7.3	3.4	18.8
E108WT P5	1	6.2	3.4	16.2	E111 P4	1	6.9	3.3	16.5	E101 P4	1	6.5	3.9	18.4	C6/1-15-15 P5	1	6.8	3.4	18.1	97x113-5 P4	1	6.3	3.9	18.5	C4 P5	1	8.2	4	21	C6/1-15-13 P4	1	7.1	3	16	C2 P4	1	7.2	3.8	19.9	C6/1-17-16 P4	1	6.9	3.2	15.6	C3 P6	1	6.1	3.5	15.8
E108WT P5	1	6.7	3.1	15.2	E111 P4	1	5.9	2.8	12.6	E101 P4	1	6.5	3.6	17.4	C6/1-15-15 P5	1	7.4	3.6	17.9	97x113-5 P4	1	6.5	3.8	19	C4 P5	1	8	3.6	18.6	C6/1-15-13 P4	1	6.8	4.3	20.6	C2 P4	1	6.8	4	19.6	C6/1-17-16 P4	1	6.2	2.8	12.1	C3 P6	1	7.1	4	20.4
E108WT P5	1	6	3	13.4	E111 P4	1	6.5	3.2	15.4	E101 P4	1	7	2.7	14.1	C6/1-15-15 P5	1	5.6	2.6	10.9	97x113-5 P4	1	6.9	3.3	17	C4 P5	1	7.5	3.4	18.1	C6/1-15-13 P4	1	7.2	3.1	16.9	C2 P4	1	6.9	3.5	17.4	C6/1-17-16 P4	1	6.3	2.8	12.8	C3 P6	1	6.8	4	20.4
E108WT P5	1	7.1	3	15.9	E111 P4	1	6.1	2.8	13	E101 P4	1	8.7	3.1	18.5	C6/1-15-15 P5	1	6.5	3.9	18.4	97x113-5 P4	1	6.7	3.2	15.1	C4 P5	1	6.9	3.5	17.1	C6/1-15-13 P4	1	5.3	2.2	8.4	C2 P4	1	6.9	3.3	16.6	C6/1-17-16 P4	1	6.4	3.4	16.6	C3 P6	1	8.5	3.4	18.1
E108WT P5	1	6.9	3.2	15.8	E111 P4	1	6.2	2.8	12.9	E101 P4	1	6.7	3.6	17.8	C6/1-15-15 P5	1	7	3.7	18.9	97x113-5 P4	1	6.8	3.4	17.2	C4 P5	1	7	2.8	14.1	C6/1-15-13 P4	1	6.7	3.3	15.6	C2 P4	1	7.3	3.5	18.9	C6/1-17-16 P4	1	6.4	3.2	15	C3 P6	1	6.7	4.2	20.4
E108WT P5	1	6.1	3.5	15.3	E111 P4	1	6.2	3.6	17.3	E101 P4	1	6.6	2.9	14.9	C6/1-15-15 P5	1	8.2	3.1	16.9	97x113-5 P4	1	6.5	3.1	14.6	C4 P5	1	7	3.3	17	C6/1-15-13 P4	1	6.6	3.2	16.1	C2 P4	1	6.5	3.2	14.9	C6/1-17-16 P4	1	6.8	3.2	16.1	C3 P6	1	7.4	3.4	18.3
E108WT P5	1	6.7	3.4	15.9	E111 P4	1	6.4	3.2	15.2	E101 P4	1	6.4	3.5	15.5	C6/1-15-15 P5	1	7	3.4	17.4	97x113-5 P4	1	5.7	2.5	10.4	C4 P5	1	6.6	4	19.5	C6/1-15-13 P4	1	6.7	3.2	15.6	C2 P4	1	6.9	3.2	16.5	C6/1-17-16 P4	1	6.3	3.8	18	C3 P6	1	5.9	3.2	14
E108WT P5	1	7.5	3.7	20.4	E111 P4	1	7.3	3.1	16.2	E101 P4	1	6.7	3.4	16.4	C6/1-15-15 P5	1	6.2	3.4	14.8	97x113-5 P4	1	6.5	2.6	11.9	C4 P5	1	6.9	3.3	16.9	C6/1-15-13 P4	1	6.3	3.4	16.5	C2 P4	1	7.1	3.4	17.3	C6/1-17-16 P4	1	6.6	3	13.5	C3 P6	1	5.9	3.3	14.7
E108WT P5	1	7	3.5	18.1	E111 P4	1	7.1	3	15.3	E101 P4	1	5.7	2.9	11.8	C6/1-15-15 P5	1	6.8	2.9	14.6	97x113-5 P4	1	6.8	3.8	19	C4 P5	1	5.8	2.7	11.3	C6/1-15-13 P4	1	9.6	4.1	23.5	C2 P4	1	7.1	3.7	19.9	C6/1-17-16 P4	1	6.7	2.9	13.6	C3 P6	1	5.8	3	12.7
E108WT P5	1	6.5	3.2	15	E111 P4	1	6.6	3.2	15.4	E101 P4	1	6.1	2.9	13.7	C6/1-15-15 P5	1	6.5	3.4	16.5	97x113-5 P4	1	7.1	3.8	19.4	C4 P5	1	7.1	3.3	17.7	C6/1-15-13 P4	1	6.6	3.6	18.2	C2 P4	1	5.7	2.9	12.2	C6/1-17-16 P4	1	7	3.1	16	C3 P6	1	6.2	3.1	14.5
E108WT P5	1	6.9	3.1	14.7	E111 P4	1	6.7	3.3	16.4	E101 P4	1	7.2	3.5	17.8	C6/1-15-15 P5	1	7	3.1	15.2	97x113-5 P4	1	4.5	1.8	6	C4 P5	1	7.3	3.3	17.8	C6/1-15-13 P4	1	7.6	3.6	18.9	C2 P4	1	5.8	2.6	11.1	C6/1-17-16 P4	1	6	2.7	12.1	C3 P6	1	6.7	3.2	15.3
E108WT P5	1	7	3.2	16.1	E111 P4	1	5.3	2.7	10.1	E101 P4	1	6.4	3.1	14.8	C6/1-15-15 P5	1	6.6	3.5	16.8	97x113-5 P4	1	6.5	2.8	13.8	C4 P5	1	7.4	3.3	17.6	C6/1-15-13 P4	1	7.6	4	21.2	C2 P4	1	6.4	3.4	16.4	C6/1-17-16 P4	1	7	3.4	16.1	C3 P6	1	7.2	3.7	20.2
E108WT P5	1	7.3	3.6	18.9	E111 P4	1	7.7	3.1	15	E101 P4	1	6.6	3.8	18.8	C6/1-15-15 P5	1	7	3.3	17	97x113-5 P4	1	6.6	3.2	16.2	C4 P5	1	7.5	3.8	21.3	C6/1-15-13 P4	1	7	3.3	16.8	C2 P4	1	6.5	3.2	14.7	C6/1-17-16 P4	1	6.5	3.3	16.1	C3 P6	1	6.5	3.4	16.1
E108WT P5	1	5.1	2.7	10.5	E111 P4	1	5.4	2.5	10.1	E101 P4	1	7.5	3.3	15.9	C6/1-15-15 P5	1	6.6	3.4	16.4	97x113-5 P4	1	6.7	3.5	17.7	C4 P5	1	6.7	3.3	16	C6/1-15-13 P4	1	7.5	3.5	18.3	C2 P4	1	7.1	3	14.9	C6/1-17-16 P4	1	6.2	3	13.8	C3 P6	1	6.2	2.7	11.8
E108WT P5	1	6.3	3.1	14.4	E111 P4	1	6.6	3.1	14.9	E101 P4	1	6.5	2.8	12.9	C6/1-15-15 P5	1	7.3	3.1	17.4	97x113-5 P4	1	12	1.8	7.3	C4 P5	1	7.5	3.3	19	C6/1-15-13 P4	1	7.7	3.6	20.7	C2 P4	1	7	3.2	16.7	C6/1-17-16 P4	1	6.4	2.8	12.1	C3 P6	1	7.2	3.8	19.7
E108WT P5	1	7.4	3.3	16.8	E111 P4	1	7.2	3.5	18.1	E101 P4	1	10.6	0.9	5.6	C6/1-15-15 P5	1	7.1	3.2	15.5	97x113-5 P4	1	6.6	3.4	16.6	C4 P5	1	7	3.7	18.3	C6/1-15-13 P4	1	6.9	3.6	18.5	C2 P4	1	6.7	3.5	17.5	C6/1-17-16 P4	1	6.5	3.2	14.5	C3 P6	1	6.4	3	14.4
E108WT P5	1	7.6	3.3	17.4	E111 P4	1	6.5	3	14.3	E101 P4	1	6.7	3.3	15.7	C6/1-15-15 P5	1	6.6	3.1	15.2	97x113-5 P4	1	6.9	3.6	17.9	C4 P5	1	7.3	3.7	19.8	C6/1-15-13 P4	1	7	3.5	17.4	C2 P4	1	6.8	2.9	13.5	C6/1-17-16 P4	1	7	3.6	18	C3 P6	1	7.5	3.8	19
E108WT P5	1	7.6	3.4	16.6	E111 P4	1	7.5	3.9	20.5	E101 P4	1	4.2	2.4	7.3	C6/1-15-15 P5	1	5.9	3.7	16.4	97x113-5 P4	1	7	3.5	18.1	C4 P5	1	7.3	3.4	18.3	C6/1-15-13 P4	1	5.6	2.9	11.9	C2 P4	1	5.9	2.7	12.1	C6/1-17-16 P4	1	7.6	3.2	15.9	C3 P6	1	6.5	3.3	15
E108WT P5	1	6.8	2.8	14	E111 P4	1	6.6	3.2	15	E101 P4	1	7	3.5	18.4	C6/1-15-15 P5	1	6.7	4	20	97x113-5 P4	1	6.1	3.1	13.8	C4 P5	1	8.1	3.3	18.9	C6/1-15-13 P4	1	7.1	3	16.4	C2 P4	1	7.4	3.3	17.4	C6/1-17-16 P4	1	5.3	3.1	11.4	C3 P6	1	6.3	3.5	17.6
E108WT P5	1	6.1	2.5	11.1	E111 P4	1	7	3.4	17.8	E101 P4	1	6.3	3.1	14.5	C6/1-15-15 P5	1	6.7	3.4	16.2	97x113-5 P4	1	7.2	3.5	17	C4 P5	1	4.6	2	6.7	C6/1-15-13 P4	1	7.1	3.5	18.1	C2 P4	1	7.3	3.9	21.1	C6/1-17-16 P4	1	6.3	3.2	14.8	C3 P6	1	7.9	3.4	19.9
E108WT P5	1	6.3	3.5	16.6	E111 P4	1	6.2	2.7	11.2	E101 P4	1	6.2	3	13.7	C6/1-15-15 P5	1	6.2	3	13.8	97x113-5 P4	1	6.1	3	13.7	C4 P5	1	7	2.8	13.1	C6/1-15-13 P4	1	7.3	3.8	18.9	C2 P4	1	7.2	3.2	16	C6/1-17-16 P4	1	6.3	2.7	11.6	C3 P6	1	6.7	3.3	16.1
E108WT P5	1	6.4	2.9	13.5	E111 P4	1	6.3	3	14.3	E101 P4	1	6.6	3.4	17	C6/1-15-15 P5	1	6.9	3.8	19.8	97x113-5 P4	1	6.5	3.4	16.8	C4 P5	1	6.7	3.2	16	C6/1-15-13 P4	1	7.6	4.8	20.2	C2 P4	1	6.9	3.4	18.2	C6/1-17-16 P4	1	6.2	2.7	12.4	C3 P6	1	6.2	4.1	19.3
E108WT P5	1	6.6	3.2	15.4	E111 P4	1	6.9	3.4	17.3	E101 P4	1	6.3	2.9	14	C6/1-15-15 P5	1	6.9	3.8	17.1	97x113-5 P4	1	6.5	3.5	17.1	C4 P5	1	6	3	12.8	C6/1-15-13 P4	1	6.7	3.5	17.3	C2 P4	1	5.8	2.4	10.6	C6/1-17-16 P4	1	6.3	3	14.3	C3 P6	1	8.6	3.5	19.9
E108WT P6	1	6.8	3.5	17.3	E111 P4	1	5.5	2.6	10.7	E101 P4	1	7.1	3.2	16.3	C6/1-15-15 P5	1	6.9	3.2	16.1	97x113-5 P4	1	6.3	3.1	14.2	C4 P5	1	6.2	3.1	14.3	C6/1-15-13 P4	1	6.5	3.1	14.5	C2 P4	1	6.5	3.2	16.1	C6/1-17-16 P4	1	7.1	2.8	14.4	C3 P6	1	5.9	2.8	11.9
E108WT P6	1	6.8	3	14.6	E111 P4	1	6	2.8	13.1	E101 P4	1	4.6	2.1	6.8	C6/1-15-15 P5	1	6.8	3.1	15.4	97x113-5 P4	1	6.1	3	13.5	C4 P5	1	8	3.3	18.2	C6/1-15-13 P4	1	6.6	3.3	16	C2 P4	1	6.7	3.4	16.5	C6/1-17-16 P4	1	6.4	3.1	15	C3 P6	1	7	4.3	22.5
E108WT P6	1	6.8	3.4	17	E111 P4	1	4.1	2.7	8.1	E101 P4	1	5.2	3	10.6	C6/1-15-15 P5	1	7.8	3.5	19.7	97x113-5 P4	1	6.5	3.9	18.2	C4 P5	1	6.6	3	15	C6/1-15-13 P4	1	7.8	3.2	17.8	C2 P4	1	7.1	3.6	18.9	C6/1-17-16 P4	1	6.4	3.5	16.9	C3 P6	1	6.4	3.4	16.8
E108WT P6	1	7.1	3.5	17.8	E111 P4	1	6	3.1	13.6	E101 P4	1	7.1	3.3	16.3	C6/1-15-15 P5	1	5.6	2.5	10.5	97x113-5 P4	1	6.7	3.4	17.1	C4 P5	1	7.5	3.3	18.9	C6/1-15-13 P4	1	8.9	3.9	21.9	C2 P4	1	7.1	3.7	19.8	C6/1-17-16 P4	1	5	2.4	8.8	C3 P6	1	5.4	2.8	11.2
E108WT P6	1	6.9	3.9	20.1	E111 P4	1	6.4	2.9	14	E101 P4	1	5.9	2.6	11	C6/1-15-15 P5	1	6.6	3.2	15.9	97x113-5 P4	1	6.4	3	11.2	C4 P5	1	6.5	3.8	18.3	C6/1-15-13 P4	1	8.1	3.5	19	C2 P4	1	6.9	3.4	17.8	C6/1-17-16 P4	1	7	3.6	18.3	C3 P6	1	6.9	3	15.1
E108WT P6	1	6	3.2	15.2	E111 P4	1	5.4	2.6	10.5	E101 P4	1	6.5	3.7	17.6	C6/1-15-15 P5	1	6.9	3.5	17.3	97x113-5 P4	1	6.3	3.1	14.3	C4 P5	1	6.5	2.9	13.3	C6/1-15-13 P4	1	7.3	3.4	18	C2 P4	1	6.8	3.2	15.1	C6/1-17-16 P4	1	6.1	3.2	13.9	C3 P6	1	6.8	3.8	18.6
E108WT P6	1	5.9	2.7	11.8	E111 P4	1	7.1	2.9	14.6	E101 P4	1	6.8	3.1	15	C6/1-15-15 P5	1	7	3.2	17.5	97x113-5 P4	1	6.9	3.3	17	C4 P5	1	7.7	3.3	18.7	C6/1-15-13 P4	1	7.2	3.5	18.2	C2 P4	1	6.1	3	13.5	C6/1-17-16 P4	1	6.7	3.1	14.3	C3 P6	1	8.1	4.3	24
E108WT P6	1	7.3	3.8	18.8	E111 P4	1	6.8	4.1	20.2	E101 P4	1	7.4	3.8	19.6	C6/1-15-15 P5	1	6.9	3.3	16.5	97x113-5 P4	1	6.8	3.4	15.3	C4 P5	1	6.7	3.3	16.6	C6/1-15-13 P4	1	6.6	2.9	15.2	C2 P4	1	5.7	2.6	10.9	C6/1-17-16 P4	1	5.8	2.9	12	C3 P6	1	7.1	3.5	17.3
E108WT P6	1	6.8	3.5	18.2	E111 P4	1	6.6	3	14.3	E101 P4	1	6.4	3.4	16	C6/1-15-15 P5	1	7.3	3.4	18.3	97x113-5 P4	1	6.4	3.5	16.6	C4 P5	1	6.8	3.3	16.1	C6/1-15-13 P4	1	6.5	3	13.8	C2 P4	1	5.4	2.6	10.3	C6/1-17-16 P4	1	5.5	3.3	13.7	C3 P6	1	7.7	3.8	20.2
E108WT P6	1	6.8	4.2	20.6	E111 P4	1	6.1	2.7	11.6	E101 P4	1	6.9	3.5	17.5	C6/1-15-15 P5	1	6.7	3.5	17.5	97x113-5 P4	1	7.2	3.1	17.1	C4 P5	1	6.2	2.8	12.3	C6/1-15-13 P4	1	7.8	3.7	17.6	C2 P5	1	5.4	2.5	10.4	C6/1-17-16 P4	1	5.3	2.5	9.8	C3 P6	1	5.8	3.3	14.6
E108WT P6	1	6.9	4	19.6	E111 P4	1	7	3.4	17.3	E101 P4	1	7.4	3.4	19	C6/1-15-15 P5	1	6.8	3.4	16.8	97x113-5 P4	1	6.4	3.5	16.5	C4 P5	1	7.5	3.1	17.1	C6/1-15-13 P4	1	6.6	3	14.4	C2 P5	1	6.9	3.8	19.4	C6/1-17-16 P4	1	8.2	3.4	17.1	C3 P6	1	6.7	3.3	16.4
E108WT P6	1	6.2	3.2	13.6	E111 P4	1	6.9	3.4	17.5	E101 P4	1	7	4.2	18.5	C6/1-15-15 P5	1	6.6	3.2	15	97x113-5 P4	1	6.3	3.4	16.5	C4 P5	1	6.9	3.4	15.9	C6/1-15-13 P4	1	6.8	3.3	16.2	C2 P5	1	7.6	4.1	21	C6/1-17-16 P4	1	6.8	3.1	15.1	C3 P6	1	6.9	3.5	18
E108WT P6	1	6	2.6	11.7	E111 P4	1	6.1	4.1	12.6	E101 P4	1	7.4	3.5	18.2	C6/1-15-15 P5	1	7.1	3.7	19.4	97x113-5 P4	1	6.6	3.5	17.8	C4 P5	1	6.4	3.3	15.3	C6/1-15-13 P4	1	6.9	3.2	16.7	C2 P5	1	6.3	3.1	14.5	C6/1-17-16 P4	1	7.6	3.8	19.5	C3 P6	1	7	3.2	17.6
E108WT P6	1	5.9	2.9	12.4	E111 P4	1	6.5	2.9	13.9	E101 P4	1	6.9	3.5	16.9	C6/1-15-15 P5	1	6.7	3.4	16.9	97x113-5 P4	1	6.7	3.4	17.6	C4 P5	1	7.1	3.3	18	C6/1-15-13 P4	1	6.5	3	15.1	C2 P5	1	6.6	3.2	15.9	C6/1-17-16 P4	1	6.6	2.9	13.9	C3 P6	1	6.8	3.2	16.2
E108WT P6	1	7.2	3.6	18.4	E111 P4	1	6.9	3.4	17.1	E101 P4	1	5.9	2.7	11.6	C6/1-15-15 P5	1	6.7	3.2	16.7	97x113-5 P4	1	6.8	3.6	18.7	C4 P5	1	6.8	3.3	14.8	C6/1-15-13 P4	1	7.5	3.7	20.2	C2 P5	1	6.7	3.5	17.9	C6/1-17-16 P4	1	5.9	2.9	12.6	C3 P6	1	6.5	3	14.7
E108WT P6	1	5.6	2.4	9.7	E111 P4	1	6.4	3.2	15.1	E101 P4	1	6.5	2.8	13.7	C6/1-15-15 P5	1	7.7	3.5	18.7	97x113-5 P4	1	6.8	3.3	16.3	C4 P5	1	6.7	3	15.2	C6/1-15-13 P4	1	7.6	3.8	20.5	C2 P5	1	6.3	3.6	17.2	C6/1-17-16 P4	1	6.4	3.4	16.3	C3 P6	1	6.3	3.5	15.9
E108WT P6	1	7.2	3.2	15.5	E111 P4	1	6.8	3.4	17	E101 P4	1	6.2	2.6	11.4	C6/1-15-15 P5	1	6.9	3.3	17.3	97x113-5 P4	1	6.6	3.6	18	C4 P5	1	5.3	2.3	8.2	C6/1-15-13 P4	1	6.7	3	14.5	C2 P5	1	6.6	3.7	18	C6/1-17-16 P4	1	7.1	3.2	17.2	C3 P6	1	7.1	3.7	19.4
E108WT P6	1	6.3	3.2	14.5	E111 P4	1	7.8	3.4	18.5	E101 P4	1	7.1	3.1	15.7	C6/1-15-15 P5	1	6.5	3.6	17	97x113-5 P4	1	6.1	3	14.1	C4 P5	1	6.9	3	15	C6/1-15-13 P4	1	6.3	3.1	14.3	C2 P5	1	7	3.7	19.1	C6/1-17-16 P4	1	7.5	2.9	14.7	C3 P6	1	6.9	3.6	18
E108WT P6	1	7.3	3.7	20.3	E111 P4	1	6.6	3.6	17.8	E101 P4	1	5.9	2.5	11.3	C6/1-15-15 P5	1	7.2	3.1	16.3	97x113-5 P4	1	6.5	3.1	14.6	C4 P6	1	14.3	2	11.5	C6/1-15-13 P4	1	6.5	3.2	14.7	C2 P5	1	6.9	3.7	18.7	C6/1-17-16 P4	1	6.9	3.1	15.8	C3 P6	1	7.3	3.7	18.3
E108WT P6	1	5.4	3	12.3	E111 P4	1	6.4	2.9	13.9	E101 P4	1	5.7	2.9	11.5	C6/1-15-15 P5	1	7	3.9	19.8	97x113-5 P4	1	6.2	3	14.4	C4 P6	1	7.1	3.4	16.8	C6/1-15-13 P4	1	6.6	3.1	15.2	C2 P5	1	7	3.5	18.3	C6/1-17-16 P4	1	6.5	3.4	15.9	C3 P6	1	7.6	3.5	17.5
E108WT P6	1	7.2	3.7	17.7	E111 P4	1	7.3	3.2	16.6	E101 P4	1	6.6	3.1	15.1	C6/1-15-15 P5	1	7.1	3.3	17.3	97x113-5 P4	1	6	3.3	14.6	C4 P6	1	7.3	3.5	18.7	C6/1-15-13 P4	1	7.7	3.3	16	C2 P5	1	6.1	3.6	16.5	C6/1-17-16 P4	1	6.5	2.9	13.8	C3 P6	1	5	2.4	9.1
E108WT P6	1	6.2	2.7	12.8	E111 P4	1	6.9	3.5	18	E101 P4	1	6.6	3.2	14.8	C6/1-15-15 P5	1	6.5	3.7	17.3	97x113-5 P4	1	6.6	3.2	15.9	C4 P6	1	6.5	3.7	18	C6/1-15-13 P4	1	7.2	3.5	18.2	C2 P5	1	7.2	3.7	19.3	C6/1-17-16 P4	1	5.9	2.6	11.4	C3 P6	1	6.7	3.6	18.1
E108WT P6	1	6.7	3.2	15.7	E111 P4	1	6.6	3.7	17.9	E101 P4	1	6.2	3.2	14.3	C6/1-15-15 P5	1	7.2	3.5	17.8	97x113-5 P4	1	6.2	3.3	15	C4 P6	1	7.5	3.4	18.9	C6/1-15-13 P4	1	7.5	3.7	18.2	C2 P5	1	6.8	3.4	17	C6/1-17-16 P4	1	6.2	2.9	13.7	C3 P6	1	6.6	3.7	18.6
E108WT P6	1	7.3	3.2	16.8	E111 P4	1	7.6	3.2	16.9	E101 P4	1	6.9	3.3	17.6	C6/1-15-15 P5	1	6.8	3.7	18.7	97x113-5 P4	1	5.3	3.3	13	C4 P6	1	6.7	3.3	16.6	C6/1-15-13 P4	1	7.3	3.2	16.8	C2 P5	1	6.6	3.7	18.3	C6/1-17-16 P4	1	6.7	2.6	12.2	C3 P6	1	6.8	3.3	15.9
E108WT P6	1	9.3	3.7	20.6	E111 P4	1	6.4	3.2	16.1	E101 P4	1	6.1	3.3	14.4	C6/1-15-15 P5	1	6.5	2.8	13.4	97x113-5 P4	1	7.3	3.5	18.2	C4 P6	1	6.6	3.7	16.4	C6/1-15-13 P4	1	7.1	3.5	17.5	C2 P5	1	7	3.3	16.3	C6/1-17-16 P4	1	6.8	3.6	18.1	C3 P6	1	7.7	3.5	19.7
E108WT P6	1	6.7	4.2	21.4	E111 P4	1	7.1	2.9	14.4	E101 P4	1	6.4	2.8	13.8	C6/1-15-15 P5	1	7.4	3.9	20.7	97x113-5 P4	1	5.1	2.5	9.2	C4 P6	1	6.7	3.5	17.3	C6/1-15-13 P4	1	6.9	4.2	21.6	C2 P5	1	6.8	3.2	16	C6/1-17-16 P4	1	6.4	3.2	15.1	C3 P6	1	6.2	2.7	12.8
E108WT P6	1	6.8	3.3	17.4	E111 P4	1	7.2	3.2	16.1	E101 P4	1	6	2.9	13.2	C6/1-15-15 P5	1	7	3.3	17	97x113-5 P4	1	6.4	4.1	19.4	C4 P6	1	6.2	3.5	15.8	C6/1-15-13 P4	1	7.5	3.2	15.7	C2 P5	1	6.8	3.5	18.3	C6/1-17-16 P4	1	6.8	3.5	17.5	C3 P6	1	6.7	3.2	15.8
E108WT P6	1	5.5	2.3	9.5	E111 P4	1	6.7	3.2	15.8	E101 P4	1	6.5	2.8	13.5	C6/1-15-15 P5	1	6.9	2.5	12.8	97x113-5 P4	1	6.1	3.8	16.8	C4 P6	1	7.5	3.7	20.1	C6/1-15-13 P4	1	7.4	3.5	19.4	C2 P5	1	6	3.2	14	C6/1-17-16 P4	1	6.3	3.1	14.4	C3 P6	1	6.5	3.4	16.9
E108WT P6	1	6.6	3	14.2	E111 P4	1	7.2	3.5	17.5	E101 P4	1	5.8	3.1	13.1	C6/1-15-15 P5	1	8.7	3.8	20.9	97x113-5 P4	1	5.8	3	12.3	C4 P6	1	7.3	3.6	19.7	C6/1-15-13 P4	1	6.8	3	15.7	C2 P5	1	7.1	3.1	16.7	C6/1-17-16 P4	1	6.6	2.8	13	C3 P6	1	5.8	2.7	11.4
E108WT P6	1	6.4	2.7	13.1	E111 P4	1	7.1	3.2	16.3	E101 P4	1	6.6	3.1	14.7	C6/1-15-15 P5	1	6.5	3.7	16	97x113-5 P4	1	5.9	3.3	14.3	C4 P6	1	7.2	3.5	18.6	C6/1-15-13 P4	1	6.9	3.1	15.7	C2 P5	1	7.4	3.6	19.7	C6/1-17-16 P4	1	6.3	2.8	12.2	C3 P6	1	5.8	3	12.8
E108WT P6	1	6.5	3.1	15	E111 P4	1	7.1	2.9	14.9	E101 P4	1	6.9	3.5	17.4	C6/1-15-15 P5	1	7.3	3.4	18.3	97x113-5 P4	1	6.3	2.8	12.7	C4 P6	1	7	4	20.8	C6/1-15-13 P4	1	6.5	3.6	15	C2 P5	1	6.6	3.4	17.5	C6/1-17-16 P4	1	6.6	3.4	17.3	C3 P6	1	6.4	3.7	17.6
E108WT P6	1	6.2	4.1	19.1	E111 P4	1	6.8	3.1	15.1	E101 P4	1	6.1	3.2	15	C6/1-15-15 P5	1	7.3	3.4	17.5	97x113-5 P4	1	6.5	3.4	16.2	C4 P6	1	6.6	3.6	16.9	C6/1-15-13 P4	1	6.8	3.5	16.9	C2 P5	1	6.5	3.4	15.5	C6/1-17-16 P4	1	6.2	2.9	13	C3 P6	1	7	3.7	19.4
E108WT P6	1	6.3	3.8	17.7	E111 P4	1	7	3.6	18.3	E101 P4	1	6.9	3.5	17.3	C6/1-15-15 P5	1	7	3.3	16.3	97x113-5 P4	1	5.1	2.5	9.6	C4 P6	1	6.8	3.7	18.1	C6/1-15-13 P4	1	6.2	3	14.4	C2 P5	1	6.7	3.5	17.4	C6/1-17-16 P4	1	6.9	3.6	18.6	C3 P6	1	6.8	3.4	17.2
E108WT P6	1	7.6	3.6	19	E111 P4	1	4.4	1.8	6.1	E101 P4	1	7.3	3.8	18.3	C6/1-15-15 P5	1	6.5	3	13.9	97x113-5 P4	1	5.6	2.9	12.1	C4 P6	1	7.5	3.7	21	C6/1-15-13 P4	1	6.6	3.3	16	C2 P5	1	7.9	3.1	15.6	C6/1-17-16 P4	1	6.6	3.7	17.7	C3 P6	1	6.6	2.9	14.2
E108WT P6	1	6.7	2.8	13.5	E111 P4	1	5.4	2.5	9.7	E101 P4	1	6.2	2.9	13.3	C6/1-15-15 P5	1	8.7	2.9	16.2	97x113-5 P4	1	6.2	3	14.2	C4 P6	1	6.9	4	19.1	C6/1-15-13 P4	1	5	2.4	9	C2 P5	1	8.6	3.8	20.5	C6/1-17-16 P4	1	6.1	2.4	10.5	C3 P6	1	6.6	4	19.2
E108WT P6	1	6.6	3.7	17.6	E111 P4	1	7.5	3.3	16.9	E101 P4	1	7	3.2	16.4	C6/1-15-15 P5	1	6.6	3.1	15.1	97x113-5 P4	1	6.7	3.5	17.3	C4 P6	1	7.4	2.5	11.5	C6/1-15-13 P4	1	7.1	3.5	18.8	C2 P5	1	7.1	3.7	18.1	C6/1-17-16 P4	1	7	3.3	17.6	C3 P6	1	17.4	1.5	3.2
E108WT P6	1	6.4	3	13.5	E111 P4	1	6.8	3.3	16.9	E101 P4	1	6.8	3.1	15	C6/1-15-15 P5	1	6.7	3.2	15.8	97x113-5 P4	1	6.4	3.7	16.8	C4 P6	1	7	3.1	16.4	C6/1-15-13 P4	1	6.8	3	15.7	C2 P5	1	6.6	3.5	16.8	C6/1-17-16 P4	1	6.6	3.1	15.1	C3 P6	1	5.9	3	13.4
E108WT P6	1	7.6	3.4	18.1	E111 P4	1	6	3.4	15.6	E101 P4	1	6.2	3	13.3	C6/1-15-15 P5	1	6.4	2.8	12.9	97x113-5 P4	1	6.2	3.4	15.5	C4 P6	1	7.8	3.5	20	C6/1-15-13 P4	1	7.6	3.4	18	C2 P5	1	6.8	4	19.4	C6/1-17-16 P4	1	6.6	3.4	16.7	C3 P6	1	5.5	2.6	11
E108WT P6	1	6.7	3	15.3	E111 P4	1	6.7	3.2	16.2	E101 P4	1	6.1	2.9	13	C6/1-15-15 P5	1	6.1	3.1	13.4	97x113-5 P4	1	5.7	2.6	10.5	C4 P6	1	6.6	3.2	16.1	C6/1-15-13 P4	1	6.9	3.3	17.6	C2 P5	1	8.3	3.5	19.5	C6/1-17-16 P4	1	6.5	3.5	17	C3 P6	1	5.3	2.3	8.9
E108WT P6	1	6.9	3.1	15.3	E111 P4	1	6	4.1	13.8	E101 P4	1	6.7	3.3	16.5	C6/1-15-15 P5	1	6.9	3.5	18.4	97x113-5 P4	1	6.4	3.6	17.1	C4 P6	1	5.7	3.1	12.7	C6/1-15-13 P4	1	6.4	3.2	15.3	C2 P5	1	7.3	3.5	18.6	C6/1-17-16 P4	1	6.3	3	14.3	C3 P6	1	6.8	3.3	17.3
E108WT P6	1	6.5	4.1	19.1	E111 P4	1	6.1	3	13.6	E101 P4	1	5.9	3.1	12.8	C6/1-15-15 P5	1	6.6	3	15.2	97x113-5 P4	1	6.7	3.5	17.2	C4 P6	1	6.8	3.3	16.8	C6/1-15-13 P4	1	7	3.2	15.7	C2 P5	1	7.1	3.3	17.5	C6/1-17-16 P4	1	6.3	3	13.8	C3 P6	1	6	2.7	12.2
E108WT P6	1	6.2	2.7	12	E111 P4	1	6.2	3.3	14.7	E101 P4	1	6.7	3.7	18.3	C6/1-15-15 P5	1	7.2	3.7	19.6	97x113-5 P4	1	6.5	3.1	14.3	C4 P6	1	6.4	4	19.1	C6/1-15-13 P4	1	7	3.8	19	C2 P5	1	6.7	3.7	19.2	C6/1-17-16 P4	1	6.3	2.8	12.7	C3 P6	1	6.9	3.3	16.9
E108WT P6	1	7.4	3	15.4	E111 P4	1	6.5	3	13.4	E101 P4	1	6.6	3.7	18.1	C6/1-15-15 P5	1	6.2	2.8	13.1	97x113-5 P4	1	6.5	3.2	15.7	C4 P6	1	7.2	3.8	19.8	C6/1-15-13 P4	1	6.5	3.9	19	C2 P5	1	8	3.2	16.7	C6/1-17-16 P4	1	7.2	3.2	15.5	C3 P6	1	5.2	3.4	13.5
E108WT P6	1	7	3.3	17	E111 P4	1	6.6	3.1	15.3	E101 P4	1	6.6	2.9	13.2	C6/1-15-15 P5	1	5.5	2.7	11.2	97x113-5 P4	1	7	3.2	17.7	C4 P6	1	6.3	3.4	15.9	C6/1-15-13 P4	1	6.2	3.1	13.4	C2 P5	1	5.7	2.4	10.7	C6/1-17-16 P4	1	8.9	3.6	20.3	C3 P6	1	7.4	4.1	22
E108WT P6	1	6.3	3.2	15.1	E111 P4	1	5.8	2.9	12.7	E101 P4	1	6.7	3.2	15.4	C6/1-15-15 P5	1	6.6	3.3	16.8	97x113-5 P4	1	6.3	2.9	13	C4 P6	1	6	3	13.5	C6/1-15-13 P4	1	6.8	4.1	20.9	C2 P5	1	7.1	3.7	19.6	C6/1-17-16 P4	1	5.9	3.1	14	C3 P6	1	9.7	3.9	23
E108WT P6	1	7.8	3.7	19.7	E111 P4	1	6.5	3	14.4	E101 P4	1	6.5	3.5	16.6	C6/1-15-15 P5	1	6.1	2.9	12.8	97x113-5 P4	1	6.8	3.8	18.7	C4 P6	1	6.8	3.5	16.4	C6/1-15-13 P4	1	6.5	2.8	13.8	C2 P5	1	6.7	3.4	17.6	C6/1-17-16 P4	1	6.5	4	17.7	C3 P6	1	6.2	2.7	11.9
E108WT P6	1	6.8	3.4	17.4	E111 P4	1	6.1	3.6	16	E101 P4	1	7.3	3	16.2	C6/1-15-15 P5	1	7	3.2	16.9	97x113-5 P4	1	6.6	3.5	17.4	C4 P6	1	6.8	3.4	16.4	C6/1-15-13 P4	1	6.3	2.9	13.6	C2 P5	1	6.4	3.3	16	C6/1-17-16 P4	1	5.6	2.8	12	C3 P6	1	6.7	3.4	17.6
E108WT P6	1	6.8	3.3	16.5	E111 P4	1	7.3	3	15.4	E101 P4	1	5.9	3.1	12.7	C6/1-15-15 P5	1	7.2	3.3	17	97x113-5 P4	1	5.9	2.8	12	C4 P6	1	5.8	2.9	12.8	C6/1-15-13 P4	1	6.6	3.2	15.7	C2 P5	1	6.9	3.3	16.7	C6/1-17-16 P4	1	6.9	3.4	16.6	C3 P6	1	7.3	3.9	20.9
E108WT P6	1	7.2	3.3	17.1	E111 P4	1	7.1	3.5	18.4	E101 P4	1	6.6	3.3	15.7	C6/1-15-15 P5	1	6.5	3.2	14.4	97x113-5 P4	1	7.2	3.2	15.6	C4 P6	1	5.3	2.8	10.7	C6/1-15-13 P4	1	7.1	3.8	18.4	C2 P5	1	6.2	2.8	12.8	C6/1-17-16 P4	1	6.2	3.5	16.6	C3 P6	1	7.3	3.8	20.3
E108WT P6	1	6.2	2.5	12.1	E111 P4	1	6.9	3.1	15.6	E101 P4	1	6.7	3.6	17.5	C6/1-15-15 P5	1	6.8	3	15.2	97x113-5 P4	1	6.6	3.1	14.6	C4 P6	1	7.7	4	22.4	C6/1-15-13 P4	1	6.7	3.4	17.3	C2 P5	1	14	1	4	C6/1-17-16 P4	1	7.3	3.5	18.5	C3 P6	1	6.9	3.3	16.1
E108WT P6	1	5.8	3	12.3	E111 P4	1	7.6	3.5	19	E101 P4	1	6.1	2.8	13	C6/1-15-15 P5	1	6	3.2	14.5	97x113-5 P4	1	5.5	2.7	10.6	C4 P6	1	6.1	3.1	13.4	C6/1-15-13 P4	1	7	3.2	16.7	C2 P5	1	9.6	4.2	28.9	C6/1-17-16 P4	1	6.2	3.3	14.7	C3 P6	1	6.3	3.6	16.9
E108WT P6	1	7	3.6	18.2	E111 P4	1	6.3	2.8	12.7	E101 P4	1	6.7	3.1	15.4	C6/1-15-15 P5	1	9.2	3.2	17.2	97x113-5 P4	1	5.4	2.4	9.7	C4 P6	1	6.7	3.5	17.1	C6/1-15-13 P4	1	7.2	3	15.7	C2 P5	1	7.6	3.7	19	C6/1-17-16 P4	1	6.4	3.4	16.3	C3 P6	1	7.3	3.5	18.7
E108WT P6	1	6.4	2.9	13.6	E111 P4	1	6.6	3.3	16.6	E101 P4	1	6.3	3.1	14.8	C6/1-15-15 P5	1	6.8	3.3	16.6	97x113-5 P4	1	6.6	3	14.2	C4 P6	1	7.4	3.7	20.4	C6/1-15-13 P4	1	7.7	3.4	18	C2 P5	1	6.7	3.7	16.9	C6/1-17-16 P4	1	6.4	2.9	13.8	C3 P6	1	7.1	3.1	15.1
E108WT P6	1	7.5	3.3	17.2	E111 P4	1	7.2	3.2	16.8	E101 P4	1	6.4	3	14.4	C6/1-15-15 P5	1	6.8	3.6	16.9	97x113-5 P4	1	5.9	2.9	12.5	C4 P6	1	6.5	2.9	13.8	C6/1-15-13 P4	1	6.6	3.2	15.9	C2 P5	1	7	3.5	18.3	C6/1-17-16 P4	1	5.8	2.9	12.8	C3 P6	1	7	3.8	20.2
E108WT P6	1	7	3.2	16.4	E111 P4	1	6.9	3.2	15.7	E101 P4	1	7	3.1	16	C6/1-15-15 P5	1	7	3.2	17.2	97x113-5 P4	1	6.5	3.4	16.8	C4 P6	1	7.2	3.5	19	C6/1-15-13 P4	1	6.8	3.1	15.7	C2 P5	1	5.6	2.9	12	C6/1-17-16 P4	1	6.7	3	14.8	C3 P6	1	6.4	3.4	16.5
E108WT P6	1	6.5	3.1	14.5	E111 P4	1	6	3.1	13.3	E101 P4	1	7.5	3.5	18.3	C6/1-15-15 P5	1	7	3.3	16.3	97x113-5 P4	1	6.6	3.8	18.6	C4 P6	1	6.3	2.4	4.6	C6/1-15-13 P4	1	6.6	3.7	18.7	C2 P5	1	7.1	3.7	18.8	C6/1-17-16 P4	1	6.5	3	13.6	C3 P6	1	6.2	2.9	13.6
E108WT P6	1	6	2.8	12.3	E111 P4	1	6.5	3.3	15.8	E101 P4	1	6.5	2.9	13.1	C6/1-15-15 P5	1	6.9	3.4	17.6	97x113-5 P4	1	6.4	3.1	14.8	C4 P6	1	10.5	1	6.2	C6/1-15-13 P4	1	6.7	3.4	17.2	C2 P5	1	7.5	3.8	19.7	C6/1-17-16 P4	1	6.6	3.4	17.1	C3 P6	1	7.3	3.5	18.4
E108WT P6	1	6.1	2.7	12.1	E111 P4	1	6.9	3.2	16.3	E101 P4	1	5.6	2.6	10.8	C6/1-15-15 P5	1	6.7	3.2	16.6	97x113-5 P4	1	5.9	3.2	14.3	C4 P6	1	9.4	3.6	22.2	C6/1-15-13 P4	1	7.1	3.5	18.2	C2 P5	1	6.7	3.4	16.9	C6/1-17-16 P4	1	6.9	3	15.6	C3 P6	1	5.3	3	12
E108WT P6	1	6.9	3.9	19.5	E111 P4	1	6.1	2.8	12.7	E101 P4	1	6.1	2.9	12.2	C6/1-15-15 P5	1	7.2	3.2	15.8	97x113-5 P4	1	6.7	3.3	16.2	C4 P6	1	6.8	3.2	15.7	C6/1-15-13 P4	1	6.6	4	17.1	C2 P5	1	7	3.1	15.4	C6/1-17-16 P4	1	6.2	2.7	12.1	C3 P6	1	6.8	4	20.3
E108WT P6	1	6.7	2.8	13.6	E111 P4	1	6.2	3	13.5	E101 P4	1	6.7	2.8	13.8	C6/1-15-15 P5	1	6.4	3.5	16.3	97x113-5 P4	1	6.9	3.2	16.5	C4 P6	1	6.6	3.3	16.2	C6/1-15-13 P4	1	6.6	3.8	17.9	C2 P5	1	6	2.4	10.2	C6/1-17-16 P4	1	6	2.9	13.1	C3 P6	1	7.2	3.3	17.4
E108WT P6	1	6.1	2.9	13.1	E111 P4	1	6.5	3.3	15.2	E101 P4	1	6.3	2.7	11.9	C6/1-15-15 P5	1	6.5	3.1	14.8	97x113-5 P4	1	6.9	3.6	16.8	C4 P6	1	6.2	3	14	C6/1-15-13 P4	1	7.2	3.5	17.8	C2 P5	1	6.7	4.9	18.1	C6/1-17-16 P4	1	6.7	3.6	17.5	C3 P6	1	6.9	3.4	17
E108WT P6	1	6.6	3.1	15.3	E111 P4	1	6.6	3.1	15.3	E101 P4	1	5.7	3.1	13	C6/1-15-15 P5	1	6.7	4	19.9	97x113-5 P4	1	6.3	3	14.3	C4 P6	1	6.7	3.7	17.7	C6/1-15-13 P4	1	6.6	3.1	14.1	C2 P5	1	5	2.5	9.3	C6/1-17-16 P4	1	6.6	3.1	14.5	C3 P6	1	6.6	3.3	15.4
E108WT P6	1	6.9	3.2	15.8	E111 P4	1	6.5	3.7	17.1	E101 P4	1	7.6	3.9	21.4	C6/1-15-15 P5	1	7.3	3.6	18.8	97x113-5 P4	1	6.8	3	14.6	C4 P6	1	6.5	3.6	17.6	C6/1-15-13 P4	1	7	3.3	17	C2 P5	1	7.5	4.2	20.2	C6/1-17-16 P4	1	7	3.1	16.3	C3 P6	1	6.5	3.3	16.6
E108WT P6	1	6.6	3.6	18	E111 P4	1	7.1	3.7	18.5	E101 P4	1	6.8	3.3	15.9	C6/1-15-15 P5	1	6.3	3	14.1	97x113-5 P4	1	6.5	3.6	17.8	C4 P6	1	5.6	3.1	13.6	C6/1-15-13 P4	1	7	3.9	20.3	C2 P5	1	7.3	3.2	16.9	C6/1-17-16 P4	1	6.8	3.7	18.1	C3 P6	1	7.2	3.8	19.9
E108WT P6	1	6.3	2.8	12.4	E111 P4	1	6.8	3.3	16.3	E101 P4	1	7.1	3.4	16.8	C6/1-15-15 P5	1	6.4	3.2	15.3	97x113-5 P4	1	6.8	3	14.6	C4 P6	1	7.6	3.5	19.9	C6/1-15-13 P4	1	7.2	4	20.5	C2 P5	1	6.3	3.3	15.7	C6/1-17-16 P4	1	6.8	2.9	14.3	C3 P6	1	6.9	3.3	16.9
E108WT P6	1	6.6	2.9	14.7	E111 P4	1	6.2	3.1	14.4	E101 P4	1	6.4	2.9	12.9	C6/1-15-15 P5	1	6.5	3.9	18.5	97x113-5 P4	1	7.2	3.4	17.1	C4 P6	1	8.9	3.6	21.2	C6/1-15-13 P4	1	7.1	3.3	17.8	C2 P5	1	6.2	3.1	14.8	C6/1-17-16 P4	1	6.7	3.6	19	C3 P6	1	7	3.4	18.5
E108WT P6	1	6.2	3.3	15.9	E111 P4	1	6.2	3.3	15.1	E101 P4	1	7.6	3.9	20.2	C6/1-15-15 P5	1	6.1	2.5	10.9	97x113-5 P4	1	9.6	1.4	5.9	C4 P6	1	5.9	2.8	12.6	C6/1-15-13 P4	1	6.8	2.9	14.4	C2 P5	1	5	2.9	10.2	C6/1-17-16 P4	1	7.1	3.4	16.5	C3 P6	1	7.4	3.6	19.3
E108WT P6	1	7.2	3	15.7	E111 P4	1	6.9	3.5	17.8	E101 P4	1	6.8	3.7	17.7	C6/1-15-15 P5	1	6	2.8	12.4	97x113-5 P4	1	6.5	3.6	17.1	C4 P6	1	4.7	2.4	8.2	C6/1-15-13 P4	1	6.4	3.1	14.6	C2 P5	1	6.8	3.3	16.1	C6/1-17-16 P4	1	7	3.1	14.6	C3 P6	1	7.1	3.6	19.1
E108WT P6	1	7.2	4.2	21.9	E111 P4	1	7.1	3.2	17.1	E101 P4	1	7.1	3.5	16.6	C6/1-15-15 P5	1	6.8	3.1	15.2	97x113-5 P4	1	6.4	2.8	12.9	C4 P6	1	5.9	2.9	12.4	C6/1-15-13 P4	1	7.8	3.3	19.1	C2 P5	1	6.5	3.5	17.7	C6/1-17-16 P4	1	5.6	2.5	10.1	C3 P6	1	5.6	2.7	11.5
E108WT P6	1	5.7	2.4	10.6	E111 P4	1	6.7	2.8	13.8	E101 P4	1	6.7	3.2	14.1	C6/1-15-15 P5	1	7.2	3.6	18.6	97x113-5 P4	1	7	3	15.9	C4 P6	1	6.1	3	13.7	C6/1-15-13 P4	1	7.3	3.2	16.9	C2 P5	1	6.1	2.8	12.7	C6/1-17-16 P4	1	6.4	3.4	14.6	C3 P6	1	6.4	2.8	13.3
E108WT P6	1	6.7	3.4	16.3	E111 P4	1	6	2.9	12.9	E101 P4	1	6.2	2.9	12.7	C6/1-15-15 P5	1	6.7	3.1	13.6	97x113-5 P4	1	7.7	3.5	18.1	C4 P6	1	7.3	3.3	18.2	C6/1-15-13 P4	1	9.2	3.1	19.6	C2 P5	1	8.2	3	15.2	C6/1-17-16 P4	1	6.6	3.1	15.3	C3 P6	1	7	3.4	17.8
E108WT P6	1	6.3	3.1	14.7	E111 P4	1	6.7	3.5	17.2	E101 P4	1	6.5	3.1	14.6	C6/1-15-15 P5	1	6.3	3.2	15.2	97x113-5 P4	1	6.8	3.6	18.2	C4 P6	1	6.8	3.5	17.3	C6/1-15-13 P4	1	7.3	3.3	16.3	C2 P5	1	6.3	3.7	17.6	C6/1-17-16 P4	1	6.5	3.5	17.3	C3 P6	1	7.4	3.4	16.7
E108WT P6	1	7	3.8	19.3	E111 P4	1	6.4	3.2	15.2	E101 P4	1	5	2.4	8.7	C6/1-15-15 P5	1	6.7	3.3	17.1	97x113-5 P4	1	5.6	2.8	11.7	C4 P6	1	6.7	2.8	13.6	C6/1-15-13 P4	1	6.5	3.3	16.2	C2 P5	1	6.4	3.4	16.3	C6/1-17-16 P4	1	6.5	3.2	15.4	C3 P6	1	6.2	3.4	15
E108WT P6	1	6.6	3.1	14.8	E111 P4	1	6.2	3.8	17.2	E101 P4	1	6.5	2.8	13.4	C6/1-15-15 P5	1	7	3.5	17.4	97x113-5 P4	1	6.4	2.9	14.2	C4 P6	1	6.7	3.3	15.9	C6/1-15-13 P4	1	6.7	3.1	15.6	C2 P5	1	7.5	3.4	18.8	C6/1-17-16 P4	1	6.4	3.3	15.7	C3 P6	1	7.4	3.2	17.1
E108WT P6	1	7.2	3.7	17.9	E111 P4	1	7	3.4	16.8	E101 P4	1	6.6	3.5	16	C6/1-15-15 P5	1	7.1	3.4	17	97x113-5 P4	1	5.8	3	13.2	C4 P6	1	6.7	3.2	15.9	C6/1-15-13 P4	1	7.4	3.7	18.4	C2 P5	1	5.5	2.5	10.1	C6/1-17-16 P4	1	6.9	3.3	16.9	C3 P6	1	6.1	2.8	12.7
E108WT P6	1	7	4	20.8	E111 P4	1	7.1	3.2	16.4	E101 P4	1	6.9	3.9	20.2	C6/1-15-15 P5	1	6.6	3.6	18.7	97x113-5 P4	1	7	3.4	16.7	C4 P6	1	8	3.4	19.2	C6/1-15-13 P4	1	9.3	3.6	20.8	C2 P5	1	7.1	3.5	16.6	C6/1-17-16 P4	1	7.1	3.2	15.9	C3 P6	1	6.4	3.4	16.2
E108WT P6	1	6.7	3.2	16.4	E111 P4	1	6.6	3.8	19.4	E101 P4	1	6.7	3	13.8	C6/1-15-15 P5	1	6.8	3.6	18.1	97x113-5 P4	1	5.8	3	13	C4 P6	1	7.3	3.9	20.1	C6/1-15-13 P4	1	6.3	2.8	13.4	C2 P5	1	6.6	3.5	17.2	C6/1-17-16 P4	1	6.3	2.9	13.7	C3 P6	1	6.9	3.4	16.6
E108WT P6	1	6.2	2.6	12.4	E111 P4	1	6.9	3.3	16.8	E101 P4	1	6.7	2.8	13.8	C6/1-15-15 P5	1	6.6	3.1	14.8	97x113-5 P4	1	7.1	3.2	16.4	C4 P6	1	6.2	3.2	15.1	C6/1-15-13 P4	1	6.7	3.2	15.7	C2 P5	1	6.7	3.4	17.2	C6/1-17-16 P4	1	6.8	3.1	16	C3 P6	1	7.7	3.6	18.1
E108WT P6	1	7.3	3.2	17.2	E111 P4	1	7	3.9	20.2	E101 P4	1	7.5	3	14.6	C6/1-15-15 P5	1	7.5	3.4	18.2	97x113-5 P4	1	5.5	3	12.1	C4 P6	1	5	2	7.5	C6/1-15-13 P4	1	8.1	3.7	19.4	C2 P5	1	6.4	3.2	15.1	C6/1-17-16 P4	1	5.6	2.5	10	C3 P6	1	5.7	2.7	11.3
E108WT P6	1	6.4	3.2	15.1	E111 P4	1	6.3	3.1	15.1	E101 P4	1	5.2	2.7	10.6	C6/1-15-15 P5	1	6.6	3.1	15.2	97x113-5 P4	1	6.1	3.6	16	C4 P6	1	6.2	3.1	14.4	C6/1-15-13 P4	1	8.5	3.3	18.5	C2 P5	1	6.8	3.3	15.9	C6/1-17-16 P4	1	6.8	3.3	15.6	C3 P6	1	4.6	2.3	7.6
E108WT P6	1	6.7	3.8	19.2	E111 P4	1	6.8	3	15.4	E101 P4	1	6.7	3.2	16	C6/1-15-15 P5	1	6.6	3.6	18.4	97x113-5 P4	1	6.5	3.1	15.2	C4 P6	1	6.7	3.4	17.5	C6/1-15-13 P4	1	7.1	3.4	17.6	C2 P5	1	6.5	3.7	18.5	C6/1-17-16 P4	1	6.3	3.4	16.2	C3 P6	1	6.7	3.9	18.8
E108WT P6	1	6.9	3.3	16.5	E111 P4	1	6.1	3.5	15.8	E101 P4	1	6.6	3.5	16.7	C6/1-15-15 P5	1	7	3.7	18.6	97x113-5 P4	1	6.6	3.5	17.5	C4 P6	1	6.3	3	13.4	C6/1-15-13 P4	1	7.1	3.7	19.1	C2 P5	1	5.9	2.8	11.9	C6/1-17-16 P4	1	6.3	3	14.2	C3 P6	1	6.1	2.8	12.2
E108WT P6	1	6.9	3.1	15.1	E111 P4	1	6.2	3	13.9	E101 P4	1	6.5	2.8	12.7	C6/1-15-15 P5	1	6.7	3.2	15.1	97x113-5 P4	1	8.4	3.5	18.8	C4 P6	1	6.5	3.4	16.4	C6/1-15-13 P4	1	5.5	2.7	10.9	C2 P5	1	5.3	3.2	12.5	C6/1-17-16 P4	1	6.5	2.7	12.1	C3 P6	1	7	3.2	16.1
E108WT P6	1	6.2	3.2	14.7	E111 P4	1	6.3	3.3	14.9	E101 P4	1	6.9	3.5	17.4	C6/1-15-15 P5	1	6.6	2.9	13.8	97x113-5 P4	1	6.5	4.1	17.8	C4 P6	1	7.2	3.3	18.2	C6/1-15-13 P4	1	6.3	3	14.1	C2 P5	1	5.8	3.3	12.8	C6/1-17-16 P4	1	6.7	3.2	16	C3 P6	1	7.3	3.8	20.6
E108WT P6	1	11.8	0.7	4.7	E111 P4	1	5.4	2.6	10.4	E101 P4	1	6.3	3.2	15.1	C6/1-15-15 P5	1	6.4	3.5	16.2	97x113-5 P4	1	6.6	3.1	16.1	C4 P6	1	6.3	3.3	14.9	C6/1-15-13 P4	1	7.4	3.9	20.2	C2 P5	1	6	2.8	12.6	C6/1-17-16 P4	1	5.9	2.8	12.5	C3 P6	1	7.1	3.8	19.8
E108WT P6	1	5.9	3	13	E111 P4	1	7.1	4	20.3	E101 P4	1	5.7	3	12.2	C6/1-15-15 P5	1	6.5	3.1	14.4	97x113-5 P4	1	6	2.9	12.5	C4 P6	1	7.4	3.3	18.9	C6/1-15-13 P4	1	7.1	3.9	19.6	C2 P5	1	6.8	3.4	17.1	C6/1-17-16 P4	1	7.2	3.4	15.8	C3 P6	1	5.6	2.1	8.7
E108WT P6	1	7.5	3.5	18.2	E111 P4	1	6.4	3	13.5	E101 P4	1	7	3.2	15.3	C6/1-15-15 P5	1	6.7	3.2	15.7	97x113-5 P4	1	6.9	3.3	17.1	C4 P6	1	7.5	3.7	20.5	C6/1-15-13 P4	1	6.6	4.1	20.3	C2 P5	1	6.9	3.2	16.7	C6/1-17-16 P4	1	5.3	2.4	9.1	C3 P6	1	8.1	4.2	22.8
E108WT P6	1	7.3	3.6	17.3	E111 P4	1	6.4	3.1	14.4	E101 P4	1	6.8	3.1	15.3	C6/1-15-15 P5	1	6.8	3.4	17.3	97x113-5 P4	1	5.4	2.4	9.3	C4 P6	1	7.3	3.4	17.8	C6/1-15-13 P4	1	7.5	3.6	19.4	C2 P5	1	5.9	3.7	16.2	C6/1-17-16 P4	1	6.2	3.5	16.3	C3 P6	1	7.1	4.2	22.2
E108WT P6	1	7	3.4	17.8	E111 P4	1	8.4	3.9	19	E101 P4	1	6.4	3.7	16.4	C6/1-15-15 P5	1	5.4	2.6	10.5	97x113-5 P4	1	6.4	3.2	15.7	C4 P6	1	5.6	2.6	11	C6/1-15-13 P4	1	7.1	3.7	18.3	C2 P5	1	7.4	3.3	17.4	C6/1-17-16 P4	1	6.8	3.3	16	C3 P6	1	7.5	3.3	18.1
E108WT P6	1	7	3.5	17.6	E111 P4	1	6.4	3.5	16.8	E101 P4	1	5.8	3.2	12.9	C6/1-15-15 P5	1	6.5	3.2	14.4	97x113-5 P4	1	5.7	2.7	11.6	C4 P6	1	7.8	3.6	20.6	C6/1-15-13 P4	1	8.4	3.1	16.4	C2 P5	1	6.4	3.5	16.9	C6/1-17-16 P4	1	6.2	3	13.7	C3 P6	1	6.5	3.3	15.6
E108WT P6	1	7.3	3.4	17.4	E111 P4	1	7.9	3.2	14.5	E101 P4	1	6.2	2.8	12.9	C6/1-15-15 P5	1	6.2	2.9	13.7	97x113-5 P4	1	6.4	3.2	15.1	C4 P6	1	6.2	3.5	14.1	C6/1-15-13 P4	1	6.6	3.1	15.3	C2 P5	1	6.6	3.5	16.5	C6/1-17-16 P4	1	5.9	2.9	12.8	C3 P6	1	7	3.3	17.3
E108WT P6	1	6.1	3.9	18.2	E111 P4	1	6.8	2.9	13.9	E101 P4	1	6.4	3.1	14.4	C6/1-15-15 P5	1	7.1	3.4	18	97x113-5 P4	1	6.8	3.2	15.9	C4 P6	1	6.8	3.4	16.9	C6/1-15-13 P4	1	6.3	3.2	15.3	C2 P5	1	6.1	2.9	12.6	C6/1-17-16 P4	1	6	3.4	15.3	C3 P6	1	6.3	3.5	17
E108WT P6	1	6.7	3.7	18.4	E111 P4	1	5.6	2.6	10.3	E101 P4	1	6.7	3	14.9	C6/1-15-15 P5	1	6.5	3	15	97x113-5 P4	1	7.1	3.6	18.7	C4 P6	1	7.7	3.7	20.1	C6/1-15-13 P4	1	6.4	2.6	12.7	C2 P5	1	6.2	3.5	16.8	C6/1-17-16 P4	1	6.6	3.1	15.5	C3 P6	1	7.1	3.5	18
E108WT P6	1	7	3.2	16.4	E111 P4	1	6	2.8	12.6	E101 P4	1	7.1	3.2	16.9	C6/1-15-15 P5	1	6.6	3.4	16.7	97x113-5 P4	1	6.2	3.5	15.3	C4 P6	1	5.4	2.9	10.7	C6/1-15-13 P4	1	8	3.5	18.8	C2 P5	1	6.1	2.9	12.4	C6/1-17-16 P4	1	6.6	3.8	19.2	C3 P6	1	5.4	2.7	10.5
E108WT P6	1	7.5	3.9	20	E111 P4	1	6.1	3	13.2	E101 P4	1	7.3	3.6	18.6	C6/1-15-15 P5	1	6.7	3.1	15.4	97x113-5 P4	1	6.7	3.4	16.8	C4 P6	1	6.8	3.5	16.7	C6/1-15-13 P4	1	6.8	3.7	18.8	C2 P5	1	6.5	3.7	17.5	C6/1-17-16 P4	1	6.1	2.9	12.9	C3 P6	1	6.3	3.8	18.1
E108WT P6	1	7	3.1	16.3	E111 P4	1	6.3	3.3	16	E101 P4	1	6.3	2.6	11.6	C6/1-15-15 P5	1	6.6	3	14.3	97x113-5 P4	1	6.6	3.2	14.5	C4 P6	1	6.7	3.2	15.9	C6/1-15-13 P4	1	6.3	3.1	13.6	C2 P5	1	4.8	2.3	8.3	C6/1-17-16 P4	1	5.1	2.8	9.8	C3 P6	1	6.3	3.2	14.4
E108WT P6	1	6.8	3.4	16.5	E111 P4	1	6.5	3.8	18.3	E101 P4	1	6.4	2.7	12.8	C6/1-15-15 P5	1	6	2.8	12.2	97x113-5 P4	1	5	2.2	8.3	C4 P6	1	7.3	3.4	17.4	C6/1-15-13 P4	1	6.8	3.3	16.4	C2 P5	1	6.6	3	15.6	C6/1-17-16 P4	1	6.9	3.4	16.8	C3 P6	1	5.5	2.7	11.5
E108WT P6	1	7	3.3	17	E111 P4	1	6.6	3.2	15.3	E101 P4	1	7	3.3	17.2	C6/1-15-15 P5	1	7	3.4	16.9	97x113-5 P4	1	6.5	3.6	17.5	C4 P6	1	6.1	3	12.7	C6/1-15-13 P4	1	6.4	3.2	14.9	C2 P5	1	8.3	3.3	18.6	C6/1-17-16 P4	1	6.6	3.1	15	C3 P6	1	6.3	3.4	16
E108WT P6	1	6.7	3.1	15.1	E111 P4	1	6.3	3.2	15.2	E101 P4	1	6.7	3.4	17.1	C6/1-15-15 P5	1	6.5	3.2	14.9	97x113-5 P4	1	6.6	3.1	15.4	C4 P6	1	5.6	3.6	14.4	C6/1-15-13 P4	1	6.7	3.1	15.9	C2 P5	1	6.3	3	14	C6/1-17-16 P4	1	6.3	3.4	16	C3 P6	1	7	3.2	17.4
E108WT P6	1	7.2	3.5	18.8	E111 P4	1	6.5	3	14.3	E101 P4	1	6.5	3	13.8	C6/1-15-15 P5	1	6.8	3.3	15.7	97x113-5 P4	1	6.8	3.6	17.7	C4 P6	1	6.6	3.7	17.7	C6/1-15-13 P4	1	4.7	2.2	7.8	C2 P5	1	6.7	3.6	18.3	C6/1-17-16 P4	1	5.8	2.7	11.9	C3 P6	1	5.8	2.9	12.8
E108WT P6	1	6.4	3.5	15.2	E111 P4	1	6.1	3.1	14	E101 P4	1	5.3	2.6	9.5	C6/1-15-15 P5	1	6.5	3.2	15.6	97x113-5 P4	1	6.3	3	14.4	C4 P6	1	7.1	3.5	17.4	C6/1-15-13 P4	1	6.9	3.3	16.1	C2 P5	1	6.5	3.1	13.8	C6/1-17-16 P4	1	6.7	3.1	15.1	C3 P6	1	7	3.9	19.8
E108WT P6	1	6.7	2.9	13.3	E111 P4	1	6.9	3.2	16.6	E101 P4	1	7.1	3.2	16	C6/1-15-15 P5	1	7.2	3.6	18.8	97x113-5 P4	1	6	2.9	12.6	C4 P6	1	6.3	3.5	16.4	C6/1-15-13 P4	1	7.4	3.1	17.2	C2 P5	1	7	3.7	19	C6/1-17-16 P4	1	6.5	3.2	15.3	C3 P6	1	7.6	4	21.6
E108WT P6	1	6.5	3.4	16.9	E111 P4	1	6.9	3.2	15	E101 P4	1	6.8	3.4	16.4	C6/1-15-15 P5	1	6.6	3.3	16.5	97x113-5 P4	1	6.6	3.5	17	C4 P6	1	7.4	3.3	18.7	C6/1-15-13 P4	1	7.2	3.3	17.6	C2 P5	1	7.1	3.7	18.7	C6/1-17-16 P4	1	6.5	2.9	13.5	C3 P6	1	6.6	3.3	16.1
E108WT P6	1	6.8	3.5	17.2	E111 P4	1	5.9	2.7	11.4	E101 P4	1	6.7	3.7	16.4	C6/1-15-15 P5	1	6.6	3.6	17.6	97x113-5 P4	1	6.3	3	14	C4 P6	1	7.2	3.3	17.3	C6/1-15-13 P4	1	6.5	3.5	16.2	C2 P5	1	6.5	3.3	16.6	C6/1-17-16 P4	1	5.7	2.7	11.3	C3 P6	1	7.6	4.3	22.2
E108WT P6	1	6.9	3.5	17.5	E111 P4	1	6.8	3	14.6	E101 P4	1	6.5	3.4	15.6	C6/1-15-15 P5	1	6.7	3.4	17.1	97x113-5 P4	1	7.9	3.3	16.3	C4 P6	1	6.8	3.5	17	C6/1-15-13 P4	1	6.4	3	13.9	C2 P5	1	7.5	3.5	17.7	C6/1-17-16 P4	1	6.5	3.3	16	C3 P6	1	7.3	3.7	19.7
E108WT P6	1	6	2.9	12.1	E111 P4	1	5.8	2.8	12	E101 P4	1	6.3	3	13.9	C6/1-15-15 P5	1	7.1	3.1	16.1	97x113-5 P4	1	6.5	2.9	13.9	C4 P6	1	7.6	3.7	19.2	C6/1-15-13 P4	1	6.1	3	13.8	C2 P5	1	6.7	3.1	15.7	C6/1-17-16 P4	1	6.4	3.1	14.5	C3 P6	1	6.6	4	19.2
E108WT P6	1	7.1	3.1	16	E111 P4	1	6.6	3.8	18.1	E101 P4	1	5	2.8	10.2	C6/1-15-15 P5	1	7.2	3.4	18	97x113-5 P4	1	5.4	2.7	10.9	C4 P6	1	6.9	3.6	19.2	C6/1-15-13 P4	1	6.6	3.4	16.8	C2 P5	1	6.3	3.4	16.8	C6/1-17-16 P4	1	6.7	2.9	13.5	C3 P6	1	7.1	3.8	21.1
E108WT P6	1	6.2	3.3	15.1	E111 P4	1	6.2	3.2	14.6	E101 P4	1	6.1	3.2	14.1	C6/1-15-15 P5	1	7.2	3.5	17.8	97x113-5 P4	1	6.7	3.7	17.6	C4 P6	1	6.4	3.2	14.7	C6/1-15-13 P4	1	7	3.8	20.7	C2 P5	1	6.5	3.2	14.1	C6/1-17-16 P4	1	6.2	3.8	18	C3 P6	1	5.9	2.7	11.6
E108WT P6	1	6.5	3.3	16.1	E111 P4	1	6.4	3.3	16.1	E101 P4	1	6.1	2.7	12.3	C6/1-15-15 P5	1	6.4	2.9	13.8	97x113-5 P4	1	6.6	3.2	15.3	C4 P6	1	5.5	3.1	12	C6/1-15-13 P4	1	6.3	3.2	15.2	C2 P5	1	7.1	3.9	18.7	C6/1-17-16 P4	1	6.1	3.4	15.2	C3 P6	1	6.3	3.6	17.8
E108WT P6	1	7.1	3.5	15.3	E111 P4	1	6.9	3.4	18	E101 P4	1	6.3	2.9	13.7	C6/1-15-15 P5	1	6.1	3.3	15.2	97x113-5 P4	1	6.9	3.1	16.3	C4 P6	1	7	3.3	16	C6/1-15-13 P4	1	5.7	3	11.6	C2 P5	1	4.8	1.9	6.7	C6/1-17-16 P4	1	6.3	3.2	14.4	C3 P6	1	6.4	2.9	14.4
E108WT P6	1	7.3	3.6	18.2	E111 P4	1	6.7	3.8	19	E101 P4	1	6.5	2.9	13.5	C6/1-15-15 P5	1	9.6	4.1	27.1	97x113-5 P4	1	5.8	2.8	12	C4 P6	1	5.8	2.8	11.8	C6/1-15-13 P4	1	6	3	13	C2 P5	1	6.9	3.4	17.3	C6/1-17-16 P4	1	5.3	2.9	11.9	C3 P6	1	7.7	3.7	21.1
E108WT P6	1	7.5	3.7	20.3	E111 P4	1	5.8	2.8	11.9	E101 P4	1	6	2.8	10.6	C6/1-15-15 P5	1	6.4	3.3	15.2	97x113-5 P4	1	7.3	3.6	17.4	C4 P6	1	6.9	3.3	17	C6/1-15-13 P4	1	7.7	3.1	15.7	C2 P5	1	6.6	3.8	19.2	C6/1-17-16 P4	1	6.1	3.3	14.5	C3 P6	1	7.1	3.5	18.4
E108WT P6	1	6.3	3.2	15	E111 P4	1	6.4	3	14.7	E101 P4	1	6.9	3.4	17.5	C6/1-15-15 P5	1	7	3.1	16.9	97x113-5 P4	1	6.7	3.4	17.3	C4 P6	1	7.6	3.7	20.9	C6/1-15-13 P4	1	6.6	3.4	16.4	C2 P5	1	8.7	3.6	19.9	C6/1-17-16 P4	1	6.4	3.4	16.2	C3 P6	1	5.8	3.3	14.8
E108WT P6	1	6.6	3.1	14.6	E111 P4	1	7.1	3.8	19.7	E101 P4	1	7.2	3.6	18.6	C6/1-15-15 P5	1	6.7	3.1	15.7	97x113-5 P4	1	5.5	2.2	9.1	C4 P6	1	5.8	3	12.3	C6/1-15-13 P4	1	6.4	3	14.7	C2 P5	1	5.6	2.8	10.9	C6/1-17-16 P4	1	6.4	3.4	14.5	C3 P6	1	6.6	3.1	16
E108WT P6	1	7.4	3.3	17.1	E111 P4	1	6	3.5	15.6	E101 P4	1	6.1	2.9	13	C6/1-15-15 P5	1	6.6	3.6	17.7	97x113-5 P4	1	6.6	3.1	14.8	C4 P6	1	15.7	4.7	23.9	C6/1-15-13 P4	1	6.6	3	15.1	C2 P5	1	8.2	3.7	19.3	C6/1-17-16 P4	1	6.7	3.6	18.2	C3 P6	1	6	2.9	13.1
E108WT P6	1	6.7	3.3	16.3	E111 P4	1	6.4	3.2	14.6	E101 P4	1	7.2	3.6	18.5	C6/1-15-15 P5	1	5.7	2.8	12.2	97x113-5 P4	1	6.3	3.2	15.6	C4 P6	1	6.3	3.3	15.2	C6/1-15-13 P4	1	8.2	3.1	17.8	C2 P5	1	6.4	3.4	15.8	C6/1-17-16 P4	1	6.5	3.2	15.2	C3 P6	1	7.1	3.8	20.8
E108WT P6	1	6.8	3.3	17	E111 P4	1	6.5	3.3	16	E101 P4	1	6.7	3	14.7	C6/1-15-15 P5	1	7.3	3.1	15.5	97x113-5 P4	1	5.8	3	13	C4 P6	1	6.7	3.3	16.5	C6/1-15-13 P4	1	6.4	2.9	14	C2 P5	1	7	3.6	18.8	C6/1-17-16 P4	1	6.1	2.7	12.6	C3 P6	1	7.6	3.5	18.2
E108WT P6	1	7	3.3	17.3	E111 P4	1	7.1	3.5	18.3	E101 P4	1	6.1	3	13.6	C6/1-15-15 P5	1	6.4	3.5	17	97x113-5 P4	1	7.6	3.1	15.7	C4 P6	1	7	3.3	16.8	C6/1-15-13 P4	1	6.9	3.8	19.6	C2 P5	1	6.8	3.4	17.2	C6/1-17-16 P4	1	6.9	3.3	15.7	C3 P6	1	5.6	2.6	10.2
E108WT P6	1	6	2.5	11.3	E111 P4	1	5.1	2.1	8.3	E101 P4	1	5.3	2.7	10.7	C6/1-15-15 P5	1	5.1	2.7	9.9	97x113-5 P4	1	6.6	2.5	12.3	C4 P6	1	6.7	3	14.3	C6/1-15-13 P4	1	5.7	2.5	10.2	C2 P5	1	6.9	3.4	17.8	C6/1-17-16 P4	1	6.3	3.1	14.5	C3 P6	1	7.2	3.2	16.2
E108WT P6	1	7	3	15.5	E111 P4	1	6.4	3.2	15	E101 P4	1	6.9	3.3	17	C6/1-15-15 P5	1	7.3	3.4	18.2	97x113-5 P4	1	6.6	3	14.9	C4 P6	1	5.8	2.7	11.4	C6/1-15-13 P4	1	6.6	4	19.4	C2 P5	1	6.1	2.9	12.7	C6/1-17-16 P4	1	5.4	2.5	9.8	C3 P6	1	7.1	3.4	18.6
E108WT P6	1	6	2.7	11.2	E111 P4	1	6.9	3	15.5	E101 P4	1	6.9	3.4	17.8	C6/1-15-15 P5	1	7.2	3.4	18.5	97x113-5 P4	1	6.5	3.3	15.8	C4 P6	1	7.3	3.9	19.9	C6/1-15-13 P4	1	7.2	3	15.1	C2 P5	1	6	3	13.3	C6/1-17-16 P4	1	6.4	2.9	13.8	C3 P6	1	6.2	3.1	14.3
E108WT P6	1	6.9	3.3	16.6	E111 P4	1	6.6	3.5	17.2	E101 P4	1	6.2	2.9	13.3	C6/1-15-15 P5	1	6.5	3.3	15.7	97x113-5 P4	1	6.5	3.3	15.7	C4 P6	1	6.9	3	15	C6/1-15-13 P4	1	7.2	3.1	15.7	C2 P5	1	7	3.3	17.7	C6/1-17-16 P4	1	6.7	3.4	16.5	C3 P6	1	8	3.7	19.5
E108WT P6	1	6.4	3.1	14.7	E111 P4	1	6.7	3.2	16.6	E101 P4	1	6.1	3	12.8	C6/1-15-15 P5	1	7.3	4.1	22.5	97x113-5 P4	1	6.2	2.9	13.4	C4 P6	1	7.5	3.1	15	C6/1-15-13 P4	1	7.6	3	16.4	C2 P5	1	5.7	2.8	11.8	C6/1-17-16 P4	1	6.2	2.9	13.2	C3 P6	1	7.5	3.9	20.9
E108WT P6	1	7.2	2.9	14.4	E111 P4	1	7.2	4.4	15.9	E101 P4	1	7.2	3.3	16.4	C6/1-15-15 P5	1	6.9	3.5	16.3	97x113-5 P4	1	6.8	3.3	16.3	C4 P6	1	8.9	3.8	22.8	C6/1-15-13 P4	1	6.5	2.9	13.7	C2 P5	1	7	3.2	16.6	C6/1-17-16 P4	1	6.7	3	13.9	C3 P6	1	6.7	3.4	16.4
E108WT P6	1	7.2	3.5	16.9	E111 P4	1	6.5	3.3	16	E101 P4	1	6.6	3.5	16.7	C6/1-15-15 P5	1	6.9	3.1	15.8	97x113-5 P4	1	6.9	3.2	15.8	C4 P6	1	8	3.6	20.1	C6/1-15-13 P4	1	7.1	3.9	20.4	C2 P5	1	8.5	4.3	20.5	C6/1-17-16 P4	1	6.9	3.5	17.4	C3 P6	1	7.8	3.6	19.6
E108WT P6	1	7	3	15.3	E111 P4	1	6.9	3.6	19	E101 P4	1	7.2	3.3	17.9	C6/1-15-15 P5	1	7.1	3.7	19.4	97x113-5 P4	1	6.5	2.9	14.3	C4 P6	1	6.2	3.6	16.5	C6/1-15-13 P4	1	6.8	2.9	14.2	C2 P5	1	7.4	3.6	19.4	C6/1-17-16 P4	1	6.5	3.1	14.2	C3 P6	1	9	4	23.9
E108WT P6	1	7.1	3.2	16.8	E111 P4	1	6.2	2.9	13.7	E101 P4	1	6.6	3.4	16.6	C6/1-15-15 P5	1	7	3.1	16.6	97x113-5 P4	1	6.7	3.6	18.1	C4 P6	1	6.5	2.9	14	C6/1-15-13 P4	1	6.5	3.1	14.7	C2 P5	1	7	3.2	16.1	C6/1-17-16 P4	1	6.3	2.8	13.3	C3 P6	1	8	3.6	18.8
E108WT P6	1	6	2.8	13.1	E111 P4	1	6.3	3.5	16.3	E101 P4	1	6.9	3.2	16.3	C6/1-15-15 P5	1	6.4	3.6	16.6	97x113-5 P4	1	6.4	3.4	16.8	C4 P6	1	5.8	2.4	10.3	C6/1-15-13 P4	1	7.6	3.2	17.9	C2 P5	1	7.1	3.1	15.2	C6/1-17-16 P4	1	6.6	3.6	17.5	C3 P6	1	5.9	2.7	11.9
E108WT P6	1	7	3.2	16.6	E111 P4	1	6.7	3.1	15.4	E101 P4	1	6.4	3.2	15.3	C6/1-15-15 P5	1	6.3	3.7	17	97x113-5 P4	1	6.7	3	13.8	C4 P6	1	7.5	3.4	19.5	C6/1-15-13 P4	1	7.1	3.6	18.1	C2 P5	1	5.4	3.8	16	C6/1-17-16 P4	1	6.4	3.1	14.4	C3 P6	1	6.8	3.4	17.5
E108WT P6	1	6.7	2.9	14.1	E111 P4	1	6	2.9	13.1	E101 P4	1	6.4	3.2	15.2	C6/1-15-15 P5	1	7.2	3.7	19.8	97x113-5 P4	1	5.7	2.4	10.1	C4 P6	1	6.6	3	14.3	C6/1-15-13 P4	1	7	3.3	16.2	C2 P5	1	6.7	3.6	18.5	C6/1-17-16 P4	1	6.1	3.1	14	C3 P6	1	6.1	2.9	13.6
E108WT P6	1	7.5	3.6	19.9	E111 P4	1	6.2	3.1	14.3	E101 P4	1	6.6	3.1	13.9	C6/1-15-15 P5	1	6.1	3.1	13.8	97x113-5 P4	1	6.4	2.8	13.5	C4 P6	1	6.2	3	12.9	C6/1-15-13 P4	1	7.2	3.1	17.1	C2 P5	1	6.6	3.2	14.8	C6/1-17-16 P4	1	5.9	2.2	9.7	C3 P6	1	6.9	3.9	19.7
E108WT P6	1	7.1	3.8	19.6	E111 P4	1	6	3.1	13.7	E101 P4	1	6.3	2.7	11.8	C6/1-15-15 P5	1	6.2	3.4	16	97x113-5 P4	1	5.8	2.8	11.5	C4 P6	1	6.1	2.4	11	C6/1-15-13 P4	1	6.7	3.8	18.9	C2 P5	1	6.8	3.3	16.5	C6/1-17-16 P4	1	6.8	3.4	16.1	C3 P6	1	6.2	3.2	14.6
E108WT P6	1	6.7	3.7	18.3	E111 P4	1	5.5	2.4	9.5	E101 P4	1	6.8	3	14.3	C6/1-15-15 P5	1	6.8	3.6	18.7	97x113-5 P4	1	7	3.3	16.5	C4 P6	1	6.7	3.3	16.8	C6/1-15-13 P4	1	6.6	3.4	17.1	C2 P5	1	7.6	3.3	16.7	C6/1-17-16 P4	1	6.5	3.1	15.8	C3 P6	1	6.5	3.5	17.3
E108WT P6	1	5.8	2.7	11.7	E111 P4	1	5.4	2.4	9.2	E101 P4	1	6.7	3.7	18.1	C6/1-15-15 P5	1	6.5	3.3	16.5	97x113-5 P4	1	7	3.4	17.5	C4 P6	1	7.1	3.3	17.5	C6/1-15-13 P4	1	6.4	3.3	16.4	C2 P5	1	5.7	4.4	11.1	C6/1-17-16 P4	1	6.5	3	14	C3 P6	1	6.5	3.4	16.6
E108WT P6	1	6.1	3.5	16	E111 P4	1	5.9	2.6	10.7	E101 P4	1	8	3	16.3	C6/1-15-15 P5	1	6.4	3.9	18	97x113-5 P4	1	6.6	3.3	16.2	C4 P6	1	6.5	3.3	16.3	C6/1-15-13 P4	1	6.7	3.8	19.1	C2 P5	1	7.2	3.3	16.1	C6/1-17-16 P4	1	6.8	3.7	18.9	C3 P6	1	6.7	3.4	17.3
E108WT P6	1	6.3	3	14.1	E111 P4	1	5.7	2.4	9.6	E101 P4	1	7.3	3.3	17.2	C6/1-15-15 P5	1	6.9	3.2	16.1	97x113-5 P4	1	7.1	3	15	C4 P6	1	6.8	3.1	16.7	C6/1-15-13 P4	1	6.8	3.7	19.5	C2 P5	1	5.9	2.8	12.2	C6/1-17-16 P4	1	6.2	3.3	14.6	C3 P6	1	6.7	6.1	20.4
E108WT P6	1	5.5	2.5	10	E111 P4	1	5.2	2.3	9	E101 P4	1	6	3.1	12.7	C6/1-15-15 P5	1	6.7	3.1	15.4	97x113-5 P4	1	6.9	3.6	17.1	C4 P6	1	7	2.8	12.6	C6/1-15-13 P4	1	7.3	3.4	18.1	C2 P5	1	7.2	5.2	18	C6/1-17-16 P4	1	6.1	3	12.9	C3 P6	1	6.8	3.7	19
E108WT P6	1	6.9	3	15.4	E111 P4	1	5.9	3.4	15.2	E101 P4	1	7.5	3.4	18.3	C6/1-15-15 P5	1	6.7	3.3	16.6	97x113-5 P4	1	5.9	2.7	12.6	C4 P6	1	7.3	3.2	16.8	C6/1-15-13 P4	1	7.7	3.4	17.6	C2 P5	1	6.3	3.1	14.6	C6/1-17-16 P4	1	6	3.1	14	C3 P6	1	7.2	3.5	17.7
E108WT P6	1	6.7	3.3	15.8	E111 P4	1	5.9	3	13.2	E101 P4	1	6.7	3.4	17.3	C6/1-15-15 P5	1	7.3	3.5	17.1	97x113-5 P4	1	5	2.6	9.4	C4 P6	1	6.6	3.5	17.3	C6/1-15-13 P4	1	7.3	3.4	18.7	C2 P5	1	6.6	5.2	22	C6/1-17-16 P4	1	6.6	2.9	13.3	C3 P6	1	7.2	3.9	21.7
E108WT P6	1	6.5	2.9	14.5	E111 P4	1	5.8	2.9	12.6	E101 P4	1	7.7	3.4	17.7	C6/1-15-15 P5	1	6.2	2.9	13	97x113-5 P4	1	6.7	3.6	17.4	C4 P6	1	8	3.6	21.2	C6/1-15-13 P4	1	8.2	3.3	18.4	C2 P5	1	5.7	2.7	11.2	C6/1-17-16 P4	1	6.6	3.2	15.7	C3 P6	1	7	4.1	20.8
E108WT P6	1	6.8	3.3	16.5	E111 P5	1	6.6	3.9	19.1	E101 P4	1	6.4	3.7	15.2	C6/1-15-15 P5	1	6.9	3.7	17.8	97x113-5 P4	1	6.6	3.7	18.3	C4 P6	1	7.2	3	15.9	C6/1-15-13 P4	1	6.6	4.2	20.2	C2 P5	1	5.9	2.8	12.3	C6/1-17-16 P4	1	6.6	3.1	15.1	C3 P6	1	6	3	13.6
E108WT P6	1	6.9	3.8	18.6	E111 P5	1	6.8	3.1	15.2	E101 P4	1	6	2.8	12.4	C6/1-15-15 P5	1	6.8	3.6	17.9	97x113-5 P4	1	8.2	3.8	21.5	C4 P6	1	6.1	3.2	14.7	C6/1-15-13 P4	1	6.5	3.5	16.3	C2 P5	1	8	3.1	16.3	C6/1-17-16 P4	1	6.8	3.2	15.5	C3 P6	1	7	3.7	19.6
E108WT P6	1	7.1	3.2	17	E111 P5	1	5.7	2.7	11.1	E101 P4	1	6.2	3.2	14.7	C6/1-15-15 P5	1	7.1	3.3	18	97x113-5 P4	1	7	3.6	18.7	C4 P6	1	7.1	3.1	15.8	C6/1-15-13 P4	1	6.6	3.3	15	C2 P5	1	6.1	2.9	13.4	C6/1-17-16 P4	1	5.9	2.6	11.4	C3 P6	1	6.5	3.6	17.4
E108WT P6	1	6.7	3.5	17	E111 P5	1	5.9	3	13.5	E101 P4	1	6.6	2.9	14.4	C6/1-15-15 P5	1	7.3	3.8	19.9	97x113-5 P4	1	6.5	3.3	16.2	C4 P6	1	6.7	3.3	15.8	C6/1-15-13 P4	1	7.4	3.1	15.5	C2 P5	1	7.4	3.4	18.3	C6/1-17-16 P4	1	6.8	3.4	17.3	C3 P6	1	6.5	3.2	15.6
E108WT P6	1	6.9	3.3	16	E111 P5	1	6.2	3.2	14.9	E101 P4	1	6	2.8	12.5	C6/1-15-15 P5	1	6.7	3.6	17.1	97x113-5 P4	1	6.6	3.5	16.8	C4 P6	1	5.8	3.1	12.9	C6/1-15-13 P4	1	6.7	3.3	16	C2 P5	1	6.2	3.3	15.4	C6/1-17-16 P4	1	6.4	3.3	15.6	C3 P6	1	7	3.3	16.3
E108WT P6	1	5.8	3	13	E111 P5	1	6.5	3	14.3	E101 P4	1	6.6	3.7	18.4	C6/1-15-15 P5	1	7.2	3.6	19.2	97x113-5 P4	1	6.5	3.2	16	C4 P6	1	8	3.6	21.4	C6/1-15-13 P4	1	6.5	3.2	16.3	C2 P5	1	5.8	2.5	9.8	C6/1-17-16 P4	1	6.6	3.2	15.2	C3 P6	1	5.3	2.8	11.4
E108WT P6	1	6.9	3.3	16.3	E111 P5	1	6	3.5	15.9	E101 P4	1	5.8	2.8	12	C6/1-15-15 P5	1	7.1	3.3	17.5	97x113-5 P4	1	6.2	3.3	15.1	C4 P6	1	5.5	2.9	11.6	C6/1-15-13 P4	1	5.8	2.6	11	C2 P5	1	6.5	4.1	18.9	C6/1-17-16 P4	1	6	3	12.4	C3 P6	1	7	3.7	18.2
E108WT P6	1	6.6	3.2	16.1	E111 P5	1	7.1	3.2	16.7	E101 P4	1	6.8	3.4	17.2	C6/1-15-15 P5	1	7.3	3.3	17.7	97x113-5 P4	1	6.6	3.3	16.3	C4 P6	1	6.4	3.3	15.2	C6/1-15-13 P4	1	6.9	2.8	13.3	C2 P5	1	6.8	3.8	19.3	C6/1-17-16 P4	1	7.2	3.6	19	C3 P6	1	5.3	2.4	9.6
E108WT P6	1	6.9	3.2	16	E111 P5	1	6.8	2.3	11.5	E101 P4	1	6.8	4.4	18.8	C6/1-15-15 P5	1	6.6	3.4	15.6	97x113-5 P4	1	6.6	3.5	16.7	C4 P6	1	7.5	3	15.4	C6/1-15-13 P4	1	6.9	3.1	15.9	C2 P5	1	6.5	2.9	13	C6/1-17-16 P4	1	6.4	3.2	15.4	C3 P6	1	5.8	2.9	12.1
E108WT P6	1	6.6	3.2	15.3	E111 P5	1	6.7	3.3	16.5	E101 P4	1	5.5	2.8	10.8	C6/1-15-15 P5	1	6.4	3.3	15.7	97x113-5 P4	1	7.1	3.7	18.8	C4 P6	1	8.4	2.8	14.4	C6/1-15-13 P4	1	6.6	3.2	15.2	C2 P5	1	7.6	3.2	16.6	C6/1-17-16 P4	1	6.4	2.9	13.1	C3 P6	1	5	2.5	9.7
E108WT P6	1	6.7	3.2	15.5	E111 P5	1	5.7	2.7	11	E101 P4	1	6.1	2.9	12.4	C6/1-15-15 P5	1	6.4	3.1	15	97x113-5 P4	1	7	2.9	15.1	C4 P6	1	6.9	3.2	15.5	C6/1-15-13 P4	1	7.1	3.2	16.4	C2 P5	1	5.5	2.6	10.4	C6/1-17-16 P4	1	6.5	3.4	16.1	C3 P6	1	7.5	3.5	19.5
E108WT P6	1	7.3	3.9	19.6	E111 P5	1	7.7	3.3	18.1	E101 P4	1	6.3	2.8	13	C6/1-15-15 P5	1	7.1	3.2	16.4	97x113-5 P4	1	5.2	2.4	9.4	C4 P6	1	6.8	3.4	16	C6/1-15-13 P4	1	7.2	3.4	18.3	C2 P5	1	6.9	3.5	18.2	C6/1-17-16 P4	1	6.7	3.2	15.7	C3 P6	1	7.6	3.7	20.6
E108WT P6	1	5.6	2.5	10.7	E111 P5	1	4.4	2	6.5	E101 P4	1	6.1	3	12.7	C6/1-15-15 P5	1	6.5	3.6	17.3	97x113-5 P4	1	7	3.4	16.6	C4 P6	1	6.1	3.2	13.8	C6/1-15-13 P4	1	7.1	3.2	16.7	C2 P5	1	5.8	3.3	12.8	C6/1-17-16 P4	1	6.8	3.2	16.6	C3 P6	1	6.5	3.6	17.2
E108WT P6	1	6.1	3.6	15.4	E111 P5	1	6.4	3.1	15	E101 P4	1	6.5	3.6	17.6	C6/1-15-15 P5	1	6.5	2.9	14.1	97x113-5 P4	1	5.7	2.7	11.3	C4 P6	1	7	3.1	15.9	C6/1-15-13 P4	1	7	3.6	19	C2 P5	1	7.3	3.3	17.4	C6/1-17-16 P4	1	6.3	3.3	15.2	C3 P6	1	6.6	3.8	19.4
E108WT P6	1	6.5	3	14.2	E111 P5	1	6.4	3.2	15.7	E101 P4	1	6.2	3.1	14.1	C6/1-15-15 P5	1	7.5	4.9	23	97x113-5 P4	1	6.1	2.9	13.3	C4 P6	1	22.9	1.2	7.7	C6/1-15-13 P4	1	6.7	3.4	17.3	C2 P5	1	6.7	3.3	16.2	C6/1-17-16 P4	1	6.3	3.2	15	C3 P6	1	6.9	2.9	14.6
E108WT P6	1	6.2	3	13.9	E111 P5	1	5.8	3	12.5	E101 P4	1	5.1	2.6	9	C6/1-15-15 P5	1	5.9	3.2	14.2	97x113-5 P4	1	5.9	2.5	10.6	C4 P6	1	6.6	3.5	17.5	C6/1-15-13 P4	1	7.5	4.5	17.2	C2 P5	1	8.9	3.5	19.8	C6/1-17-16 P4	1	6.5	3.4	16.6	C3 P6	1	7.5	3.3	17.2
E108WT P6	1	7.4	3.7	19	E111 P5	1	6.2	3.7	16.8	E101 P4	1	7	3.1	15.7	C6/1-15-15 P5	1	7.1	3.1	16.7	97x113-5 P4	1	6.1	2.6	12.5	C4 P6	1	7.2	3.4	18.3	C6/1-15-13 P4	1	6.7	3.8	19.2	C2 P5	1	5.2	2.7	9.7	C6/1-17-16 P4	1	6	2.8	12.9	C3 P6	1	6.5	3.2	15.9
E108WT P6	1	6.8	3.7	18.5	E111 P5	1	6.9	3.9	18.4	E101 P4	1	6.9	3.2	16.2	C6/1-15-15 P5	1	6.9	3.3	16.9	97x113-5 P4	1	5.7	2.3	10.1	C4 P6	1	7.5	3.7	20.1	C6/1-15-13 P4	1	6.4	2.9	13.3	C2 P5	1	7.2	3.5	18.1	C6/1-17-16 P4	1	6.8	3.2	15.9	C3 P6	1	6.8	3.8	18.6
E108WT P6	1	6.5	3.6	17	E111 P5	1	6.5	3.2	15	E101 P4	1	6.8	2.9	14.1	C6/1-15-15 P5	1	7	3.2	16.2	97x113-5 P5	1	8.6	1.8	7.7	C4 P6	1	7.2	3.5	18.4	C6/1-15-13 P4	1	6.9	3.3	17.3	C2 P5	1	6.7	3	15	C6/1-17-16 P4	1	7	3	15.1	C3 P6	1	6.2	3.1	13.7
E108WT P6	1	6.6	3.4	16.5	E111 P5	1	7	3.4	17.7	E101 P4	1	8.1	3.7	19.3	C6/1-15-15 P5	1	6.6	3.4	16	97x113-5 P5	1	6.8	2.8	13.6	C4 P6	1	8	3.7	20.1	C6/1-15-13 P4	1	5.6	2.7	11.8	C2 P5	1	6.4	3.1	14.8	C6/1-17-16 P4	1	5.8	2.7	11.5	C3 P6	1	6.7	3.8	18.6
E108WT P6	1	7.2	3.9	20.2	E111 P5	1	7.3	3.3	16.7	E101 P4	1	7.1	3.7	18	C6/1-15-15 P5	1	6.7	3.2	15.9	97x113-5 P5	1	6.2	3.9	18	C4 P6	1	6.9	3.4	16.6	C6/1-15-13 P4	1	5.9	2.7	11.6	C2 P5	1	6.8	3.4	17.3	C6/1-17-16 P4	1	6.4	3.1	14.9	C3 P6	1	7.1	3.4	17.9
E108WT P6	1	6.7	3.1	14.8	E111 P5	1	6.4	3.3	16.1	E101 P4	1	5.8	2.8	10.9	C6/1-15-15 P5	1	6.3	3.9	17.9	97x113-5 P5	1	7	3.6	19.2	C4 P6	1	7.5	3.3	17.9	C6/1-15-13 P4	1	6.8	3.4	17.5	C2 P5	1	6.1	3.3	14.2	C6/1-17-16 P4	1	6.2	2.8	13	C3 P6	1	5.9	2.9	12.6
E108WT P6	1	6.9	3.7	19	E111 P5	1	5.7	2.4	10.3	E101 P4	1	6.6	2.7	12.6	C6/1-15-15 P5	1	7.5	3.2	16.7	97x113-5 P5	1	6	3.3	15	C4 P6	1	7.7	3.4	15.9	C6/1-15-13 P4	1	7.5	3.2	17.2	C2 P5	1	7.4	3.4	17.4	C6/1-17-16 P4	1	7.6	3.2	17.3	C3 P6	1	7.3	3.3	17.2
E108WT P6	1	7.3	3.1	17.1	E111 P5	1	6.3	3	14.3	E101 P4	1	6.5	3.5	16.9	C6/1-15-15 P5	1	6.4	3.2	15.2	97x113-5 P5	1	6.8	3.3	16.9	C4 P6	1	6.6	3.3	16	C6/1-15-13 P4	1	8.4	3.4	19.9	C2 P5	1	6.2	3.5	15	C6/1-17-16 P4	1	6.6	2.9	13.4	C3 P6	1	6.7	3.2	15.7
E108WT P6	1	6.1	2.8	11.7	E111 P5	1	6.4	2.9	14.8	E101 P4	1	6.1	2.9	12.4	C6/1-15-15 P5	1	7.4	3.6	19.2	97x113-5 P5	1	6.4	3.4	15.9	C4 P6	1	7	3.6	18	C6/1-15-13 P4	1	6.7	3.3	16.4	C2 P5	1	5.7	2.6	10.5	C6/1-17-16 P4	1	6.9	3.3	17.2	C3 P6	1	6.2	3.1	14.1
E108WT P6	1	6.7	3.2	15.5	E111 P5	1	5.6	2.7	10.6	E101 P4	1	7.4	3.3	17.7	C6/1-15-15 P5	1	6.9	3.7	19.1	97x113-5 P5	1	6.4	3.7	17.5	C4 P6	1	7.4	4	21.1	C6/1-15-13 P4	1	6.8	3.9	20.1	C2 P5	1	6	3	13.6	C6/1-17-16 P4	1	6.5	3.1	15.5	C3 P6	1	5.9	3.3	13.7
E108WT P6	1	7.2	3.6	18.2	E111 P5	1	6.9	3.3	16.3	E101 P4	1	6.3	2.8	13.3	C6/1-15-15 P5	1	6.9	3.7	18	97x113-5 P5	1	5.8	3.3	14.5	C4 P6	1	7	3.5	18.7	C6/1-15-13 P4	1	6.8	3.5	17.4	C2 P5	1	6.9	3.5	17.4	C6/1-17-16 P4	1	6.3	2.8	13.3	C3 P6	1	7	3.3	17.4
E108WT P6	1	7.3	3.3	16.7	E111 P5	1	6.1	3.2	14.3	E101 P4	1	6.9	3.2	16.8	C6/1-15-15 P5	1	7	3.3	17.8	97x113-5 P5	1	6.3	4.1	19	C4 P6	1	8.1	3.6	19	C6/1-15-13 P4	1	6.4	3	14.6	C2 P5	1	6.8	3.4	17.4	C6/1-17-16 P4	1	6.6	2.8	13.4	C3 P6	1	6.6	3.3	16
E108WT P6	1	7	3.6	18.3	E111 P5	1	6.5	3.7	17.6	E101 P4	1	6.6	3	15.1	C6/1-15-15 P5	1	7.1	3.3	16.8	97x113-5 P5	1	6.5	3.1	14.8	C4 P6	1	6.2	3.2	15.3	C6/1-15-13 P4	1	6.5	3.6	17.6	C2 P5	1	9	3.3	19.8	C6/1-17-16 P4	1	6	3.1	14.2	C3 P6	1	7.3	3.7	21.4
E108WT P6	1	6.5	3	14	E111 P5	1	9.3	3.7	19.9	E101 P4	1	6.1	2.8	12.8	C6/1-15-15 P5	1	6.5	3.5	17.6	97x113-5 P5	1	4.8	2.6	8.8	C4 P6	1	6.5	2.7	13	C6/1-15-13 P4	1	6.9	3.4	17.3	C2 P5	1	6.7	3.1	16.2	C6/1-17-16 P4	1	5.1	2.5	9.7	C3 P6	1	6.1	2.7	12.1
E108WT P6	1	7.6	4	21.3	E111 P5	1	6.5	3.5	17.5	E101 P4	1	6.5	3.2	14.4	C6/1-15-15 P5	1	5.4	3.7	15.3	97x113-5 P5	1	6.3	3.8	17.7	C4 P6	1	7	3.2	16.4	C6/1-15-13 P4	1	6.6	2.9	13.7	C2 P5	1	6	3	13.7	C6/1-17-16 P4	1	6.4	3.3	15.6	C3 P6	1	7.8	3.7	21.1
E108WT P6	1	6.1	3.2	13.9	E111 P5	1	6.4	3.5	16.8	E101 P4	1	6.2	3.1	14.1	C6/1-15-15 P5	1	6.5	3.5	16.3	97x113-5 P5	1	7	3.4	16.1	C4 P6	1	6.4	3.3	14.5	C6/1-15-13 P4	1	6.5	3.6	17.1	C2 P5	1	5.3	2.7	10.7	C6/1-17-16 P4	1	6.4	3.6	16.6	C3 P6	1	6.8	3.2	14.8
E108WT P6	1	6.5	2.6	11.9	E111 P5	1	5.7	2.6	10.9	E101 P4	1	5.5	2	8.2	C6/1-15-15 P5	1	6.2	2.9	13.2	97x113-5 P5	1	6.8	3.1	15.5	C4 P6	1	7.6	4	22.4	C6/1-15-13 P4	1	6.9	3.1	16.1	C2 P5	1	6.2	3.2	14.5	C6/1-17-16 P4	1	6.2	2.8	12.6	C3 P6	1	6.7	2.9	13.5
E108WT P6	1	6.3	2.9	13.1	E111 P5	1	6.1	3	13.8	E101 P4	1	7	3.2	16.4	C6/1-15-15 P5	1	5.9	2.7	11.8	97x113-5 P5	1	6.8	3.7	18.7	C4 P6	1	6.6	3.3	15.7	C6/1-15-13 P4	1	6.1	2.9	12.6	C2 P5	1	7	3.5	18.5	C6/1-17-16 P4	1	5.9	2.7	11.6	C3 P6	1	6.2	3.3	15.5
E108WT P6	1	7.8	3.3	18.3	E111 P5	1	6.2	2.8	12.2	E101 P4	1	6.9	3	15.4	C6/1-15-15 P5	1	6.4	4.1	19.4	97x113-5 P5	1	6.2	3	13.3	C4 P6	1	7.8	3.3	18.8	C6/1-15-13 P4	1	7.2	3.4	18.8	C2 P5	1	6.7	3.5	17.9	C6/1-17-16 P4	1	6.4	3	14.4	C3 P6	1	6.7	3.3	14.5
E108WT P6	1	8.3	3	16.2	E111 P5	1	6.3	3.6	17.3	E101 P4	1	6.5	3.1	14.7	C6/1-15-15 P5	1	6.3	2.8	13.1	97x113-5 P5	1	7	3.3	16.6	C4 P6	1	8	3.6	19.5	C6/1-15-13 P4	1	6.9	3.8	19.9	C2 P5	1	7.2	3.2	16.8	C6/1-17-16 P4	1	6	2.9	12.5	C3 P6	1	6.8	3.3	17.2
E108WT P6	1	6.8	4	19.6	E111 P5	1	5.9	2.7	11.7	E101 P4	1	6.9	3.6	17.6	C6/1-15-15 P5	1	6.6	3.1	14.9	97x113-5 P5	1	5.9	2.5	11	C4 P6	1	6.4	3.2	14	C6/1-15-13 P4	1	4.4	1.5	4.8	C2 P5	1	6.9	3.7	17.9	C6/1-17-16 P4	1	7.2	3.6	17.9	C3 P6	1	6.8	3.9	20.4
E108WT P6	1	6.6	3.3	16.3	E111 P5	1	7.7	3.5	17.5	E101 P4	1	6.9	3.2	17.1	C6/1-15-15 P5	1	6.7	2.8	14.3	97x113-5 P5	1	6.7	3.4	17	C4 P6	1	6.1	3	12.8	C6/1-15-13 P4	1	6.6	3	14.4	C2 P5	1	6.5	3.7	18.3	C6/1-17-16 P4	1	6.3	3.3	14.4	C3 P6	1	6.7	3.5	16.8
E108WT P6	1	6.8	3	14.9	E111 P5	1	6.5	3.1	15	E101 P4	1	6.1	2.8	12.5	C6/1-15-15 P5	1	6.6	3.3	16.5	97x113-5 P5	1	8.6	3.2	17.7	C4 P6	1	6.9	3.2	15.8	C6/1-15-13 P4	1	6.4	3.4	16.5	C2 P5	1	6.5	3.1	15	C6/1-17-16 P4	1	5.7	2.9	12.2	C3 P6	1	6.1	3.2	14.1
E108WT P6	1	6.8	3.3	16	E111 P5	1	6.6	3.3	16.1	E101 P4	1	6.4	3	14.3	C6/1-15-15 P5	1	6.6	2.9	14.2	97x113-5 P5	1	7	3.7	18.9	C4 P6	1	7.1	3.5	18.1	C6/1-15-13 P4	1	6.2	3.1	14.1	C2 P5	1	5.9	3.4	14.4	C6/1-17-16 P4	1	7.1	3.1	16.4	C3 P6	1	6.8	3.4	16.3
E108WT P6	1	7	3.3	16.6	E111 P5	1	7.3	3.3	16.7	E101 P4	1	6.4	2.9	13.8	C6/1-15-15 P5	1	6.3	3.4	15.9	97x113-5 P5	1	6.3	3.4	16.2	C4 P6	1	5.5	2.6	10	C6/1-15-13 P4	1	6.1	3	14	C2 P5	1	7.4	3.4	17.5	C6/1-17-16 P4	1	6.4	3.2	15.1	C3 P6	1	6.6	3.5	17.5
E108WT P6	1	6.5	3.4	16.2	E111 P5	1	7	3.1	16.2	E101 P4	1	6.1	2.9	12.4	C6/1-15-15 P5	1	6.8	3.4	16.8	97x113-5 P5	1	6.6	3.5	16.8	C4 P6	1	6.6	3	14.8	C6/1-15-13 P4	1	5.6	2.7	11.6	C2 P5	1	6.3	3.1	15.1	C6/1-17-16 P4	1	6.6	3.3	16.4	C3 P6	1	7.3	3.9	17.9
E108WT P6	1	6.3	2.8	12.7	E111 P5	1	7.1	3.8	18.5	E101 P4	1	6.2	3.1	13.6	C6/1-15-15 P5	1	7.1	2.8	14.7	97x113-5 P5	1	7	3.8	19.8	C4 P6	1	6.6	3	13.6	C6/1-15-13 P5	1	8.4	3.2	16.6	C2 P5	1	6.4	3	14.7	C6/1-17-16 P4	1	6.7	3.1	16.1	C3 P6	1	7	3.7	17.9
E108WT P6	1	6	3	13.5	E111 P5	1	7	3.9	19.9	E101 P4	1	6.1	3	13.1	C6/1-15-15 P5	1	6.6	3.6	17.7	97x113-5 P5	1	6.6	3.7	18	C4 P6	1	6.7	3.5	16.8	C6/1-15-13 P5	1	14.5	1.7	9.9	C2 P5	1	7.5	3.6	19.6	C6/1-17-16 P4	1	6.1	3	13.5	C3 P6	1	6.2	3.2	14.9
E108WT P6	1	7.6	3.6	18.8	E111 P5	1	7.2	3.3	16.5	E101 P4	1	6.3	2.9	14.3	C6/1-15-15 P5	1	6.5	2.8	13.8	97x113-5 P5	1	6.6	3	15	C4 P6	1	7.5	3.9	21.8	C6/1-15-13 P5	1	6.2	3.4	15.9	C2 P5	1	7.7	3.4	18.8	C6/1-17-16 P4	1	6.8	3.3	16.9	C3 P6	1	7.5	3.5	19.2
E108WT P6	1	7.1	3.2	18	E111 P5	1	6	2.8	12.5	E101 P4	1	6.3	2.9	13.6	C6/1-15-15 P5	1	5.7	2.9	12.1	97x113-5 P5	1	6.5	3.9	18.9	C4 P6	1	5.9	3	12.9	C6/1-15-13 P5	1	5.5	3.6	14.7	C2 P5	1	6.4	3.3	16.6	C6/1-17-16 P4	1	6.2	2.8	13.2	C3 P6	1	6.3	2.9	13.3
E108WT P6	1	6.2	3.6	16.4	E111 P5	1	5.5	2.6	10.5	E101 P4	1	6.7	3.4	17.4	C6/1-15-15 P5	1	6.4	2.2	10.6	97x113-5 P5	1	6.3	3.2	15	C4 P6	1	5.8	3.2	13.6	C6/1-15-13 P5	1	6.6	3.2	15.6	C2 P5	1	7.4	3.6	18.4	C6/1-17-16 P4	1	7	2.9	14.4	C3 P6	1	7.5	3.7	19.2
E108WT P6	1	6.9	3.4	16.8	E111 P5	1	6.4	3	14.3	E101 P4	1	6.3	2.9	13	C6/1-15-15 P5	1	6.9	3	14.9	97x113-5 P5	1	7.9	3.1	15.9	C4 P6	1	7.3	3.4	14.6	C6/1-15-13 P5	1	7	3.3	17.9	C2 P5	1	7.1	2.8	13.4	C6/1-17-16 P4	1	6.8	3.1	15.8	C3 P6	1	7.2	3.8	19.4
E108WT P6	1	6.8	3.6	17.2	E111 P5	1	6.6	3	14.1	E101 P4	1	6.9	3.3	16.4	C6/1-15-15 P5	1	6.2	3	13.8	97x113-5 P5	1	6.5	3	13.8	C4 P6	1	5.6	2.7	10.2	C6/1-15-13 P5	1	7.5	3.1	17.3	C2 P5	1	7.7	3.7	20	C6/1-17-16 P4	1	6.6	2.9	15.1	C3 P6	1	7.7	3.7	19.6
E108WT P6	1	6.6	3	14.2	E111 P5	1	5.9	2.6	11.1	E101 P4	1	6.3	2.9	13.3	C6/1-15-15 P5	1	6.2	2.7	12.6	97x113-5 P5	1	7.3	3.5	18.2	C4 P6	1	6.2	2.8	12	C6/1-15-13 P5	1	6	3.2	14.3	C2 P5	1	5.9	2.9	13.2	C6/1-17-16 P4	1	6.6	3.3	16.6	C3 P6	1	6.2	3	14.3
E108WT P6	1	6.4	3.2	14.9	E111 P5	1	5.3	1.9	7.2	E101 P4	1	6.1	3.1	13.9	C6/1-15-15 P5	1	6.3	2.4	11.2	97x113-5 P5	1	6.8	3.2	16.3	C4 P6	1	7.4	3.6	18.9	C6/1-15-13 P5	1	5.7	2.3	9.8	C2 P5	1	6.3	3.1	14.8	C6/1-17-16 P4	1	6.6	3.2	14.8	C3 P6	1	7.3	3.9	20.9
E108WT P6	1	7.8	3.5	18.8	E111 P5	1	5.2	2	7.7	E101 P4	1	6.3	2.9	13.4	C6/1-15-15 P5	1	6.6	2.7	13.9	97x113-5 P5	1	6.7	3.6	18.3	C4 P6	1	7.9	3.9	21.3	C6/1-15-13 P5	1	6.1	3.4	15.8	C2 P5	1	6.3	3.6	17	C6/1-17-16 P4	1	6.7	3.1	15.1	C3 P6	1	7.6	4.1	22.2
E108WT P6	1	6.5	3.1	14.5	E111 P5	1	5.9	2.7	11.4	E101 P4	1	7	3.3	16.7	C6/1-15-15 P5	1	5.8	2.6	10.8	97x113-5 P5	1	6.7	3.6	17.9	C4 P6	1	9.3	3.4	18.6	C6/1-15-13 P5	1	6.5	3.6	16.6	C2 P5	1	6.4	3.2	15.3	C6/1-17-16 P4	1	6.6	3.5	16.4	C3 P6	1	6.8	4	20.5
E108WT P6	1	6.6	3.7	17.8	E111 P5	1	6.6	3.2	15.7	E101 P4	1	6.6	3.3	15.5	C6/1-15-15 P5	1	7	3.6	18	97x113-5 P5	1	5.4	2.6	10.3	C4 P6	1	6.7	3	15.2	C6/1-15-13 P5	1	7.2	3.3	17	C2 P5	1	5.8	2.5	10.4	C6/1-17-16 P4	1	6.4	3.3	15.7	C3 P6	1	7.5	3.7	20.1
E108WT P6	1	6.5	3.4	15.9	E111 P5	1	6.5	3.6	17.6	E101 P4	1	7.1	3.4	17.1	C6/1-15-15 P5	1	5.3	3.1	9	97x113-5 P5	1	6.7	3.1	15.7	C4 P6	1	7	3.1	15.9	C6/1-15-13 P5	1	7.1	3.2	16.7	C2 P5	1	6.9	3.4	17.4	C6/1-17-16 P4	1	6.8	3.3	15.8	C3 P6	1	7.5	3.7	19.6
E108WT P6	1	8	3.5	20.3	E111 P5	1	6.2	3.7	17.3	E101 P4	1	6.9	3.7	18.8	C6/1-15-15 P6	1	7.4	3.4	17.9	97x113-5 P5	1	6.6	3.5	16.3	C4 P6	1	7.2	3.3	17	C6/1-15-13 P5	1	6.5	3.5	15.7	C2 P5	1	5.7	2.5	10.2	C6/1-17-16 P4	1	7.2	2.8	13.3	C3 P6	1	7.1	2.8	14.7
E108WT P6	1	6.6	3	14.4	E111 P5	1	6.7	3.3	15.3	E101 P4	1	6.8	3.3	16.7	C6/1-15-15 P6	1	6.3	2.8	12.8	97x113-5 P5	1	7	3.7	18.6	C4 P6	1	7.2	3.4	18.8	C6/1-15-13 P5	1	7.5	3.4	18.4	C2 P5	1	6.6	3.5	17	C6/1-17-16 P4	1	6.3	3	13.3	C3 P6	1	6.5	3.3	16.8
E108WT P6	1	6.7	2.8	13.8	E111 P5	1	6.2	3.1	14.2	E101 P4	1	6.7	3.2	15.7	C6/1-15-15 P6	1	7.2	3.7	20.7	97x113-5 P5	1	6.6	3.2	16.3	C4 P6	1	7.8	3.6	19.5	C6/1-15-13 P5	1	6.8	3.3	15.9	C2 P5	1	6.8	3.7	20	C6/1-17-16 P4	1	8.4	3.2	17.4	C3 P6	1	7.1	3.8	19.8
E108WT P6	1	6.6	2.9	14.2	E111 P5	1	6.4	3	14.2	E101 P4	1	6.3	3.3	14.7	C6/1-15-15 P6	1	7.2	3.2	16.6	97x113-5 P5	1	6.5	3.2	15.8	C4 P6	1	7.3	3.3	17.2	C6/1-15-13 P5	1	6.1	2.9	13.3	C2 P5	1	6.8	3.5	17.5	C6/1-17-16 P4	1	6.7	3.3	16.7	C3 P6	1	5.5	2.5	10.1
E108WT P6	1	6.6	3	14.4	E111 P5	1	8.1	3.4	18.6	E101 P4	1	7	3.6	19	C6/1-15-15 P6	1	7.2	3.5	18.9	97x113-5 P5	1	6.6	2.7	12.3	C4 P6	1	6.4	3.4	16.2	C6/1-15-13 P5	1	6.8	3.2	15.9	C2 P5	1	7.4	3.3	17.6	C6/1-17-16 P4	1	6.4	3	14.6	C3 P6	1	6.3	3.7	17.9
E108WT P6	1	7.2	3.5	18.8	E111 P5	1	6.7	3.5	17.6	E101 P4	1	6.5	2.9	12.8	C6/1-15-15 P6	1	6.8	3.8	19.1	97x113-5 P5	1	6.6	3.2	15.7	C4 P6	1	6.4	3.1	14.1	C6/1-15-13 P5	1	6.1	2.9	13.2	C2 P5	1	6.2	2.9	13	C6/1-17-16 P4	1	6.9	3.2	15.6	C3 P6	1	7	3.2	17.9
E108WT P6	1	7	3.9	20.1	E111 P5	1	6.3	3.1	15.1	E101 P4	1	6.8	3.3	16.1	C6/1-15-15 P6	1	7.1	4	21.7	97x113-5 P5	1	7.3	3.7	18.2	C4 P6	1	10	3.4	21.5	C6/1-15-13 P5	1	6.9	3.7	18	C2 P5	1	7.3	3.2	16.1	C6/1-17-16 P4	1	6.5	3.8	18.5	C3 P6	1	6.6	3.4	16.9
E108WT P6	1	6.2	2.8	12.7	E111 P5	1	6.8	3	14.3	E101 P4	1	6.6	3.8	17	C6/1-15-15 P6	1	7.3	3.7	19.4	97x113-5 P5	1	5.5	2.9	11.9	C4 P6	1	6.6	3.2	15.6	C6/1-15-13 P5	1	6.7	3.2	16.2	C2 P5	1	7	3.1	15.4	C6/1-17-16 P4	1	6.8	3.2	15.5	C3 P6	1	6.6	3.8	18.6
E108WT P6	1	6.2	2.9	13.2	E111 P5	1	6.3	3	14.5	E101 P4	1	6	2.8	11.7	C6/1-15-15 P6	1	7.1	3.6	18.5	97x113-5 P5	1	5.9	3	13.5	C4 P6	1	6	3	13.2	C6/1-15-13 P5	1	6.6	3.1	14.9	C2 P5	1	6.8	3	15	C6/1-17-16 P4	1	6.5	3.2	15.8	C3 P6	1	6.9	3.5	18.3
E108WT P6	1	6.8	4.1	19.9	E111 P5	1	6.2	3.4	16.3	E101 P4	1	7.4	3.1	16.4	C6/1-15-15 P6	1	6.5	3.7	17.3	97x113-5 P5	1	5.1	2.6	10.1	C4 P6	1	6.4	3.2	14.9	C6/1-15-13 P5	1	7.8	3.3	17.6	C2 P5	1	6.9	3.3	16.4	C6/1-17-16 P4	1	6	3.2	14.3	C3 P6	1	7.1	3.3	17.9
E108WT P6	1	6.6	3.4	17.2	E111 P5	1	6.7	3.5	17.4	E101 P4	1	7.3	3.7	19.6	C6/1-15-15 P6	1	7.1	3.7	19.9	97x113-5 P5	1	7	3.5	19.4	C4 P6	1	8.6	3.3	18.8	C6/1-15-13 P5	1	5.8	2.7	11.8	C2 P5	1	6.4	3.9	18.8	C6/1-17-16 P4	1	6.9	3.1	15.2	C3 P6	1	6.4	3.2	14.9
E108WT P6	1	6.6	3.9	19.1	E111 P5	1	7.9	2.9	15.5	E101 P4	1	7.1	3.2	16	C6/1-15-15 P6	1	6.6	4.8	23	97x113-5 P5	1	6.8	3.1	15.1	C4 P6	1	7.5	3.2	17.9	C6/1-15-13 P5	1	6.9	3.1	15.6	C2 P5	1	7	3.6	19.7	C6/1-17-16 P4	1	6.7	2.9	13.2	C3 P6	1	6.7	4.3	21.6
E108WT P6	1	6.4	3.1	14.5	E111 P5	1	6.7	4	19.4	E101 P4	1	6.6	3.3	15.4	C6/1-15-15 P6	1	7.1	3.2	16.8	97x113-5 P5	1	5.4	3	11.7	C4 P6	1	7.2	3.4	17.7	C6/1-15-13 P5	1	7.4	4.2	22.8	C2 P5	1	7	3.4	16.6	C6/1-17-16 P4	1	6.4	3	14	C3 P6	1	6.5	3	14.4
E108WT P6	1	7.3	3.5	18.1	E111 P5	1	6.5	3.1	15.4	E101 P4	1	6.1	3.1	13.7	C6/1-15-15 P6	1	6.9	4	20.7	97x113-5 P5	1	6.8	2.5	11.5	C4 P6	1	6.8	4	19.2	C6/1-15-13 P5	1	6.3	3.1	14.5	C2 P5	1	6.9	3.2	16.7	C6/1-17-16 P4	1	6.9	3.5	18	C3 P6	1	7.1	3.3	17.9
E108WT P6	1	6.6	3.3	15.3	E111 P5	1	6.7	3.2	15.6	E101 P4	1	7.3	3.1	17.2	C6/1-15-15 P6	1	7.1	3.2	16.8	97x113-5 P5	1	5.2	2.5	9.6	C4 P6	1	7.1	3.7	17.9	C6/1-15-13 P5	1	7.4	3.5	17	C2 P5	1	7.1	3.1	16	C6/1-17-16 P4	1	5.5	2.9	10.1	C3 P6	1	7.1	3.7	18.3
E108WT P6	1	5.9	2.8	12.5	E111 P5	1	6.9	3.3	16.8	E101 P4	1	6.6	3.1	14.4	C6/1-15-15 P6	1	7.4	2.9	15.5	97x113-5 P5	1	7.3	3.5	18.4	C4 P6	1	6.2	2.8	12.8	C6/1-15-13 P5	1	6.5	3.2	15.6	C2 P5	1	6.7	3.3	16.8	C6/1-17-16 P4	1	5.8	3.1	13.4	C3 P6	1	7.5	3.6	19.7
E108WT P6	1	7.5	3.8	20	E111 P5	1	6.6	3.3	16.3	E101 P4	1	6.7	3.4	17.3	C6/1-15-15 P6	1	6.1	3.5	15.6	97x113-5 P5	1	5.6	2.7	11	C4 P6	1	7	3.1	16.7	C6/1-15-13 P5	1	5.6	3	12.1	C2 P5	1	6.8	3.3	16.4	C6/1-17-16 P4	1	5.8	2.5	10.4	C3 P6	1	6.5	3	14.1
E108WT P6	1	6.1	3.2	14.7	E111 P5	1	6.6	3.2	16	E101 P4	1	6.9	3	14.2	C6/1-15-15 P6	1	7	4	20.3	97x113-5 P5	1	6.8	3.1	16.2	C4 P6	1	7.8	4.1	21.7	C6/1-15-13 P5	1	7.1	3.2	17.7	C2 P5	1	8.7	3.6	20	C6/1-17-16 P4	1	6.3	3.2	15.3	C3 P6	1	6.8	3.6	19.1
E108WT P6	1	6.1	3	13.3	E111 P5	1	6.1	3	13.7	E101 P4	1	6.1	3.1	13.4	C6/1-15-15 P6	1	6.8	3.6	17.6	97x113-5 P5	1	6.5	3.2	15	C4 P6	1	6.7	3	15.2	C6/1-15-13 P5	1	7	3.2	16.8	C2 P5	1	7.2	3.2	15.2	C6/1-17-16 P4	1	5.9	2.7	11.9	C3 P6	1	5.5	2.5	10.2
E108WT P6	1	6.5	2.9	14.1	E111 P5	1	6.4	3.1	15.7	E101 P4	1	6.5	3.2	15.6	C6/1-15-15 P6	1	6.6	2.8	12.9	97x113-5 P5	1	7	3.5	18	C4 P6	1	5.6	3.1	12.6	C6/1-15-13 P5	1	7.1	3.8	19	C2 P5	1	7.3	3.5	18.1	C6/1-17-16 P4	1	6.8	3	15.2	C3 P6	1	6.8	3.4	17.9
E108WT P6	1	6.2	2.7	12.7	E111 P5	1	6.8	3.1	14.9	E101 P4	1	7.7	3.1	16.2	C6/1-15-15 P6	1	7.3	3.1	16.9	97x113-5 P5	1	6.7	3.4	18.3	C4 P6	1	7	3.4	18	C6/1-15-13 P5	1	6.8	3.5	17.6	C2 P5	1	7.4	3.4	17.6	C6/1-17-16 P4	1	6.3	3	13.4	C3 P6	1	7.1	3.6	19.3
E108WT P6	1	6.6	4.1	20.6	E111 P5	1	5.8	2.6	11	E101 P4	1	6.2	2.9	13.2	C6/1-15-15 P6	1	7.3	3.6	19	97x113-5 P5	1	7	3.7	18.9	C4 P6	1	7	3.2	17.3	C6/1-15-13 P5	1	6.2	3.6	16.7	C2 P5	1	6.6	3.5	17.2	C6/1-17-16 P4	1	6.7	3.1	14.7	C3 P6	1	6.4	3.4	15.7
E108WT P6	1	6.4	3.1	14.8	E111 P5	1	6.7	3.3	16.4	E101 P4	1	7.4	3.4	17.1	C6/1-15-15 P6	1	7.2	3.1	15.9	97x113-5 P5	1	5.8	2.9	13.1	C4 P6	1	7.3	3.3	16.7	C6/1-15-13 P5	1	6.1	3.3	15.3	C2 P5	1	6.2	3	13.7	C6/1-17-16 P4	1	5	1.8	6.5	C3 P6	1	6.7	3.7	17.8
E108WT P6	1	6.8	3.6	18	E111 P5	1	6.6	3.1	15.8	E101 P4	1	6.7	3.1	15	C6/1-15-15 P6	1	7.4	3.8	20.6	97x113-5 P5	1	6.3	2.9	12.9	C4 P6	1	5.7	2.9	12.5	C6/1-15-13 P5	1	7.5	3.1	16.7	C2 P5	1	6.4	3.6	17.6	C6/1-17-16 P4	1	6.8	3.2	16.4	C3 P6	1	6.6	3.4	16.6
E108WT P6	1	7.4	4	21.4	E111 P5	1	8.7	2.9	17.1	E101 P4	1	7.5	3.5	19.8	C6/1-15-15 P6	1	5.6	3.3	13	97x113-5 P5	1	6.5	3.7	18.2	C4 P6	1	7.5	3.4	18.5	C6/1-15-13 P5	1	6.3	3.4	15.6	C2 P5	1	6	3	12.9	C6/1-17-16 P4	1	6.6	3	15	C3 P6	1	7	3.7	20
E108WT P6	1	7.5	3.5	18.8	E111 P5	1	5.5	2.9	12	E101 P4	1	6.3	2.8	13.2	C6/1-15-15 P6	1	7.4	3.5	19.3	97x113-5 P5	1	6.6	3	14.8	C4 P6	1	6.6	3.2	14.4	C6/1-15-13 P5	1	5.6	2.3	9.7	C2 P5	1	6.6	4	19.4	C6/1-17-16 P4	1	6.7	3.2	16	C3 P6	1	5.2	2	7.2
E108WT P6	1	7.2	4	21.4	E111 P5	1	7.4	3.9	17.7	E101 P4	1	7.2	3.3	16.5	C6/1-15-15 P6	1	7.4	3.4	19	97x113-5 P5	1	6.1	2.6	10.3	C4 P6	1	5.1	2.5	9.2	C6/1-15-13 P5	1	6.7	2.9	14.6	C2 P5	1	6.4	3.4	16.6	C6/1-17-16 P4	1	5.3	2.8	10.9	C3 P6	1	7.6	3.5	18.9
E108WT P6	1	6.7	3.6	16.8	E111 P5	1	6.8	2.9	13.3	E101 P4	1	6.5	3.1	14.5	C6/1-15-15 P6	1	7.7	3.6	19.9	97x113-5 P5	1	7.1	3.4	16.6	C4 P6	1	7.9	3.6	19.8	C6/1-15-13 P5	1	7	3.1	15.1	C2 P5	1	7	3.3	17	C6/1-17-16 P4	1	6.4	3.4	16.9	C3 P6	1	7	3.7	19
E108WT P6	1	6.6	3.9	19.4	E111 P5	1	8.9	3.1	18.6	E101 P4	1	6.7	3.8	18	C6/1-15-15 P6	1	6.9	3.2	16.4	97x113-5 P5	1	5.7	3	12.5	C4 P6	1	8.2	3	16	C6/1-15-13 P5	1	5.7	2.5	10.5	C2 P5	1	6.4	3.1	15.6	C6/1-17-16 P4	1	6.5	3	14.4	C3 P6	1	7.2	3.7	19.1
E108WT P6	1	6.7	4.5	17.2	E111 P5	1	6.2	3.1	14.2	E101 P4	1	7	3.7	19.2	C6/1-15-15 P6	1	6.7	2.8	13.3	97x113-5 P5	1	6.4	3.3	15.4	C4 P6	1	7.3	3.4	17.2	C6/1-15-13 P5	1	6.5	3	14.4	C2 P5	1	7.1	3.3	15.9	C6/1-17-16 P4	1	6.2	3.5	16.1	C3 P6	1	7.2	4.1	21.2
E108WT P6	1	7.2	3.5	18.9	E111 P5	1	6.8	3.2	16	E101 P4	1	7.4	4.3	22.3	C6/1-15-15 P6	1	6.9	2.9	14.9	97x113-5 P5	1	6.5	3.3	15.5	C4 P6	1	7.8	3.3	18	C6/1-15-13 P5	1	6.9	3.9	19.3	C2 P5	1	7.4	3.3	17.3	C6/1-17-16 P4	1	6	2.7	12.6	C3 P6	1	6.6	3.4	16.3
E108WT P6	1	6.5	3.1	14.7	E111 P5	1	6.7	3.2	16.2	E101 P4	1	6.9	3.9	20.3	C6/1-15-15 P6	1	7	3.4	18.3	97x113-5 P5	1	6.8	3.6	17.5	C4 P6	1	6.8	3.5	16.9	C6/1-15-13 P5	1	7.2	3.4	16.5	C2 P5	1	6.7	3.8	20	C6/1-17-16 P4	1	6.3	2.8	12.7	C3 P6	1	7.5	3.9	21.1
E108WT P6	1	7.4	3.2	17.1	E111 P5	1	6.5	3.6	17.6	E101 P4	1	7.9	3.1	16.5	C6/1-15-15 P6	1	7.2	3.6	18.5	97x113-5 P5	1	6.5	3	12.8	C4 P6	1	7.1	3.2	16.4	C6/1-15-13 P5	1	6.9	2.9	14.8	C2 P5	1	6.6	3.7	18.1	C6/1-17-16 P4	1	5.9	3	13.1	C3 P6	1	7	3.7	19.2
E108WT P6	1	7.4	3.5	19.3	E111 P5	1	6.1	3	13.8	E101 P4	1	7	3.3	17.2	C6/1-15-15 P6	1	7.2	3.4	17.6	97x113-5 P5	1	7.2	3.6	19.3	C4 P6	1	6.2	2.8	12.6	C6/1-15-13 P5	1	7	3	10.9	C2 P5	1	6.4	2.9	14.2	C6/1-17-16 P4	1	6.4	2.8	13.3	C3 P6	1	7.1	3.2	17.3
E108WT P6	1	7.2	3.3	17.4	E111 P5	1	9.5	3.3	19.6	E101 P4	1	6.9	3.4	17.2	C6/1-15-15 P6	1	7.2	3.4	17.9	97x113-5 P5	1	11.6	0.9	3.9	C4 P6	1	7	3.1	15.9	C6/1-15-13 P5	1	7.4	3.5	18.1	C2 P5	1	5.6	2.5	10.3	C6/1-17-16 P4	1	6.8	2.9	14.3	C3 P6	1	6.8	3.3	15.9
E108WT P6	1	6.2	3.6	17.1	E111 P5	1	6.2	3.1	14.6	E101 P4	1	6.6	2.8	14.2	C6/1-15-15 P6	1	6.1	2.8	12.4	97x113-5 P5	1	7.2	3.7	19.7	C4 P6	1	6.8	3.1	15.1	C6/1-15-13 P5	1	5.7	2.4	10.1	C2 P5	1	6	3.6	15.6	C6/1-17-16 P4	1	5.6	3.3	14	C3 P6	1	5.9	2.7	11.9
E108WT P6	1	7.2	3	16.5	E111 P5	1	9.1	3.7	24.5	E101 P4	1	7	3.4	17.5	C6/1-15-15 P6	1	7.7	3.3	18	97x113-5 P5	1	6.3	3.3	15.2	C4 P6	1	7.9	3.3	16.2	C6/1-15-13 P5	1	6	3	13.1	C2 P5	1	8.7	3.5	18.8	C6/1-17-16 P4	1	7.1	3.5	17.4	C3 P6	1	8.5	3.6	20.2
E108WT P6	1	6.4	3.1	14.4	E111 P5	1	6.8	3	14.6	E101 P4	1	7.3	3.8	19.9	C6/1-15-15 P6	1	6.4	2.9	14.2	97x113-5 P5	1	6.5	3.7	18	C4 P6	1	8	3.8	21.3	C6/1-15-13 P5	1	6.6	3.9	19.1	C2 P5	1	7	3.1	13.7	C6/1-17-16 P4	1	6.9	3.4	16.9	C3 P6	1	6.4	3.3	15.9
E108WT P6	1	6.6	3.2	16.3	E111 P5	1	6.5	3.2	15.6	E101 P4	1	6.8	3.1	14.9	C6/1-15-15 P6	1	7.2	3.4	18.3	97x113-5 P5	1	6.9	3.5	17.9	C4 P6	1	7	3.2	16.7	C6/1-15-13 P5	1	8.5	5.2	20.8	C2 P5	1	6.3	3.3	15.7	C6/1-17-16 P4	1	6.7	3	14.2	C3 P6	1	6.5	3.6	16.6
E108WT P6	1	6.1	3.3	14.7	E111 P5	1	6.5	3.3	15.7	E101 P4	1	6.5	3.2	15.6	C6/1-15-15 P6	1	7.7	3.4	18.6	97x113-5 P5	1	6	2.8	11.9	C4 P6	1	6.8	3.5	17.3	C6/1-15-13 P5	1	6.8	3.5	17.5	C2 P5	1	6.1	2.6	11.9	C6/1-17-16 P4	1	6.1	3.3	15.5	C3 P6	1	6.4	3.2	14.1
E108WT P6	1	6.7	3	14.7	E111 P5	1	6.6	3.4	17.1	E101 P4	1	6.4	3.2	15.6	C6/1-15-15 P6	1	7	3.5	17.4	97x113-5 P5	1	6.8	3.5	17.4	C4 P6	1	6.6	3.5	16.4	C6/1-15-13 P5	1	5	2	7.1	C2 P5	1	6.2	3.6	16.8	C6/1-17-16 P4	1	6.5	3.9	18.8	C3 P6	1	6.3	3	13.6
E108WT P6	1	8	3.5	19.1	E111 P5	1	6.2	2.9	12.7	E101 P4	1	6.6	2.8	13	C6/1-15-15 P6	1	6.1	2.9	13.3	97x113-5 P5	1	6.6	4	19	C4 P6	1	7.3	3.5	18.5	C6/1-15-13 P5	1	6.9	3.6	18.6	C2 P5	1	7.2	3.8	18.8	C6/1-17-16 P4	1	7.2	3	14.9	C3 P6	1	5.5	2.7	11.6
E108WT P6	1	6.9	3.1	14.9	E111 P5	1	6.6	3.1	15.8	E101 P4	1	7.3	3.1	16	C6/1-15-15 P6	1	7.1	3.8	19.5	97x113-5 P5	1	6.6	3.1	15.2	C4 P6	1	6.5	2.6	12.5	C6/1-15-13 P5	1	6.6	3.1	15.7	C2 P5	1	6.7	3.3	16.1	C6/1-17-16 P4	1	6.5	3	14.7	C3 P6	1	6.2	3.1	14.9
E108WT P6	1	5	2.3	8.4	E111 P5	1	6.9	2.9	14.1	E101 P4	1	6.2	3.1	14	C6/1-15-15 P6	1	6.9	3.2	16.4	97x113-5 P5	1	6.7	3.2	16.1	C4 P6	1	6.3	3.3	14.5	C6/1-15-13 P5	1	7.1	3.1	16.3	C2 P5	1	6.6	3.3	16.6	C6/1-17-16 P4	1	6.6	3.7	18.3	C3 P6	1	6.3	3.2	14.4
E108WT P6	1	6.8	3	15.6	E111 P5	1	6.4	2.8	12.5	E101 P4	1	6.7	3.1	14.8	C6/1-15-15 P6	1	7.6	4.1	22.1	97x113-5 P5	1	5.9	3.1	12.9	C4 P6	1	6.8	3.7	18.2	C6/1-15-13 P5	1	5.8	2.6	11.2	C2 P5	1	6.6	3.3	16.9	C6/1-17-16 P4	1	7	3.2	16.2	C3 P6	1	6.5	3.2	15.3
E108WT P6	1	6.4	4.2	20.1	E111 P5	1	6.5	3.8	18.5	E101 P4	1	6.5	3.3	15.8	C6/1-15-15 P6	1	6.3	2.6	10.9	97x113-5 P5	1	5.8	3	12.5	C4 P6	1	6.6	3.5	15.4	C6/1-15-13 P5	1	7.7	3.2	18.2	C2 P5	1	6.5	3.3	15.6	C6/1-17-16 P4	1	7.5	3.7	19.6	C3 P6	1	7	3.5	18.6
E108WT P6	1	6.8	3.3	17	E111 P5	1	6.2	2.7	12	E101 P4	1	6.8	3.3	15.7	C6/1-15-15 P6	1	7.3	3.1	16.9	97x113-5 P5	1	6.9	3.6	17.9	C4 P6	1	6	2.9	12.3	C6/1-15-13 P5	1	7.3	2.8	14.1	C2 P5	1	6.8	4	20.2	C6/1-17-16 P4	1	5.2	2.9	10.5	C3 P6	1	7.7	3.4	17
E108WT P6	1	6.9	3.3	17.1	E111 P5	1	9.2	4.2	21.4	E101 P4	1	6.5	2.9	12.9	C6/1-15-15 P6	1	7.4	3.1	17.2	97x113-5 P5	1	5.6	2.6	10.6	C4 P6	1	5.9	2.5	11.6	C6/1-15-13 P5	1	6.3	3.4	16.3	C2 P5	1	6.9	3.9	19.4	C6/1-17-16 P4	1	7.2	3.2	16.3	C3 P6	1	6.1	3.7	17.1
E108WT P6	1	6.6	3.3	15.9	E111 P5	1	6	2.8	13	E101 P4	1	6.5	3.1	14.9	C6/1-15-15 P6	1	7.2	3.4	17.6	97x113-5 P5	1	6.5	3.3	15.8	C4 P6	1	6.9	3	15.3	C6/1-15-13 P5	1	6.2	2.8	12.7	C2 P6	1	6.4	3.6	17.6	C6/1-17-16 P4	1	7.6	3.4	17.3	C3 P6	1	4.9	2.4	8
E108WT P6	1	6.9	3	15.3	E111 P5	1	5	2.1	7.8	E101 P4	1	6.3	3.1	14.1	C6/1-15-15 P6	1	7.5	3.9	21.4	97x113-5 P5	1	5.5	2.9	11.4	C4 P6	1	6.9	3.7	18.4	C6/1-15-13 P5	1	6.5	3.7	17.5	C2 P6	1	6.7	3.4	17.2	C6/1-17-16 P4	1	6.8	3	14.6	C3 P6	1	6.7	3.4	17
E108WT P6	1	7.6	3.1	15.4	E111 P5	1	5.8	2.7	11.4	E101 P4	1	5.9	3	13.4	C6/1-15-15 P6	1	6.3	3.2	14.6	97x113-5 P5	1	6.6	3.2	15.9	C4 P6	1	7.3	3.5	18.5	C6/1-15-13 P5	1	6.6	3	13.7	C2 P6	1	7.5	3.9	21.3	C6/1-17-16 P4	1	6.4	2.3	10.4	C3 P6	1	5.3	3	11.6
E108WT P6	1	8.3	3.5	18.5	E111 P5	1	6.4	3.3	16.2	E101 P4	1	6.6	2.9	14.3	C6/1-15-15 P6	1	6.3	3.1	14.9	97x113-5 P5	1	6.4	3.2	14.6	C4 P6	1	7.3	3.1	15.1	C6/1-15-13 P5	1	6.6	3.1	15	C2 P6	1	6.8	3.7	18.5	C6/1-17-16 P4	1	6.3	3	13.7	C3 P6	1	7.2	3.2	17.5
E108WT P6	1	6.1	3.1	13.4	E111 P5	1	6.7	3.4	17.4	E101 P4	1	6.6	3.2	15.8	C6/1-15-15 P6	1	7.8	4	22.4	97x113-5 P5	1	6.1	3	14	C4 P6	1	7.4	3.2	16.4	C6/1-15-13 P5	1	6.6	2.9	14	C2 P6	1	7.5	3.5	18	C6/1-17-16 P4	1	7.1	3	14.1	C3 P6	1	7.1	3.7	17.2
E108WT P6	1	7.3	3.1	16.2	E111 P5	1	6.5	3.1	14.7	E101 P4	1	6.8	2.9	14.3	C6/1-15-15 P6	1	6.5	2.9	13.9	97x113-5 P5	1	6.6	3.2	14.9	C4 P6	1	6.6	3	14.4	C6/1-15-13 P5	1	6.8	3.3	16.5	C2 P6	1	6.8	3.2	16.6	C6/1-17-16 P4	1	6.4	3.5	16.6	C3 P6	1	6.3	3.2	13.9
E108WT P6	1	7.3	3.8	19.1	E111 P5	1	6.1	3.1	13.6	E101 P4	1	6.7	3.5	16.8	C6/1-15-15 P6	1	6.5	2.4	10.8	97x113-5 P5	1	7.1	3.4	17.4	C4 P6	1	6.5	3.4	16.8	C6/1-15-13 P5	1	7.3	3.3	17.6	C2 P6	1	7.3	3.2	17.5	C6/1-17-16 P4	1	6.3	3	14.2	C3 P6	1	6.1	3	13.6
E108WT P6	1	7.3	2.9	15.3	E111 P5	1	5.7	2.7	12.1	E101 P4	1	6	2.9	11.9	C6/1-15-15 P6	1	7.1	3.5	16.8	97x113-5 P5	1	6.8	3	14.8	C4 P6	1	7.1	3.4	17.1	C6/1-15-13 P5	1	6.8	3.2	15.7	C2 P6	1	5.4	2.9	11.8	C6/1-17-16 P4	1	6.2	3	14.3	C3 P6	1	6.1	3	13.9
E108WT P6	1	7.8	3.1	18.1	E111 P5	1	6.2	3.5	15.8	E101 P4	1	6.2	3.2	15.2	C6/1-15-15 P6	1	7.1	3.4	17.8	97x113-5 P5	1	6.7	3.1	14.7	C4 P6	1	7.4	3.5	18.7	C6/1-15-13 P5	1	6.6	3.3	15.8	C2 P6	1	7.2	3.7	18.8	C6/1-17-16 P4	1	7.5	2.8	14.1	C3 P6	1	6.2	3.6	16.7
E108WT P6	1	7.1	3.9	20.7	E111 P5	1	8.2	4.6	20.9	E101 P4	1	5.9	3.2	14.3	C6/1-15-15 P6	1	6.8	2.9	14.4	97x113-5 P5	1	6.4	3.3	15.9	C4 P6	1	7.1	3	14.2	C6/1-15-13 P5	1	6.7	4	19.4	C2 P6	1	6.3	2.9	12.8	C6/1-17-16 P4	1	6.7	3.2	16	C3 P6	1	6.6	3.2	15
E108WT P6	1	6.8	3.7	18.4	E111 P5	1	6.7	3.6	17.5	E101 P4	1	6.2	3.3	14.7	C6/1-15-15 P6	1	7.1	3.3	17.9	97x113-5 P5	1	6.9	3.2	16	C4 P6	1	6.9	3.2	15.8	C6/1-15-13 P5	1	7	3	15.2	C2 P6	1	5.8	2.6	11	C6/1-17-16 P4	1	6.2	2.9	13.8	C3 P6	1	6.3	3.6	16.8
E108WT P6	1	5.6	2.3	9.7	E111 P5	1	6.6	3.2	16.1	E101 P4	1	6.8	3.6	18.2	C6/1-15-15 P6	1	6.6	3	15.2	97x113-5 P5	1	7.1	3.5	17.4	C4 P6	1	7.1	3.2	16.4	C6/1-15-13 P5	1	5.6	2.6	10.9	C2 P6	1	6.6	3.2	16.2	C6/1-17-16 P4	1	6.5	3.2	16.2	C3 P6	1	6	2.6	12.3
E108WT P6	1	6.4	3.7	17.3	E111 P5	1	6.9	3.3	16.5	E101 P4	1	6.2	3.2	13.9	C6/1-15-15 P6	1	7.1	3.3	16.9	97x113-5 P5	1	6.6	3.2	14	C4 P6	1	6.9	3.2	16.1	C6/1-15-13 P5	1	6.7	3.3	16.5	C2 P6	1	6.1	2.9	12.7	C6/1-17-16 P4	1	5.2	2.4	9.7	C3 P6	1	5.8	2.9	12.5
E108WT P6	1	6.7	3.2	16	E111 P5	1	6.7	3.2	15.6	E101 P4	1	6.5	2.9	13.8	C6/1-15-15 P6	1	6.8	3.3	14.9	97x113-5 P5	1	7.1	3.9	20.7	C4 P6	1	7.7	3.8	20.9	C6/1-15-13 P5	1	7	3	15.5	C2 P6	1	7.3	3.5	19.5	C6/1-17-16 P4	1	6.4	3.3	16.2	C3 P6	1	5.3	2.5	9.7
E108WT P6	1	6	3	13.5	E111 P5	1	6	3.2	14.1	E101 P4	1	7.1	3.7	18.5	C6/1-15-15 P6	1	7.3	3.4	17.5	97x113-5 P5	1	6.8	3.5	18.3	C4 P6	1	6.1	2.7	10.9	C6/1-15-13 P5	1	6.5	3.5	15.9	C2 P6	1	7.2	3.9	17.9	C6/1-17-16 P4	1	6	2.6	11.1	C3 P7	1	11.9	1.8	9.1
E108WT P6	1	6	2.8	12	E111 P5	1	6.9	3.5	18.2	E101 P4	1	6.2	3.3	15.8	C6/1-15-15 P6	1	7.3	3.9	20.7	97x113-5 P5	1	5.4	2.4	9.3	C4 P6	1	6.5	3.2	15.6	C6/1-15-13 P5	1	7.6	3.2	16.2	C2 P6	1	6.9	3.6	17.8	C6/1-17-16 P4	1	5.5	2.6	10	C3 P7	1	6.7	3.5	17.4
E108WT P6	1	8	3.2	17.9	E111 P5	1	6.1	2.8	12.7	E101 P4	1	6.6	3.1	14.7	C6/1-15-15 P6	1	7.4	3.7	19.4	97x113-5 P5	1	6.4	3.1	14.7	C4 P6	1	6.9	3	15.1	C6/1-15-13 P5	1	6.1	2.9	13.2	C2 P6	1	6.8	3.6	18.3	C6/1-17-16 P4	1	5.3	2.8	11.1	C3 P7	1	7.4	3.4	16.6
E108WT P6	1	6.5	3.1	13.8	E111 P5	1	7	3.3	16.9	E101 P4	1	6.8	3.3	15.9	C6/1-15-15 P6	1	6.9	3.5	18.3	97x113-5 P5	1	6.3	3.2	15.2	C4 P6	1	6.2	3.1	14.6	C6/1-15-13 P5	1	6.6	2.9	14.5	C2 P6	1	7.2	3.2	16	C6/1-17-16 P4	1	5.7	2.7	11.8	C3 P7	1	8.7	4.1	22.7
E108WT P6	1	6.6	3.2	14.7	E111 P5	1	6.7	3.7	18.8	E101 P4	1	6.6	3.2	16.4	C6/1-15-15 P6	1	6.6	4	19.3	97x113-5 P5	1	5.8	3.8	16.8	C4 P6	1	6.8	3.2	15.2	C6/1-15-13 P5	1	7.1	3	15.9	C2 P6	1	6.3	3.3	15.9	C6/1-17-16 P4	1	6.2	3.2	14.6	C3 P7	1	6.3	3	14.4
E108WT P6	1	5.8	3.2	13.3	E111 P5	1	6.2	3	14.3	E101 P4	1	5.4	2.6	10.4	C6/1-15-15 P6	1	6.7	3.8	19.3	97x113-5 P5	1	6.7	3.6	17.7	C4 P6	1	6.9	3.2	16.3	C6/1-15-13 P5	1	8.8	3.7	20.7	C2 P6	1	6.8	3.5	17.4	C6/1-17-16 P4	1	6.1	2.8	13.1	C3 P7	1	5.8	3.4	14.3
E108WT P6	1	6.5	3.4	16.2	E111 P5	1	5.5	2.2	8.6	E101 P4	1	4.9	2.9	10.6	C6/1-15-15 P6	1	7.8	3.6	18.4	97x113-5 P5	1	6.6	3.3	15.8	C4 P6	1	6.8	3.1	14.9	C6/1-15-13 P5	1	6.7	3.2	16.2	C2 P6	1	7	3.4	17.9	C6/1-17-16 P4	1	6.4	2.8	13	C3 P7	1	9.5	3.7	20.9
E108WT P6	1	6.7	3.4	17	E111 P5	1	6.9	3.6	17.9	E101 P4	1	6.7	3.5	17.2	C6/1-15-15 P6	1	7	3.2	16.5	97x113-5 P5	1	6.5	3.4	16.9	C4 P6	1	6.9	3.2	16.1	C6/1-15-13 P5	1	5.9	2.8	12.1	C2 P6	1	7.1	3.5	17.8	C6/1-17-16 P4	1	5.6	2	8.3	C3 P7	1	5.7	3.1	12.8
E108WT P6	1	6.6	3.2	15.9	E111 P5	1	6.9	3.2	15	E101 P4	1	6.4	3.1	14	C6/1-15-15 P6	1	7.1	2.8	13.8	97x113-5 P5	1	6.7	3.4	16.7	C4 P6	1	7.6	3.8	21	C6/1-15-13 P5	1	5.6	2.7	11.6	C2 P6	1	6.9	3.6	18.4	C6/1-17-16 P4	1	6.2	2.4	11.4	C3 P7	1	6.3	3	13.7
E108WT P6	1	5	2.4	8.7	E111 P5	1	6.9	3.8	19.4	E101 P4	1	6.1	2.5	11.5	C6/1-15-15 P6	1	6.2	2.9	13.1	97x113-5 P5	1	6.1	2.9	13.4	C4 P6	1	6.7	3.1	15.4	C6/1-15-13 P5	1	6.7	3.2	16.2	C2 P6	1	6.5	3.9	15.6	C6/1-17-16 P4	1	6.2	3	13.8	C3 P7	1	8.1	4.8	22
E108WT P6	1	6.6	3.6	17.9	E111 P5	1	6.7	3.3	17.3	E101 P4	1	5.9	2.8	12.4	C6/1-15-15 P6	1	7.6	3.3	17.7	97x113-5 P5	1	6.7	3.2	16.2	C4 P6	1	10.1	3.3	20.8	C6/1-15-13 P5	1	6.7	3	15.2	C2 P6	1	5.4	2.8	11.1	C6/1-17-16 P4	1	6	2.7	12.2	C3 P7	1	6.2	2.8	13.2
E108WT P6	1	6.1	2.8	12.8	E111 P5	1	6.7	3.3	16.1	E101 P4	1	5.8	2.5	10.2	C6/1-15-15 P6	1	7	3.4	17.5	97x113-5 P5	1	5.5	3.2	12.9	C4 P6	1	7.1	3.7	19.1	C6/1-15-13 P5	1	7.4	2.9	14.1	C2 P6	1	7	4	20.8	C6/1-17-16 P4	1	5	2.2	7.8	C3 P7	1	6.3	3.4	14.9
E108WT P6	1	6.4	3.1	13.8	E111 P5	1	5.6	2.6	10.3	E101 P4	1	5.9	2.3	9.1	C6/1-15-15 P6	1	7.2	2.9	15.1	97x113-5 P5	1	6	3.8	17.5	C4 P6	1	6.5	3.5	16.4	C6/1-15-13 P5	1	7.7	3.3	17.9	C2 P6	1	6.3	3.8	18.5	C6/1-17-16 P4	1	5.2	1.9	7.4	C3 P7	1	6.7	3.1	16.3
E108WT P7	1	16.6	1.7	11.2	E111 P5	1	7.1	3.4	16.1	E101 P4	1	6.3	2.7	12.6	C6/1-15-15 P6	1	7.6	3	16.2	97x113-5 P5	1	6.4	3.9	18.3	C4 P6	1	5.9	2.8	11.5	C6/1-15-13 P5	1	7.3	3.1	16	C2 P6	1	7.7	3.6	19.9	C6/1-17-16 P5	1	6.7	3.4	16	C3 P7	1	6.5	3.1	14.2
E108WT P7	1	7	3	15.1	E111 P5	1	6.6	3.4	17.2	E101 P4	1	6	3.1	12.9	C6/1-15-15 P6	1	7	2.9	14.7	97x113-5 P5	1	6.8	2.9	13.7	C4 P6	1	6.2	2.5	10.9	C6/1-15-13 P5	1	6.5	3.5	17.6	C2 P6	1	8.1	0.8	4.5	C6/1-17-16 P5	1	11.9	1.8	8.8	C3 P7	1	7.2	3.7	18.7
E108WT P7	1	6.6	3.7	16.7	E111 P5	1	7.3	3.6	19.1	E101 P4	1	6.6	3.6	17.1	C6/1-15-15 P6	1	6.9	3	14.6	97x113-5 P5	1	6.6	3.8	18.7	C4 P6	1	7	3	15.9	C6/1-15-13 P5	1	7	3.1	15.6	C2 P6	1	6.7	3.6	17.7	C6/1-17-16 P5	1	6.1	3.1	13.5	C3 P7	1	7.1	3.1	15.8
E108WT P7	1	6.3	2.8	13.1	E111 P5	1	6.9	3.2	15.4	E101 P4	1	5.8	3	12.9	C6/1-15-15 P6	1	6.9	3.8	19	97x113-5 P5	1	6.5	3.2	15.4	C4 P6	1	6.5	3.1	13.3	C6/1-15-13 P5	1	6.7	3.2	16.1	C2 P6	1	7	3.7	18.5	C6/1-17-16 P5	1	5.9	2.7	12	C3 P7	1	7.1	4.2	21.3
E108WT P7	1	7.6	3.6	18.6	E111 P5	1	7.2	3.3	16.2	E101 P4	1	6.6	2.7	13	C6/1-15-15 P6	1	6.9	3.3	17.2	97x113-5 P5	1	6.2	3.4	15.6	C4 P6	1	6.4	3.2	14.4	C6/1-15-13 P5	1	6.8	3.2	16.2	C2 P6	1	6.7	3.7	18.7	C6/1-17-16 P5	1	6.5	3	14.4	C3 P7	1	7.1	3.8	19.3
E108WT P7	1	7.2	4.2	23	E111 P5	1	6.8	3.3	15.7	E101 P4	1	5.5	2.8	10.3	C6/1-15-15 P6	1	7.2	3.3	17	97x113-5 P5	1	6.6	3.5	18	C4 P6	1	6.6	2.8	13.9	C6/1-15-13 P5	1	6.5	3.5	15.4	C2 P6	1	6.3	3.8	18.1	C6/1-17-16 P5	1	6.8	3.3	17	C3 P7	1	6.8	3.9	18.9
E108WT P7	1	6.9	3.9	19.3	E111 P5	1	6.9	3.1	15	E101 P4	1	5.1	2.4	8.6	C6/1-15-15 P6	1	6.8	3.4	16.5	97x113-5 P5	1	7.9	3.5	16.9	C4 P6	1	7.1	3.6	18.2	C6/1-15-13 P5	1	8.9	3.5	16.2	C2 P6	1	6.8	3.7	19	C6/1-17-16 P5	1	6.5	3.1	14.4	C3 P7	1	6.5	3.3	15.4
E108WT P7	1	7.2	3.8	20.3	E111 P5	1	6.6	3.3	16.5	E101 P4	1	6.2	3.3	14.8	C6/1-15-15 P6	1	7.1	3.3	16.3	97x113-5 P5	1	5.4	2.4	9.4	C4 P6	1	7.3	3.1	16.9	C6/1-15-13 P5	1	6.7	2.9	14.7	C2 P6	1	6	3.4	15.2	C6/1-17-16 P5	1	6.6	3.4	16.9	C3 P7	1	6.1	3.7	16.2
E108WT P7	1	7.6	3.7	20.2	E111 P5	1	6.7	2.9	14.3	E101 P4	1	6.3	3.4	16.2	C6/1-15-15 P6	1	6.9	3.7	17.7	97x113-5 P5	1	6.6	4.2	18.7	C4 P6	1	7.6	4.1	21.3	C6/1-15-13 P5	1	6.6	3.2	15.2	C2 P6	1	6.5	3	14.6	C6/1-17-16 P5	1	6	3.1	13.4	C3 P7	1	7.1	3.2	16.9
E108WT P7	1	7.4	3.5	19.5	E111 P5	1	7.8	2.7	13.8	E101 P4	1	6.5	2.2	11.6	C6/1-15-15 P6	1	7	3.1	15.8	97x113-5 P5	1	6.7	3	14.6	C4 P6	1	7.5	3.8	19.5	C6/1-15-13 P5	1	6.6	3.2	15	C2 P6	1	6.9	3.5	17.7	C6/1-17-16 P5	1	6.2	2.9	12.8	C3 P7	1	5.9	3.1	12.9
E108WT P7	1	6	3	13.5	E111 P5	1	6.9	3.1	14.7	E101 P4	1	6.2	3.7	15.6	C6/1-15-15 P6	1	6.3	3.1	14.6	97x113-5 P5	1	6.2	3	13.3	C4 P6	1	6.7	3	15.2	C6/1-15-13 P5	1	6.5	3	15	C2 P6	1	7.5	3.2	17.1	C6/1-17-16 P5	1	6.1	3.4	15.3	C3 P7	1	6.8	2.8	13.8
E108WT P7	1	7.1	4.1	21.8	E111 P5	1	7.4	3.2	17.1	E101 P4	1	6.7	2.5	12.3	C6/1-15-15 P6	1	7.2	4.2	22.3	97x113-5 P5	1	5.9	3.1	13.6	C4 P6	1	7.5	3.3	17.7	C6/1-15-13 P5	1	6.7	3.5	17.7	C2 P6	1	6.2	3	14.1	C6/1-17-16 P5	1	6.3	2.9	13.2	C3 P7	1	7	4.3	20
E108WT P7	1	7.1	3.2	16.4	E111 P5	1	6.4	3	13.6	E101 P4	1	4.9	2.2	8.1	C6/1-15-15 P6	1	7.1	3.4	17.2	97x113-5 P5	1	6.6	3.2	16	C4 P6	1	6.3	3.4	14.7	C6/1-15-13 P5	1	7.3	3.3	18.4	C2 P6	1	8.2	3.5	18.3	C6/1-17-16 P5	1	6.4	3.9	18	C3 P7	1	6.6	3.2	15.5
E108WT P7	1	7	3.2	15.7	E111 P5	1	5.6	2.8	11.7	E101 P4	1	7	2.8	14.3	C6/1-15-15 P6	1	7.1	3.3	16.7	97x113-5 P5	1	7.3	3.3	16.8	C4 P6	1	7.1	3.6	18.4	C6/1-15-13 P5	1	5.8	2.6	11.1	C2 P6	1	7.1	3.5	18.2	C6/1-17-16 P5	1	6.3	3.4	15.1	C3 P7	1	7.6	3.3	17.4
E108WT P7	1	7.1	3.3	17.9	E111 P5	1	5.6	2.4	9.4	E101 P4	1	6.1	3.2	14.3	C6/1-15-15 P6	1	7.1	3.2	16	97x113-5 P5	1	6.7	3.3	16.6	C4 P6	1	7.1	3.3	17.8	C6/1-15-13 P5	1	6.7	3.2	15.9	C2 P6	1	6.2	3.2	15.1	C6/1-17-16 P5	1	6.3	3.4	16	C3 P7	1	5.4	2.8	10.5
E108WT P7	1	7.2	3.5	18.6	E111 P5	1	6.2	3.4	16.5	E101 P4	1	6.2	2.9	12.8	C6/1-15-15 P6	1	8.1	3.2	17.9	97x113-5 P5	1	6.9	3.5	17.8	C4 P6	1	6.6	2.8	13.9	C6/1-15-13 P5	1	7.2	3.3	16.8	C2 P6	1	7.4	3.7	19.7	C6/1-17-16 P5	1	6.8	3.8	19	C3 P7	1	7.1	3.4	17.3
E108WT P7	1	7.2	3.3	18.5	E111 P5	1	6.7	3.3	16.4	E101 P4	1	5.7	2.3	9.3	C6/1-15-15 P6	1	6.8	3.1	16.4	97x113-5 P5	1	6	3.1	14.1	C4 P6	1	7.4	3.7	20.8	C6/1-15-13 P5	1	6.8	3.7	19.1	C2 P6	1	7.5	4	19.9	C6/1-17-16 P5	1	7	3.3	17.5	C3 P7	1	6.4	3.3	15.8
E108WT P7	1	7.3	3.7	20.4	E111 P5	1	7.4	3.1	15.8	E101 P4	1	5.9	3.2	13.5	C6/1-15-15 P6	1	6.6	2.9	14	97x113-5 P5	1	6.8	3	14.5	C4 P6	1	6.4	3.2	16.2	C6/1-15-13 P5	1	7	3.1	13.7	C2 P6	1	7.1	3.6	19	C6/1-17-16 P5	1	6.6	3.3	16.4	C3 P7	1	7	3.4	17.9
E108WT P7	1	7	3.1	16.8	E111 P5	1	5.8	3	13	E101 P4	1	5.5	2.2	8.5	C6/1-15-15 P6	1	7.4	3.8	20.5	97x113-5 P5	1	6.5	3.1	15.4	C4 P6	1	7.1	3.1	16.4	C6/1-15-13 P5	1	7.2	3.2	16.3	C2 P6	1	5.4	2.3	8.9	C6/1-17-16 P5	1	7	3.2	15.9	C3 P7	1	6.1	3.2	13.7
E108WT P7	1	7	3.5	18.9	E111 P5	1	6.1	3.8	16.9	E101 P5	1	7.7	3.1	16.9	C6/1-15-15 P6	1	7.7	3.8	21.1	97x113-5 P5	1	6.6	3.6	17.8	C4 P6	1	5.4	2.8	11.7	C6/1-15-13 P5	1	6.2	2.2	9.5	C2 P6	1	6.7	3.3	16.6	C6/1-17-16 P5	1	5.7	2.3	9.2	C3 P7	1	7.2	3.8	19.7
E108WT P7	1	6.1	3.2	14	E111 P5	1	6.4	3.5	17.2	E101 P5	1	6.9	3.4	16.8	C6/1-15-15 P6	1	8.2	3.8	22	97x113-5 P5	1	5.8	2.8	11.9	C4 P6	1	7.5	3.2	17	C6/1-15-13 P5	1	6.7	3.3	15.4	C2 P6	1	7	3.1	15.6	C6/1-17-16 P5	1	6.1	3.4	15.6	C3 P7	1	6.3	3.4	16.3
E108WT P7	1	7.1	3.4	17.7	E111 P5	1	5.7	3.3	14.3	E101 P5	1	7.2	3.4	17.9	C6/1-15-15 P6	1	7.1	3.8	18.6	97x113-5 P5	1	6.4	3	14.6	C4 P6	1	7.3	3.3	17.1	C6/1-15-13 P5	1	6.6	2.9	14	C2 P6	1	7.4	3.5	18.2	C6/1-17-16 P5	1	6	3.3	14.9	C3 P7	1	7.6	3.4	17.8
E108WT P7	1	7.4	3.2	17.1	E111 P5	1	6.4	3.4	15.2	E101 P5	1	6.5	3	15	C6/1-15-15 P6	1	6.5	3.4	16.7	97x113-5 P5	1	6.7	3.2	16	C4 P6	1	6.2	2.6	12.3	C6/1-15-13 P5	1	8.5	3	17.5	C2 P6	1	6.3	3	14.4	C6/1-17-16 P5	1	6.7	3.4	16.9	C3 P7	1	6.5	3.6	17.6
E108WT P7	1	7.6	3.8	20.6	E111 P5	1	6.1	2.5	11.1	E101 P5	1	6.5	3.3	15.9	C6/1-15-15 P6	1	7.1	3.1	15.7	97x113-5 P5	1	5.3	2.6	9.4	C4 P6	1	6.8	3.2	15.8	C6/1-15-13 P5	1	6.3	3.5	15.8	C2 P6	1	6.2	3.1	14.5	C6/1-17-16 P5	1	7	3.3	16.5	C3 P7	1	7.3	3.4	17.7
E108WT P7	1	7.6	3.4	18.5	E111 P5	1	6.1	3.9	14.1	E101 P5	1	7.5	2.9	15.4	C6/1-15-15 P6	1	6.9	2.8	14.5	97x113-5 P5	1	7.1	3.3	17.3	C4 P6	1	7.1	3.6	18.8	C6/1-15-13 P5	1	6.3	3.5	16.8	C2 P6	1	6.9	3.3	17	C6/1-17-16 P5	1	6.6	3.6	17.2	C3 P7	1	6.3	3.4	16.1
E108WT P7	1	6.9	3.9	19.9	E111 P5	1	6.7	3.4	16.7	E101 P5	1	5.6	2.4	10	C6/1-15-15 P6	1	7.4	4.5	23.2	97x113-5 P5	1	6.8	3.5	18.1	C4 P6	1	7.6	3.4	18.5	C6/1-15-13 P5	1	6.7	3.3	16.6	C2 P6	1	6.3	3.6	17.6	C6/1-17-16 P5	1	5.8	2.8	12.3	C3 P7	1	6.2	3	12.8
E108WT P7	1	6.6	3.1	15.3	E111 P5	1	6.5	3.5	17.6	E101 P5	1	6	2.9	11.6	C6/1-15-15 P6	1	7.2	3.9	21.1	97x113-5 P5	1	6.6	3.1	15.7	C4 P6	1	7	3.6	18.4	C6/1-15-13 P5	1	6.4	3.5	16.7	C2 P6	1	5.8	2.9	12.3	C6/1-17-16 P5	1	6.6	3.2	15.7	C3 P7	1	5.7	2.9	11.6
E108WT P7	1	7.1	3	16	E111 P5	1	6.1	2.9	12.3	E101 P5	1	7	3.1	15.5	C6/1-15-15 P6	1	8	3.5	19.9	97x113-5 P5	1	23.1	1.8	7.4	C4 P6	1	9.6	3.6	20.6	C6/1-15-13 P5	1	6.9	2.9	13.1	C2 P6	1	5.2	2.5	9	C6/1-17-16 P5	1	7.4	2.9	15.7	C3 P7	1	7	3.5	18.2
E108WT P7	1	6.7	3.8	18.8	E111 P5	1	6.2	3.3	15.8	E101 P5	1	6.4	3.2	15	C6/1-15-15 P6	1	7.7	4.3	23	97x113-5 P5	1	7.3	3.6	18.6	C4 P6	1	7.5	3.7	19.4	C6/1-15-13 P5	1	6.5	3.1	15	C2 P6	1	6.7	3.5	17.2	C6/1-17-16 P5	1	6	3.1	14	C3 P7	1	6.2	2.6	12
E108WT P7	1	6.7	3.3	16.1	E111 P5	1	7.1	3.5	17.8	E101 P5	1	6.5	2.5	11.4	C6/1-15-15 P6	1	6.8	2.9	14.6	97x113-5 P5	1	5.3	2.5	10	C4 P6	1	6.2	3.1	14.1	C6/1-15-13 P5	1	6.9	3.3	16.9	C2 P6	1	7.2	3.5	18	C6/1-17-16 P5	1	6.5	2.8	14.2	C3 P7	1	6.1	2.5	12.1
E108WT P7	1	6.9	3.9	18.7	E111 P5	1	6.5	3.5	17.6	E101 P5	1	6.7	3.4	16.8	C6/1-15-15 P6	1	7.2	3.7	20.3	97x113-5 P5	1	6.3	3.2	15.1	C4 P6	1	7.2	3.6	18.7	C6/1-15-13 P5	1	7.5	2.7	13	C2 P6	1	7	3.6	17.7	C6/1-17-16 P5	1	6.6	4	19.4	C3 P7	1	7.7	4.3	22.6
E108WT P7	1	7.1	3.2	16	E111 P5	1	6.6	3.4	17.3	E101 P5	1	6.7	3.2	16	C6/1-15-15 P6	1	6.9	3.2	16.6	97x113-5 P5	1	4.9	2.3	8.2	C4 P6	1	6	2.8	12.5	C6/1-15-13 P5	1	6.4	3.6	17.2	C2 P6	1	6.9	3.8	19.4	C6/1-17-16 P5	1	6.8	3.3	17.2	C3 P7	1	6.5	3.7	17.9
E108WT P7	1	7.2	3.2	16.8	E111 P5	1	6.8	2.8	14	E101 P5	1	7.7	3.9	20.4	C6/1-15-15 P6	1	6.3	3.8	17.2	97x113-5 P5	1	6	2.4	10.5	C4 P6	1	6.4	3.1	14	C6/1-15-13 P5	1	6.5	3.1	15.2	C2 P6	1	6.9	3.5	17	C6/1-17-16 P5	1	6.4	3	14.2	C3 P7	1	5.7	4.2	13.4
E108WT P7	1	6.9	3.5	16.7	E111 P5	1	6.2	3	13.9	E101 P5	1	6.4	3.1	13.9	C6/1-15-15 P6	1	7	3.2	16.3	97x113-5 P5	1	7.1	4.6	18.8	C4 P6	1	7.2	3.4	17.1	C6/1-15-13 P5	1	8.5	3.4	18.9	C2 P6	1	6.4	3.8	18.3	C6/1-17-16 P5	1	8.1	3.1	17.9	C3 P7	1	7.2	3.3	17.7
E108WT P7	1	7.1	3.9	19.8	E111 P5	1	6.4	3.6	16.7	E101 P5	1	6.8	2.8	13.6	C6/1-15-15 P6	1	7.3	3.9	19.8	97x113-5 P5	1	6.5	3	14.5	C4 P6	1	6.7	3.3	15.6	C6/1-15-13 P5	1	7	3	13.4	C2 P6	1	6.5	3.3	15.1	C6/1-17-16 P5	1	5.6	2.9	12	C3 P7	1	7	3.8	18.9
E108WT P7	1	7.1	3.2	16.7	E111 P5	1	6.9	3.5	18	E101 P5	1	7.5	3.4	16.7	C6/1-15-15 P6	1	7.1	3.3	16.9	97x113-5 P5	1	6.6	2.8	13.1	C4 P6	1	5.4	2.6	10.4	C6/1-15-13 P5	1	6.8	3.3	16.6	C2 P6	1	6.9	3.9	20.1	C6/1-17-16 P5	1	6	2.4	9.7	C3 P7	1	6.2	3.1	12.9
E108WT P7	1	6.4	3.1	14.4	E111 P5	1	7	3.3	16.9	E101 P5	1	7.4	3.2	15.6	C6/1-15-15 P6	1	7.5	3.3	18.2	97x113-5 P5	1	6.7	3.1	15.8	C4 P6	1	6.5	3.1	13.1	C6/1-15-13 P5	1	7.2	3.1	16.6	C2 P6	1	6.9	3.8	19.1	C6/1-17-16 P5	1	7.1	3.8	18.5	C3 P7	1	7.3	3.6	18.4
E108WT P7	1	7.3	3.1	17.2	E111 P5	1	4.9	2.3	7.5	E101 P5	1	5	2.6	9.1	C6/1-15-15 P6	1	7.3	3.6	18.7	97x113-5 P5	1	6.8	3.5	17.5	C4 P6	1	6.3	3	13.1	C6/1-15-13 P5	1	6.3	2.9	13.4	C2 P6	1	6.5	3.4	16.3	C6/1-17-16 P5	1	6.1	3.4	16	C3 P7	1	6.3	3.1	14.6
E108WT P7	1	6.1	2.9	12.1	E111 P5	1	6.6	3.5	17.1	E101 P5	1	7.1	3.3	17.3	C6/1-15-15 P6	1	6.5	2.7	12.3	97x113-5 P5	1	6.7	3.3	16.7	C4 P6	1	8	3.2	17.3	C6/1-15-13 P5	1	6	2.5	11	C2 P6	1	7.4	3.6	19.2	C6/1-17-16 P5	1	6.6	3.6	17.4	C3 P7	1	7.6	3.9	21.4
E108WT P7	1	7.2	4.3	23	E111 P5	1	6.4	3	14	E101 P5	1	6.9	3.7	18.6	C6/1-15-15 P6	1	7.1	4	20.1	97x113-5 P5	1	6.3	3.3	14.1	C4 P6	1	6.5	3.1	16.2	C6/1-15-13 P5	1	6.8	3.3	16.8	C2 P6	1	7.1	3.6	17.9	C6/1-17-16 P5	1	5.5	2.9	11.5	C3 P7	1	6.3	3.2	14.3
E108WT P7	1	6.8	3.1	15.6	E111 P5	1	6	2.9	12.4	E101 P5	1	4.6	2.2	7.4	C6/1-15-15 P6	1	5.8	2.9	12.1	97x113-5 P5	1	6.7	3.6	19	C4 P6	1	6.8	3.1	15.5	C6/1-15-13 P5	1	6.6	2.9	14.2	C2 P6	1	5.9	3.1	13.2	C6/1-17-16 P5	1	7	3.4	17.3	C3 P7	1	7.6	3.6	19.3
E108WT P7	1	7	3.2	15.6	E111 P5	1	5.9	2.9	12.3	E101 P5	1	6.6	3	14.8	C6/1-15-15 P6	1	6.3	2.7	11.3	97x113-5 P5	1	6.9	3.4	16.7	C4 P6	1	5.5	3.4	13.6	C6/1-15-13 P5	1	7.2	2.9	14.9	C2 P6	1	7.1	3.7	19.9	C6/1-17-16 P5	1	6.4	3.1	15.1	C3 P7	1	6.3	2.9	12.7
E108WT P7	1	6.7	3	14.5	E111 P5	1	5.5	2.7	11.4	E101 P5	1	9	3.6	20.7	C6/1-15-15 P6	1	7	3.6	18.7	97x113-5 P5	1	6.3	3.1	14.2	C4 P6	1	6.9	3.6	18	C6/1-15-13 P5	1	6.4	2.5	11.7	C2 P6	1	6.9	3.3	16.7	C6/1-17-16 P5	1	6.3	3.2	15.1	C3 P7	1	5.5	2.6	10.6
E108WT P7	1	6.8	3.4	17.3	E111 P5	1	5.9	2.9	13.2	E101 P5	1	6.6	3.1	14.8	C6/1-15-15 P6	1	7	3.9	21	97x113-5 P5	1	5.3	2.9	10.8	C4 P6	1	7.8	3.3	18.7	C6/1-15-13 P5	1	7	3.3	17	C2 P6	1	14.4	1.2	3.9	C6/1-17-16 P5	1	6.5	3.7	17.4	C3 P7	1	6.7	3.9	18.4
E108WT P7	1	6.3	3.1	14.6	E111 P5	1	7	3.2	16.9	E101 P5	1	7.3	3.5	18.4	C6/1-15-15 P6	1	7.1	4	20.3	97x113-5 P5	1	6.8	3.5	17.5	C4 P6	1	6	3.3	14.6	C6/1-15-13 P5	1	7.1	3.4	16.6	C2 P6	1	7.1	3.3	17.2	C6/1-17-16 P5	1	6.2	3.1	14.7	C3 P7	1	6.2	2.8	12.7
E108WT P7	1	7.1	3	16.3	E111 P5	1	6.7	3.1	15.6	E101 P5	1	6.3	2.9	13.5	C6/1-15-15 P6	1	6.7	2.7	13.3	97x113-5 P5	1	6.4	3.5	17.1	C4 P6	1	5.8	3.2	12.8	C6/1-15-13 P5	1	6.6	3	15	C2 P6	1	8.1	3.8	20.7	C6/1-17-16 P5	1	5.8	2.8	11.5	C3 P7	1	6.7	3.4	16.2
E108WT P7	1	6.9	3.2	16.3	E111 P5	1	6.4	3.5	16.6	E101 P5	1	7.8	3.9	21.2	C6/1-15-15 P6	1	6.4	2.7	13	97x113-5 P5	1	5.6	2.8	11.7	C4 P6	1	6.8	3.5	16.6	C6/1-15-13 P5	1	6.7	3.2	15.5	C2 P6	1	6.6	4	19.7	C6/1-17-16 P5	1	6.3	3.3	14.6	C3 P7	1	6.7	3	14.6
E108WT P7	1	7.1	4	20.5	E111 P5	1	6.8	3.5	16.6	E101 P5	1	6.9	3.5	17.6	C6/1-15-15 P6	1	6.9	3.9	19.1	97x113-5 P5	1	9	3.5	20.9	C4 P6	1	7.1	3.4	17.7	C6/1-15-13 P5	1	6.1	2.4	10.5	C2 P6	1	7.5	3.1	16.6	C6/1-17-16 P5	1	6.3	3.2	15.3	C3 P7	1	6.3	2.9	13
E108WT P7	1	6.9	3.5	18.3	E111 P5	1	6.7	3.7	19	E101 P5	1	6.3	2.8	13.7	C6/1-15-15 P6	1	6.9	3.1	14.9	97x113-5 P5	1	6.5	3.2	14.6	C4 P6	1	5.7	2.5	10.6	C6/1-15-13 P5	1	7	3.3	16.5	C2 P6	1	8.3	3.4	18.3	C6/1-17-16 P5	1	5.9	2.4	10.1	C3 P7	1	6.6	3.1	14.7
E108WT P7	1	7.1	3.6	19.6	E111 P5	1	6.8	3.6	17.9	E101 P5	1	6.7	3.2	15.7	C6/1-15-15 P6	1	6.2	2.6	11.9	97x113-5 P5	1	6.7	3.5	16.8	C4 P6	1	6.3	3.1	14.6	C6/1-15-13 P5	1	6.6	2.5	11.6	C2 P6	1	8.2	3.8	21.5	C6/1-17-16 P5	1	6.3	3	13.9	C3 P7	1	6.7	3.9	18.6
E108WT P7	1	6.7	3.1	15.8	E111 P5	1	6.7	3.1	16	E101 P5	1	6.5	2.9	13.6	C6/1-15-15 P6	1	7.6	3.8	20.3	97x113-5 P5	1	6.8	3.6	18.4	C4 P6	1	6.2	3	13.5	C6/1-15-13 P5	1	6.8	3.5	16.2	C2 P6	1	6.2	2.8	13.4	C6/1-17-16 P5	1	6.5	2.9	14.4	C3 P7	1	6.6	2.9	14.5
E108WT P7	1	6.5	3	14.8	E111 P5	1	6.8	3	14.6	E101 P5	1	5.9	3.2	13.2	C6/1-15-15 P6	1	7.1	3.1	15.6	97x113-5 P5	1	5.7	2.4	9.8	C4 P6	1	6.6	1.7	5.2	C6/1-15-13 P5	1	6.2	2.8	12.6	C2 P6	1	6.1	2.8	13	C6/1-17-16 P5	1	6.3	3.1	14.2	C3 P7	1	6.6	3.2	16.2
E108WT P7	1	6.7	3.7	18.5	E111 P5	1	6.5	3.2	15.1	E101 P5	1	7	3.4	17.5	C6/1-15-15 P6	1	7.2	4	21.4	97x113-5 P5	1	6.1	3.8	14.6	C4 P6	1	5.6	2.9	12	C6/1-15-13 P5	1	6.7	2.8	14.4	C2 P6	1	6.8	3.3	17.2	C6/1-17-16 P5	1	6.9	3.5	18.2	C3 P7	1	6	2.8	11.9
E108WT P7	1	8.1	3.7	18.8	E111 P5	1	6.3	3.3	16	E101 P5	1	7	3.1	14.7	C6/1-15-15 P6	1	6.5	3	14.5	97x113-5 P5	1	5.6	2.8	11.2	C4 P6	1	6.2	3.2	14.1	C6/1-15-13 P5	1	6.4	2.7	12.5	C2 P6	1	6	3	13.4	C6/1-17-16 P5	1	6.4	3.6	17.5	C3 P7	1	6.7	3.6	17.9
E108WT P7	1	5.3	2.3	8.7	E111 P5	1	5.8	2.7	11.3	E101 P5	1	7.2	3.3	16.9	C6/1-15-15 P6	1	6.4	4	18.1	97x113-5 P5	1	8	3.1	15.1	C4 P6	1	6.5	2.9	13.8	C6/1-15-13 P5	1	7.5	3.8	18.5	C2 P6	1	4.9	2.3	8.6	C6/1-17-16 P5	1	6.6	3.2	14.8	C3 P7	1	5.9	2.6	11.5
E108WT P7	1	7.7	4.2	22.4	E111 P5	1	6.3	2.9	13.3	E101 P5	1	7.2	3.7	19.7	C6/1-15-15 P6	1	6.9	3.1	15.6	97x113-5 P5	1	9.3	1	5.4	C4 P6	1	6.7	3.2	15.6	C6/1-15-13 P5	1	7.1	3.7	19.3	C2 P6	1	5.7	3.6	15.4	C6/1-17-16 P5	1	6.5	3.4	17.1	C3 P7	1	7.5	4.5	21.4
E108WT P7	1	7	3.2	15.6	E111 P5	1	5.4	2.7	10.9	E101 P5	1	7	3.5	17.3	C6/1-15-15 P6	1	7.8	4.3	23.9	97x113-5 P5	1	5.1	2.5	9.5	C4 P6	1	7.6	3.1	15.9	C6/1-15-13 P5	1	6.4	3	13.6	C2 P6	1	6.6	4	19.6	C6/1-17-16 P5	1	7.3	3.4	18.8	C3 P7	1	6.6	3.4	15.8
E108WT P7	1	5.6	2.7	10.8	E111 P5	1	7.2	3.4	17.5	E101 P5	1	5.6	3.2	12.7	C6/1-15-15 P6	1	5.9	2.5	10.1	97x113-5 P5	1	6.5	3.9	18.9	C4 P6	1	7.9	3.2	17.6	C6/1-15-13 P5	1	6.6	2.8	13.2	C2 P6	1	8.7	3.6	20.1	C6/1-17-16 P5	1	5.3	2.9	11.4	C3 P7	1	7.4	3.2	16.7
E108WT P7	1	6.8	3.8	18.9	E111 P5	1	7	3.4	16.3	E101 P5	1	6.4	3.2	14.3	C6/1-15-15 P6	1	7.4	3.1	16.1	97x113-5 P5	1	6.7	3.2	14.8	C4 P6	1	6.2	2.9	13.1	C6/1-15-13 P5	1	6.9	3.3	17.3	C2 P6	1	6.8	3.3	15.8	C6/1-17-16 P5	1	6.6	3.2	15.7	C3 P7	1	6	3	13.5
E108WT P7	1	6	2.7	12.2	E111 P5	1	6.4	3.2	14.9	E101 P5	1	7.4	3.1	16.1	C6/1-15-15 P6	1	6.9	3.4	17.1	97x113-5 P5	1	6.7	4	19.8	C4 P6	1	7.3	3	15.4	C6/1-15-13 P5	1	5.9	2.7	11.4	C2 P6	1	8.2	3.5	18.6	C6/1-17-16 P5	1	5.9	2.9	12.9	C3 P7	1	6.9	3.3	16.4
E108WT P7	1	6.8	3.3	17	E111 P5	1	5	2.2	8.5	E101 P5	1	6.9	3.2	16.2	C6/1-15-15 P6	1	5.9	2.8	11.6	97x113-5 P5	1	6	3.1	13.7	C4 P6	1	6.8	3.2	15.8	C6/1-15-13 P5	1	6.8	3.8	18.8	C2 P6	1	6.5	3.2	15.4	C6/1-17-16 P5	1	6.6	3	14.5	C3 P7	1	7	3	15
E108WT P7	1	6.5	3	11.3	E111 P5	1	6.9	3.8	19.2	E101 P5	1	7.2	3.1	16	C6/1-15-15 P6	1	6.4	3.5	17	97x113-5 P5	1	6.4	3.2	15.5	C4 P6	1	6.9	3.1	16	C6/1-15-13 P5	1	6.9	3.1	14.8	C2 P6	1	6.8	3.7	18.7	C6/1-17-16 P5	1	6.8	3.6	17.5	C3 P7	1	7.5	3.2	16.7
E108WT P7	1	7.8	4.1	23.9	E111 P5	1	6.5	3.7	17.8	E101 P5	1	5.4	3.4	13.8	C6/1-15-15 P6	1	6.9	3.1	15.6	97x113-5 P5	1	6.5	3.3	15.6	C4 P6	1	6.4	2.9	13.4	C6/1-15-13 P5	1	6.8	3.4	16.2	C2 P6	1	7.5	3.8	19.9	C6/1-17-16 P5	1	6.2	3.2	14.6	C3 P7	1	7	2.9	15.1
E108WT P7	1	7.3	3.8	20.1	E111 P5	1	6.8	3.3	16.5	E101 P5	1	6.9	4	19.8	C6/1-15-15 P6	1	6.7	3.4	15.8	97x113-5 P5	1	6.5	2.9	14	C4 P6	1	7.2	3.1	17	C6/1-15-13 P5	1	6.8	3.1	14.9	C2 P6	1	6	2.9	12.7	C6/1-17-16 P5	1	6.2	3.3	15	C3 P7	1	6.5	3	14.3
E108WT P7	1	6.4	2.7	12.9	E111 P5	1	6.5	3.3	16.7	E101 P5	1	6.6	3	14.6	C6/1-15-15 P6	1	7.6	3.8	19.5	97x113-5 P5	1	6.6	3.6	18.2	C4 P6	1	7.5	3.5	19.5	C6/1-15-13 P5	1	6.9	3	13.6	C2 P6	1	6.3	3	14	C6/1-17-16 P5	1	6.5	3.2	15.5	C3 P7	1	6.6	3.2	13.7
E108WT P7	1	6.7	3	15.1	E111 P5	1	5.1	2.6	9.9	E101 P5	1	6.6	3	14.4	C6/1-15-15 P6	1	6.7	3	13.1	97x113-5 P5	1	7.8	3.9	20.8	C4 P6	1	7.2	3.7	20.5	C6/1-15-13 P5	1	6.3	2.9	13.5	C2 P6	1	6.9	3.7	19	C6/1-17-16 P5	1	5.9	3.2	14.1	C3 P7	1	7.1	3.5	17.8
E108WT P7	1	6.7	3.2	15.9	E111 P5	1	6.8	2.7	12.3	E101 P5	1	7.7	3.3	17.8	C6/1-15-15 P6	1	6.9	3.4	16.9	97x113-5 P5	1	6.8	3.6	17.6	C4 P6	1	7.2	3.7	19.9	C6/1-15-13 P5	1	6.7	2.7	13.6	C2 P6	1	9.1	3.1	17.4	C6/1-17-16 P5	1	6.1	3.9	18.9	C3 P7	1	6.3	3.2	14.9
E108WT P7	1	9.7	3.5	20.7	E111 P5	1	6.5	3.1	14.8	E101 P5	1	7.1	2.8	13.9	C6/1-15-15 P6	1	7	3.3	16.8	97x113-5 P5	1	7.8	3.1	15.6	C4 P6	1	7.4	3.5	18.6	C6/1-15-13 P5	1	7.1	2.7	13.9	C2 P6	1	6	2.8	12.9	C6/1-17-16 P5	1	6.6	3.2	15.8	C3 P7	1	6.4	3.4	16.7
E108WT P7	1	6.9	3.1	15.6	E111 P5	1	5.6	2.6	10.3	E101 P5	1	7.1	3.5	18.2	C6/1-15-15 P6	1	7	3	15.2	97x113-5 P5	1	7.1	2.6	13	C4 P6	1	6.5	3.3	16.2	C6/1-15-13 P5	1	6.6	3.5	16.7	C2 P6	1	5.8	3.2	13.2	C6/1-17-16 P5	1	5.8	2.5	11	C3 P7	1	6.8	3.2	15.5
E108WT P7	1	6.2	2.9	13.2	E111 P5	1	6.8	3.1	14	E101 P5	1	7	3.4	16.8	C6/1-15-15 P6	1	7.6	3.8	21.1	97x113-5 P5	1	8	3	15.1	C4 P6	1	7.8	4.4	25.5	C6/1-15-13 P5	1	6	3.3	14.9	C2 P6	1	6.6	3.8	18.2	C6/1-17-16 P5	1	6.6	3.3	16.2	C3 P7	1	6.7	3.3	16.2
E108WT P7	1	6.3	3.5	16.2	E111 P5	1	7.1	3.8	20.4	E101 P5	1	6.8	3.5	17.9	C6/1-15-15 P6	1	6.7	3.7	17.6	97x113-5 P5	1	5.9	3.1	13.4	C4 P6	1	7.5	3.8	21.3	C6/1-15-13 P5	1	5.8	2.6	11.3	C2 P6	1	8	3.8	19.4	C6/1-17-16 P5	1	6.1	3.2	13.8	C3 P7	1	6.7	3.7	17.7
E108WT P7	1	5.6	2.6	10.5	E111 P5	1	6.1	3	13.6	E101 P5	1	6	2.9	12.6	C6/1-15-15 P6	1	7	3.4	17.2	97x113-5 P5	1	7	4	19.5	C4 P6	1	6.7	3	14.4	C6/1-15-13 P5	1	6.4	2.9	14	C2 P6	1	6.7	3.3	16.7	C6/1-17-16 P5	1	6.3	4	19.1	C3 P7	1	6.7	3.4	17.6
E108WT P7	1	7.1	3.3	17.4	E111 P5	1	6.2	2.9	12.7	E101 P5	1	5.7	2.8	11.4	C6/1-15-15 P6	1	7.6	3.7	20.7	97x113-5 P5	1	6.8	3.5	17.9	C4 P6	1	7.2	3.9	20.3	C6/1-15-13 P5	1	7.1	3	15.3	C2 P6	1	5.9	2.9	13.1	C6/1-17-16 P5	1	6.5	4.1	19.7	C3 P7	1	6.5	3.5	16.4
E108WT P7	1	5.8	3	13.2	E111 P5	1	6.7	3.8	19.4	E101 P5	1	7.5	3.2	16.6	C6/1-15-15 P6	1	6.4	3.1	14.4	97x113-5 P5	1	6.5	3.4	16.8	C4 P6	1	7.4	4.6	19.7	C6/1-15-13 P5	1	6.3	3.4	15.9	C2 P6	1	6.3	3.3	15.4	C6/1-17-16 P5	1	6.5	3.2	14.9	C3 P7	1	7.2	3.1	16.3
E108WT P7	1	7.1	3.7	17.9	E111 P5	1	6.4	3.6	17	E101 P5	1	5.6	2.4	10.3	C6/1-15-15 P6	1	7.5	3.3	17.9	97x113-5 P5	1	5.9	2.8	11.3	C4 P6	1	6.7	2.9	13.6	C6/1-15-13 P5	1	6.2	2.8	12.2	C2 P6	1	6.7	3.8	19.1	C6/1-17-16 P5	1	6.7	3.2	16.3	C3 P7	1	6	2.8	11.8
E108WT P7	1	6.9	3.8	18	E111 P5	1	6.5	3.7	17.5	E101 P5	1	5.8	3.1	12.7	C6/1-15-15 P6	1	6.1	3.6	16.2	97x113-5 P5	1	6.9	4.1	21.2	C4 P6	1	6.7	3.5	16.1	C6/1-15-13 P5	1	6.8	3.1	14.5	C2 P6	1	6.4	3.3	15.6	C6/1-17-16 P5	1	6.5	3.7	17.7	C3 P7	1	8.1	4	21.4
E108WT P7	1	7.1	3.4	17.5	E111 P5	1	7	3.3	16.9	E101 P5	1	7	3	15	C6/1-15-15 P6	1	7.4	3.9	21	97x113-5 P5	1	6.5	3.3	16.4	C4 P6	1	6.8	3.3	17.3	C6/1-15-13 P5	1	6.6	3.4	16.4	C2 P6	1	7.2	3.4	17.8	C6/1-17-16 P5	1	6.5	2.9	14.5	C3 P7	1	5	2.9	11.6
E108WT P7	1	6.5	3.1	15.5	E111 P5	1	7.2	3.5	18.4	E101 P5	1	6.4	3	14.1	C6/1-15-15 P6	1	6.3	4.1	19.4	97x113-5 P5	1	6.4	3	14	C4 P6	1	7.2	4.6	21.2	C6/1-15-13 P5	1	6.6	2.8	12.8	C2 P6	1	6.6	3.6	18.2	C6/1-17-16 P5	1	6.5	3	14.9	C3 P7	1	6.2	3	14.3
E108WT P7	1	7.6	3.9	20	E111 P5	1	7.3	3.6	18.7	E101 P5	1	6.5	2.8	13.4	C6/1-15-15 P6	1	6.9	3.4	16.6	97x113-5 P5	1	6.3	3.2	15	C4 P6	1	8.4	3	17.3	C6/1-15-13 P5	1	6.6	3.8	18.6	C2 P6	1	6.9	3.1	16.2	C6/1-17-16 P5	1	6.2	3.3	15.7	C3 P7	1	7.2	3.2	17.2
E108WT P7	1	7	3.8	20.1	E111 P5	1	6.6	3.5	17	E101 P5	1	6.6	3.3	16.2	C6/1-15-15 P6	1	7.3	3.4	18.1	97x113-5 P5	1	6.6	3.5	16.8	C4 P6	1	6.4	4.3	20.8	C6/1-15-13 P5	1	7.5	3.5	17.7	C2 P6	1	5.8	3.1	13.9	C6/1-17-16 P5	1	7.1	3.3	17.1	C3 P7	1	6.7	3	14.5
E108WT P7	1	7	2.9	14.8	E111 P5	1	6.9	3.2	16.6	E101 P5	1	6.5	3.5	16.6	C6/1-15-15 P6	1	7.3	2.9	14.3	97x113-5 P5	1	6.9	3.8	19.1	C4 P6	1	7.5	3.7	20.6	C6/1-15-13 P5	1	6.5	2.9	12.8	C2 P6	1	6.5	3.1	15.2	C6/1-17-16 P5	1	6.8	3.5	17.4	C3 P7	1	6.3	3	13.2
E108WT P7	1	7.6	3.4	19.1	E111 P5	1	5.6	2.8	11.4	E101 P5	1	6.8	3.3	16.4	C6/1-15-15 P6	1	7.1	3.8	20.6	97x113-5 P5	1	6.5	3.3	15.6	C4 P6	1	6.6	3.2	15.5	C6/1-15-13 P5	1	6.6	2.9	14.5	C2 P6	1	8.4	3.5	17.5	C6/1-17-16 P5	1	6.7	3.3	16.5	C3 P7	1	7	3.9	20.1
E108WT P7	1	6.8	3.3	17.5	E111 P5	1	7	3	16	E101 P5	1	7.5	3.8	20.2	C6/1-15-15 P6	1	7.1	3.4	17.9	97x113-5 P5	1	6.8	3.2	16.7	C4 P6	1	6.8	3	14.5	C6/1-15-13 P5	1	6.2	3	14.1	C2 P6	1	6.9	3.3	17.2	C6/1-17-16 P5	1	6.6	3	15.5	C3 P7	1	5.9	2.8	11.6
E108WT P7	1	6.9	2.8	14.2	E111 P5	1	6.6	4.2	19.1	E101 P5	1	6.2	2.8	12.5	C6/1-15-15 P6	1	6.9	3.3	16.4	97x113-5 P5	1	8.5	3.3	18.8	C4 P6	1	7.5	3	15.2	C6/1-15-13 P5	1	7	3	15.2	C2 P6	1	7.2	3.3	14	C6/1-17-16 P5	1	6.5	3	14.6	C3 P7	1	5.8	2.9	13.1
E108WT P7	1	6.5	3.5	17.2	E111 P5	1	6.5	3.7	17.7	E101 P5	1	6.9	3.2	15.7	C6/1-15-15 P6	1	7.2	3.6	18.2	97x113-5 P5	1	6.6	3	14.4	C4 P6	1	7.1	2.8	14.1	C6/1-15-13 P5	1	7.2	3.6	18.7	C2 P6	1	6.9	3.1	15.8	C6/1-17-16 P5	1	6.7	3.9	19.6	C3 P7	1	7.1	3	14.7
E108WT P7	1	5.8	3.6	15.3	E111 P5	1	6.4	3.1	14.5	E101 P5	1	6.7	3.6	17.3	C6/1-15-15 P6	1	7.4	3.4	17.9	97x113-5 P5	1	6.1	3.2	14	C4 P6	1	7.5	3.5	18.4	C6/1-15-13 P5	1	6.5	3.1	14.9	C2 P6	1	6.3	2.9	14.3	C6/1-17-16 P5	1	6.4	2.7	13	C3 P7	1	6.9	3.2	15.9
E108WT P7	1	7.2	3.9	20.4	E111 P5	1	7.1	3.2	15.7	E101 P5	1	7.1	3.6	18.8	C6/1-15-15 P6	1	6.2	3.1	14	97x113-5 P5	1	6.2	3.2	14.7	C4 P6	1	6.8	3.5	16.9	C6/1-15-13 P5	1	6.6	3.2	15.4	C2 P6	1	7	3.6	17.8	C6/1-17-16 P5	1	6.8	3.3	16.5	C3 P7	1	5.6	2.7	11.6
E108WT P7	1	7.4	3.4	18.8	E111 P5	1	6.9	3.4	16.7	E101 P5	1	6.1	3	12.8	C6/1-15-15 P6	1	7.5	3.6	19.4	97x113-5 P5	1	6.3	3.2	15.7	C4 P6	1	6.5	3.1	14.6	C6/1-15-13 P5	1	6	3.6	16.3	C2 P6	1	6.9	3.5	18.2	C6/1-17-16 P5	1	7.1	3.4	17.6	C3 P7	1	7	3.4	17
E108WT P7	1	6.8	3	15	E111 P5	1	6.2	3	13	E101 P5	1	6.6	3	14.4	C6/1-15-15 P6	1	7.1	4.1	20.7	97x113-5 P5	1	6.3	3.3	15.5	C4 P6	1	6.9	3.3	17.1	C6/1-15-13 P5	1	5.6	2.7	10.8	C2 P6	1	6.3	3.2	15	C6/1-17-16 P5	1	6.4	3.6	17.1	C3 P7	1	6.8	3.3	15.9
E108WT P7	1	5.9	3.1	13.5	E111 P5	1	6.6	3.5	17.3	E101 P5	1	6.7	3.4	16.5	C6/1-15-15 P6	1	7.6	3.3	18.3	97x113-5 P5	1	6.7	3.7	18.7	C4 P6	1	8.1	3.6	19.8	C6/1-15-13 P5	1	6.2	3.4	15.2	C2 P6	1	6.5	3.6	17.7	C6/1-17-16 P5	1	5.2	2.6	10	C3 P7	1	5.5	3	12.9
E108WT P7	1	6.1	3.1	14.6	E111 P5	1	7.4	3.6	19.1	E101 P5	1	6.8	3.3	15.9	C6/1-15-15 P6	1	7	3.1	15	97x113-5 P5	1	11.3	2.3	9.4	C4 P6	1	7.2	3.5	17.5	C6/1-15-13 P5	1	6.3	3.2	15	C2 P6	1	6.7	3.6	18.2	C6/1-17-16 P5	1	6.4	3.2	15.4	C3 P7	1	5.3	2.6	10.1
E108WT P7	1	6.8	3.6	17.6	E111 P5	1	6.4	2.8	13.9	E101 P5	1	7.3	3.2	17.7	C6/1-15-15 P6	1	7.1	2.9	15.1	97x113-5 P5	1	6.6	3.2	16	C4 P6	1	7.8	3.8	20.1	C6/1-15-13 P5	1	6.6	2.9	13.9	C2 P6	1	7.5	3.2	16.8	C6/1-17-16 P5	1	6.5	3.1	14.6	C3 P7	1	6	3.6	16.6
E108WT P7	1	5.9	2.7	11.1	E111 P5	1	6.5	2.9	14.3	E101 P5	1	6.6	3.4	15.4	C6/1-15-15 P6	1	6.8	3.7	16.8	97x113-5 P5	1	6.9	3.8	19.6	C4 P6	1	6.6	3.2	14.6	C6/1-15-13 P5	1	6.5	3	14.2	C2 P6	1	7.8	3.1	16.7	C6/1-17-16 P5	1	5.6	3	12.2	C3 P7	1	7.8	3.6	19.1
E108WT P7	1	7.5	4.3	23.2	E111 P5	1	6.6	3.3	16.5	E101 P5	1	5.7	2.8	11.4	C6/1-15-15 P6	1	5.9	2.4	10.5	97x113-5 P5	1	6	2.9	13.1	C4 P6	1	7	3.3	16.8	C6/1-15-13 P5	1	6.9	3.2	16	C2 P6	1	6.9	3.4	17.9	C6/1-17-16 P5	1	6.2	3	13.7	C3 P7	1	6.8	3	14.6
E108WT P7	1	7.4	4	19.5	E111 P5	1	6.8	3.1	14.9	E101 P5	1	7.1	3.5	17.4	C6/1-15-15 P6	1	10.4	5	19.5	97x113-5 P5	1	7.1	3.8	19.8	C4 P6	1	7.5	3.2	17.4	C6/1-15-13 P5	1	6.1	3.1	13	C2 P6	1	7.9	3.2	17.3	C6/1-17-16 P5	1	6.5	3.2	14.1	C3 P7	1	6.3	2.8	12.5
E108WT P7	1	7.2	2.9	15.3	E111 P5	1	5.6	2.7	11.6	E101 P5	1	7	3.2	16.3	C6/1-15-15 P6	1	6.9	4	19.2	97x113-5 P5	1	6.2	3.2	14.6	C4 P6	1	6.1	3.3	15.3	C6/1-15-13 P5	1	6.2	2.9	13.3	C2 P6	1	6.7	3.2	16.2	C6/1-17-16 P5	1	6.6	3.2	15.8	C3 P7	1	7	3.2	15.8
E108WT P7	1	7	3.7	18.3	E111 P5	1	6.6	3.2	15	E101 P5	1	6.4	2.8	13.1	C6/1-15-15 P6	1	7.3	3.3	17.5	97x113-5 P5	1	6	3	13.1	C4 P6	1	6.7	3.1	15	C6/1-15-13 P5	1	5.9	3.2	14	C2 P6	1	7	5	22.1	C6/1-17-16 P5	1	6.7	3.7	18.3	C3 P7	1	6	2.8	13.7
E108WT P7	1	6.6	3.1	15.5	E111 P5	1	6.9	3.2	15.6	E101 P5	1	7.1	3.6	18.4	C6/1-15-15 P6	1	6.1	2.5	10.6	97x113-5 P5	1	5.6	2.9	12.3	C4 P6	1	5.6	2.5	10.7	C6/1-15-13 P5	1	6.5	2.7	12.6	C2 P6	1	6.7	3.1	14.8	C6/1-17-16 P5	1	6.8	3.6	17.8	C3 P7	1	6.4	3.2	15.5
E108WT P7	1	6.4	3.3	14.8	E111 P5	1	6.9	3.3	17.6	E101 P5	1	5.5	2.7	11.2	C6/1-15-15 P6	1	7.5	3.7	20	97x113-5 P5	1	6.6	3.1	13.7	C4 P6	1	4.9	2.4	8.2	C6/1-15-13 P5	1	6.1	2.8	13.1	C2 P6	1	6.7	3.2	16.3	C6/1-17-16 P5	1	6.8	3	15	C3 P7	1	8.6	4	22.2
E108WT P7	1	5.9	2.8	12	E111 P5	1	6.7	3.2	15.1	E101 P5	1	7.2	3.6	18.2	C6/1-15-15 P6	1	6.2	2.8	12.2	97x113-5 P5	1	6.3	2.8	12.7	C4 P6	1	9.3	3.3	19.2	C6/1-15-13 P5	1	6.6	3.9	19	C2 P6	1	6.6	3.3	15.9	C6/1-17-16 P5	1	6.6	3.7	17.6	C3 P7	1	7.5	3.6	17.4
E108WT P7	1	6.3	3	15	E111 P5	1	6.3	2.9	13.8	E101 P5	1	6.2	3	14.5	C6/1-15-15 P6	1	7.1	3.2	16.8	97x113-5 P5	1	7.2	3.3	16.2	C4 P6	1	8.9	2.8	15.7	C6/1-15-13 P5	1	6.9	3.3	16.8	C2 P6	1	8.3	3.8	21.7	C6/1-17-16 P5	1	6.5	3.1	15.1	C3 P7	1	5.4	2.5	9.6
E108WT P7	1	6.3	2.9	13.5	E111 P5	1	6.5	4.1	19	E101 P5	1	6.8	3.5	17.4	C6/1-15-15 P6	1	7.6	2.9	15.7	97x113-5 P5	1	6.8	3.2	16.9	C4 P6	1	6.5	3.7	16.4	C6/1-15-13 P5	1	6.1	2.7	11.4	C2 P6	1	7.3	3.4	17.9	C6/1-17-16 P5	1	6.6	3.1	15.4	C3 P7	1	7	3.3	17
E108WT P7	1	15.2	5.7	8.3	E111 P5	1	6.5	4	19.4	E101 P5	1	7.3	3.5	18.3	C6/1-15-15 P6	1	6.8	3.2	15.6	97x113-5 P5	1	6.8	3.2	15.6	C4 P6	1	7.2	2.6	14.3	C6/1-15-13 P5	1	7	3.3	16.6	C2 P6	1	7	3.2	16.3	C6/1-17-16 P5	1	6.8	2.9	14	C3 P7	1	6.3	3.4	15.9
E108WT P7	1	7.2	3.7	19.4	E111 P5	1	6.4	3.7	18.1	E101 P5	1	6.7	3.3	16.5	C6/1-15-15 P6	1	6.5	3.9	17.9	97x113-5 P5	1	6.8	3.1	15.2	C4 P6	1	8.5	3	17.1	C6/1-15-13 P5	1	5.8	2.2	9.7	C2 P6	1	6.4	3.1	14.6	C6/1-17-16 P5	1	6.9	2.9	14.4	C3 P7	1	8.9	3.7	22.2
E108WT P7	1	6.5	2.9	14.1	E111 P5	1	6.2	2.8	13	E101 P5	1	6.5	3.9	18.4	C6/1-15-15 P6	1	7.2	3.1	14.8	97x113-5 P5	1	6.9	3.6	18.5	C4 P6	1	6.6	2.8	12.7	C6/1-15-13 P5	1	6.3	2.6	12.5	C2 P6	1	7.2	3.9	20.5	C6/1-17-16 P5	1	6.4	3.3	16	C3 P7	1	7.6	2.9	14.5
E108WT P7	1	7.6	3.8	20.7	E111 P5	1	6.6	3.1	15.6	E101 P5	1	6.3	3.2	14.3	C6/1-15-15 P6	1	7.3	4.1	21.9	97x113-5 P5	1	6.5	3.3	16.3	C4 P7	1	6.8	3.3	15.6	C6/1-15-13 P5	1	6.1	3	13.1	C2 P6	1	6.6	3.5	18.1	C6/1-17-16 P5	1	6.9	3.3	16.7	C3 P7	1	7.5	3.6	18.8
E108WT P7	1	7.2	3.3	17.2	E111 P5	1	6.6	3.1	15.9	E101 P5	1	6.7	3.6	18.2	C6/1-15-15 P6	1	6.8	3.2	16	97x113-5 P5	1	6.2	3.8	18	C4 P7	1	7.8	3.3	19.7	C6/1-15-13 P5	1	6.4	3.2	15.2	C2 P6	1	6.9	3.1	16	C6/1-17-16 P5	1	6.3	3.3	15.5	C3 P7	1	6.5	2.9	13.5
E108WT P7	1	6.1	3	13.3	E111 P5	1	5.4	2.6	10.2	E101 P5	1	6.3	2.6	11.8	C6/1-15-15 P6	1	7.1	2.9	14.2	97x113-5 P5	1	6.5	3.5	17.1	C4 P7	1	5.7	3.5	15.1	C6/1-15-13 P5	1	6.8	3.1	15.4	C2 P6	1	6.7	3	14.1	C6/1-17-16 P5	1	7	3.3	16.9	C3 P7	1	6.6	3.4	15.5
E108WT P7	1	6.8	3.1	15.5	E111 P5	1	6.7	3.6	17.8	E101 P5	1	6.7	3.2	16.7	C6/1-15-15 P6	1	6.7	3.3	16.6	97x113-5 P5	1	7.2	3.3	17	C4 P7	1	5.2	2.9	10.8	C6/1-15-13 P5	1	6.2	2.8	13.1	C2 P6	1	9.1	3.9	23.2	C6/1-17-16 P5	1	6.2	3	13.5	C3 P7	1	6.4	3.5	16.4
E108WT P7	1	6.9	2.9	15	E111 P5	1	6.4	3.2	15	E101 P5	1	6.9	3.5	17.2	C6/1-15-15 P6	1	6.2	2.9	12.8	97x113-5 P5	1	6.4	2.8	13.2	C4 P7	1	7.1	3.8	19.7	C6/1-15-13 P5	1	5.6	2.1	8.6	C2 P6	1	5.4	2.6	10.5	C6/1-17-16 P5	1	6.4	3.5	16.5	C3 P7	1	7.4	3	16.6
E108WT P7	1	7.2	4.3	19.8	E111 P5	1	8.3	3.4	17.5	E101 P5	1	5.9	2.7	11.3	C6/1-15-15 P6	1	6.8	3.3	16.1	97x113-5 P5	1	6.7	3.9	19	C4 P7	1	7	3.6	18.7	C6/1-15-13 P5	1	8.6	3.1	17.2	C2 P6	1	4.6	1.9	6.7	C6/1-17-16 P5	1	5.6	3.2	13.3	C3 P7	1	7.4	3.3	16.8
E108WT P7	1	7	3.8	19.2	E111 P5	1	6.3	3.1	14.8	E101 P5	1	6.5	3.3	15.9	C6/1-15-15 P6	1	7	4	20.8	97x113-5 P5	1	5.7	2.8	11.6	C4 P7	1	6.6	3.7	18.6	C6/1-15-13 P5	1	6.9	3.5	18	C2 P6	1	7.1	3.7	19.6	C6/1-17-16 P5	1	5.8	3.1	13.3	C3 P7	1	6.9	4	20.8
E108WT P7	1	7.6	3.5	18.6	E111 P5	1	6.3	3.6	17.5	E101 P5	1	6	3	11.9	C6/1-15-15 P6	1	6.6	4	19.4	97x113-5 P5	1	6.6	3.6	18	C4 P7	1	6	2.5	10.9	C6/1-15-13 P5	1	8	3.6	19	C2 P6	1	7	3.8	19.2	C6/1-17-16 P5	1	6.5	3.1	15.3	C3 P7	1	6.8	3.1	15.9
E108WT P7	1	7.2	3.9	20.2	E111 P5	1	6	3	13.2	E101 P5	1	6.3	2.6	11.5	C6/1-15-15 P6	1	6.7	2.8	13.4	97x113-5 P5	1	6.2	3	13.7	C4 P7	1	6.5	3.5	17.3	C6/1-15-13 P5	1	7	3.1	14.5	C2 P6	1	6.9	3.1	16.2	C6/1-17-16 P5	1	6.8	3.8	19.9	C3 P7	1	6.8	3.1	16.2
E108WT P7	1	7.2	3.6	18.2	E111 P5	1	6.7	3.7	17.8	E101 P5	1	6	2.8	13.3	C6/1-15-15 P6	1	6.6	3.2	14.7	97x113-5 P5	1	5.9	2.9	12.7	C4 P7	1	7.3	3.4	18.5	C6/1-15-13 P5	1	7.2	3.2	17.1	C2 P6	1	6.7	3.4	16.9	C6/1-17-16 P5	1	5.7	3.1	13.6	C3 P7	1	6.7	3.6	17.7
E108WT P7	1	7.7	3.4	18.5	E111 P5	1	6.6	3	14.5	E101 P5	1	6.5	3.8	19.1	C6/1-15-15 P6	1	6.9	3.2	16.2	97x113-5 P5	1	7.4	3.7	19.9	C4 P7	1	7	3.5	18.3	C6/1-15-13 P5	1	6.3	3.2	15.2	C2 P6	1	5.6	3	12.1	C6/1-17-16 P5	1	6	3.1	13.6	C3 P7	1	7.9	2.9	14.9
E108WT P7	1	6.3	2.9	13.5	E111 P5	1	6.3	3.2	15.6	E101 P5	1	6.8	3.7	18.7	C6/1-15-15 P6	1	7.3	3.4	17.8	97x113-5 P5	1	6.5	3	14.7	C4 P7	1	6.8	3.4	17.7	C6/1-15-13 P5	1	5.8	2.8	11.9	C2 P6	1	6.6	3.8	18.3	C6/1-17-16 P5	1	6.2	3.5	16.1	C3 P7	1	6.7	3.3	15.4
E108WT P7	1	7.2	3.3	16.4	E111 P5	1	6.8	3.3	17.6	E101 P5	1	5.3	3.1	12.6	C6/1-15-15 P6	1	6.8	2.7	13.3	97x113-5 P5	1	5.5	2.7	10.8	C4 P7	1	7	3.4	17.3	C6/1-15-13 P5	1	6.2	3.1	14	C2 P6	1	5.3	3.4	11.6	C6/1-17-16 P5	1	7.5	3.5	18	C3 P7	1	6.6	3	14.5
E108WT P7	1	5.5	3.2	13.2	E111 P5	1	6.4	3.1	15.2	E101 P5	1	7.4	4	20.7	C6/1-15-15 P6	1	7.5	3.6	18.1	97x113-5 P5	1	6.3	3.1	14.7	C4 P7	1	7.7	3.7	19.9	C6/1-15-13 P5	1	6.3	2.9	13.4	C2 P6	1	7.1	3.8	20.8	C6/1-17-16 P5	1	6.4	3.6	17.8	C3 P7	1	6.8	4	20.7
E108WT P7	1	6.7	3.6	17.9	E111 P5	1	6.8	3.2	15.7	E101 P5	1	6.6	3.2	15.2	C6/1-15-15 P6	1	6.3	3.5	16.8	97x113-5 P5	1	7.3	2.4	12.4	C4 P7	1	7.7	3.7	20.4	C6/1-15-13 P5	1	7	3.3	17	C2 P6	1	7.4	5.7	20.5	C6/1-17-16 P5	1	6.5	3.7	17.8	C3 P7	1	6.5	3.5	16.7
E108WT P7	1	7.7	4.3	18.9	E111 P5	1	5.9	2.9	12.5	E101 P5	1	6.6	3.2	15.2	C6/1-15-15 P6	1	8	3.7	22.4	97x113-5 P5	1	8.7	3	16.3	C4 P7	1	6.6	3.2	15	C6/1-15-13 P5	1	6.5	3.4	16.3	C2 P6	1	6.6	3.5	17.1	C6/1-17-16 P5	1	6.4	3.2	15.5	C3 P7	1	8.6	3.6	20.3
E108WT P7	1	6.5	3.6	17.9	E111 P5	1	6.5	3.6	16.7	E101 P5	1	6.2	3.1	14.3	C6/1-15-15 P6	1	6.8	3.7	17.7	97x113-5 P5	1	6.9	3.2	15.5	C4 P7	1	7.5	3.2	17.7	C6/1-15-13 P5	1	6.1	3.5	16.2	C2 P6	1	6.3	3	14.1	C6/1-17-16 P5	1	5.4	2.3	8.3	C3 P7	1	7.1	3	13.9
E108WT P7	1	7.5	3.5	18.3	E111 P5	1	4.7	1.5	5.2	E101 P5	1	5.9	2.9	12	C6/1-15-15 P6	1	7.5	3.8	20.4	97x113-5 P5	1	4.9	3.2	11.5	C4 P7	1	7.5	2.8	14.6	C6/1-15-13 P5	1	6.3	3.9	17.7	C2 P6	1	7.2	3.4	18.1	C6/1-17-16 P5	1	6.4	3.3	15.8	C3 P7	1	6.1	2.8	12.1
E108WT P7	1	7.6	3.3	18.2	E111 P5	1	6.2	3	13.7	E101 P5	1	7.1	3.1	16.1	C6/1-15-15 P6	1	7.2	3.4	17.9	97x113-5 P5	1	6.7	3.2	16.7	C4 P7	1	7.6	4	22	C6/1-15-13 P5	1	7.1	3.1	14.9	C2 P6	1	7.1	3.2	15.9	C6/1-17-16 P5	1	7.1	3.1	16.2	C3 P7	1	8.8	3.3	18.1
E108WT P7	1	6.2	3	13.7	E111 P5	1	6.6	3.4	17.2	E101 P5	1	7.2	3.2	16.7	C6/1-15-15 P6	1	7.1	3.7	20	97x113-5 P5	1	8.2	3.2	16.9	C4 P7	1	6.5	3.4	15.8	C6/1-15-13 P5	1	7.7	3.3	17.6	C2 P6	1	7.5	3.4	18.8	C6/1-17-16 P5	1	6.3	3	14	C3 P7	1	5.4	2.7	10.9
E108WT P7	1	6.6	3.1	14.8	E111 P5	1	6.4	2.9	13.6	E101 P5	1	7.2	3.3	17.5	C6/1-15-15 P6	1	6.6	3.9	18.7	97x113-5 P5	1	7	3.3	16.8	C4 P7	1	6.9	3.8	18.5	C6/1-15-13 P5	1	6.5	3.5	17	C2 P6	1	6.5	3	14.7	C6/1-17-16 P5	1	6.4	3.4	15	C3 P7	1	6.1	3	13.3
E108WT P7	1	7.4	3.5	18.7	E111 P5	1	6.4	3.2	15.4	E101 P5	1	7.3	3.5	18.5	C6/1-15-15 P6	1	6.9	2.9	15.2	97x113-5 P5	1	6.3	3.4	15.7	C4 P7	1	5.7	3.1	12.7	C6/1-15-13 P5	1	6.5	3.2	15.4	C2 P6	1	6.6	3	15.4	C6/1-17-16 P5	1	6.8	3.1	15	C3 P7	1	6.6	3	14.7
E108WT P7	1	7	3.2	16.2	E111 P5	1	6.3	3.2	15	E101 P5	1	5.6	2.6	9.9	C6/1-15-15 P6	1	7.2	3.1	16.7	97x113-5 P5	1	6.3	3.1	14.9	C4 P7	1	6.8	3.2	16.1	C6/1-15-13 P5	1	7.6	3.3	16.4	C2 P6	1	8.5	3.8	19.8	C6/1-17-16 P5	1	6.3	3	14.6	C3 P7	1	6.8	3.3	16.4
E108WT P7	1	7.8	3.8	19.7	E111 P5	1	6.2	3.1	14.2	E101 P5	1	7.2	3.9	21.1	C6/1-15-15 P6	1	7.9	3.5	19.2	97x113-5 P5	1	6.9	4.1	21	C4 P7	1	8	3.6	19.2	C6/1-15-13 P5	1	6.4	3.2	15.5	C2 P6	1	5.7	2.8	10.6	C6/1-17-16 P5	1	6.8	2.9	14.4	C3 P7	1	7.9	3.3	17.9
E108WT P7	1	6.3	2.9	13.5	E111 P5	1	7.1	3.1	15.4	E101 P5	1	7.5	3.3	16.8	C6/1-15-15 P6	1	7.2	3.5	17.4	97x113-5 P5	1	6.2	3	13.4	C4 P7	1	6.7	3.5	17.6	C6/1-15-13 P5	1	6.5	2.8	13.2	C2 P6	1	6.6	3.3	15.8	C6/1-17-16 P5	1	6.4	3.5	17.5	C3 P7	1	7	3.2	15.5
E108WT P7	1	7.1	3.5	18.6	E111 P5	1	6.8	3.3	16.7	E101 P5	1	6.9	3.3	17.1	C6/1-15-15 P6	1	6.8	3	14.6	97x113-5 P5	1	6.1	3	13.9	C4 P7	1	6	3.5	14.2	C6/1-15-13 P5	1	6.8	3.6	18.6	C2 P6	1	6.7	3.7	18.7	C6/1-17-16 P5	1	6.7	3.5	16.9	C3 P7	1	7.2	3.3	16.7
E108WT P7	1	6.8	2.7	13.3	E111 P5	1	6.6	3.4	16.1	E101 P5	1	7.1	3.2	16.4	C6/1-15-15 P6	1	6.7	4	20.4	97x113-5 P5	1	5.9	3.1	13.7	C4 P7	1	10.5	3.6	22.7	C6/1-15-13 P5	1	8.7	3.2	19.9	C2 P6	1	6.3	2.9	13.7	C6/1-17-16 P5	1	6.5	3	14.6	C3 P7	1	5.9	2.6	11.1
E108WT P7	1	7.2	3.5	18.4	E111 P5	1	5.6	2.6	11.2	E101 P5	1	6.8	3	14.5	C6/1-15-15 P6	1	7.5	3.2	18	97x113-5 P5	1	4.7	1.8	6.5	C4 P7	1	7.1	3.7	18.8	C6/1-15-13 P5	1	6.7	3.4	16.4	C2 P6	1	8.5	3.9	21.3	C6/1-17-16 P5	1	6.6	3.1	15.9	C3 P7	1	7.7	3.4	18.5
E108WT P7	1	7.1	3.1	16.5	E111 P5	1	6.6	3.9	18.7	E101 P5	1	6.2	2.7	12.1	C6/1-15-15 P6	1	6.9	3.7	18	97x113-5 P5	1	6.6	3.2	16	C4 P7	1	5.8	3.7	15	C6/1-15-13 P5	1	5.5	2.6	10.4	C2 P6	1	6.7	3.3	16	C6/1-17-16 P5	1	6.5	3.3	16	C3 P7	1	7.2	3	15.1
E108WT P7	1	6.5	3.1	14.9	E111 P5	1	6.3	3.2	15.1	E101 P5	1	5.5	2.7	10.2	C6/1-15-15 P6	1	6.6	2.2	9.7	97x113-5 P5	1	6.8	3.4	18.1	C4 P7	1	6.4	3.1	14	C6/1-15-13 P5	1	8.1	2.9	15	C2 P6	1	6.7	3.5	16.4	C6/1-17-16 P5	1	6	2.9	12.9	C3 P7	1	6.1	2.8	12.4
E108WT P7	1	7.5	3.7	20.2	E111 P5	1	6.7	3.8	18.7	E101 P5	1	6	2.8	12.3	C6/1-15-15 P6	1	7.2	3.4	18.3	97x113-5 P5	1	6.2	2.7	12.3	C4 P7	1	6.5	3	13.5	C6/1-15-13 P5	1	7.1	3.1	15.5	C2 P6	1	7	3.2	16.8	C6/1-17-16 P5	1	6.4	3.1	14.6	C3 P7	1	6.8	3.4	16.9
E108WT P7	1	7.3	3.2	16.1	E111 P5	1	6.8	3.4	17.1	E101 P5	1	6.1	2.7	12	C6/1-15-15 P6	1	7.1	3.5	17.9	97x113-5 P5	1	6.5	3	14.6	C4 P7	1	5.9	3.1	13.2	C6/1-15-13 P5	1	7.4	3.3	17.6	C2 P6	1	5.8	2.8	11.4	C6/1-17-16 P5	1	6.7	3.4	16.9	C3 P7	1	6.9	3.5	17.8
E108WT P7	1	7.1	3.4	17.3	E111 P5	1	6.2	3.2	14.6	E101 P5	1	7.5	3.8	18.5	C6/1-15-15 P6	1	7.1	3.8	19.6	97x113-5 P5	1	6.5	3.1	14.7	C4 P7	1	6.7	4.2	20.1	C6/1-15-13 P5	1	7.4	3.9	20.4	C2 P6	1	6.3	3.7	17.2	C6/1-17-16 P5	1	7.2	3.2	15.8	C3 P7	1	7	3.8	18.9
E108WT P7	1	7.7	3.4	18.5	E111 P5	1	6.7	3.2	15.6	E101 P5	1	7	3.2	16.5	C6/1-15-15 P6	1	6.4	3.1	13.7	97x113-5 P5	1	6.2	3.2	13.9	C4 P7	1	7.7	3.7	21.4	C6/1-15-13 P5	1	5.9	2.5	10.8	C2 P6	1	7.2	3.5	17.8	C6/1-17-16 P5	1	6.9	3.4	17.3	C3 P7	1	6.7	3.1	15.3
E108WT P7	1	7.4	3.3	17.1	E111 P5	1	6.7	3	15.1	E101 P5	1	9.7	3.9	26.2	C6/1-15-15 P6	1	7.7	3.1	16.9	97x113-5 P5	1	7.5	3.3	17.8	C4 P7	1	7	3.8	18.9	C6/1-15-13 P5	1	6.6	3.2	15.9	C2 P6	1	6.9	3.1	14.3	C6/1-17-16 P5	1	6.4	3.1	15.1	C3 P7	1	7.2	3.4	17.9
E108WT P7	1	7.1	3.2	16.6	E111 P5	1	6.3	3.2	14.7	E101 P5	1	8	3.5	19.4	C6/1-15-15 P6	1	7	3.5	18.6	97x113-5 P5	1	6.3	3.2	14.8	C4 P7	1	5.4	2.4	9.8	C6/1-15-13 P5	1	7.1	2.9	15.3	C2 P6	1	6.3	3.1	14.5	C6/1-17-16 P5	1	6.5	2.9	14	C3 P7	1	6.8	3.2	15
E108WT P7	1	7.3	3.6	18.3	E111 P5	1	5.6	2.7	11.2	E101 P5	1	6.4	3.5	15.9	C6/1-15-15 P6	1	6.2	2.9	12.7	97x113-5 P5	1	6.8	2.9	14.2	C4 P7	1	7	3.4	18.3	C6/1-15-13 P5	1	5.9	3	12.5	C2 P6	1	7.1	3.4	17.9	C6/1-17-16 P5	1	6.7	3.2	16.1	C3 P7	1	5.5	3	10.9
E108WT P7	1	7	2.9	15.1	E111 P5	1	6.4	3.3	15.7	E101 P5	1	6.6	3.6	17.8	C6/1-15-15 P6	1	6.9	3.8	18.8	97x113-5 P5	1	6.5	3.4	16	C4 P7	1	7.2	3.7	19.8	C6/1-15-13 P5	1	6.5	2.7	12.1	C2 P6	1	7.1	3.2	16.6	C6/1-17-16 P5	1	6.6	3.1	15.6	C3 P7	1	6.2	3.5	16
E108WT P7	1	7.4	3.3	17.9	E111 P5	1	6	2.9	12.6	E101 P5	1	7	3.5	18.2	C6/1-15-15 P6	1	6.4	2.6	12	97x113-5 P5	1	5.3	2.5	9.5	C4 P7	1	6.5	3.1	14.5	C6/1-15-13 P5	1	6	3.2	13.8	C2 P6	1	6.7	3.7	18.7	C6/1-17-16 P5	1	5.4	2.5	10.5	C3 P7	1	5.9	2.5	10.4
E108WT P7	1	6.9	3.4	17.4	E111 P5	1	5.4	2.2	9.3	E101 P5	1	6.4	3.2	15.3	C6/1-15-15 P6	1	5.6	2.8	11	97x113-5 P5	1	6.5	3.3	16	C4 P7	1	7.8	3.8	22.5	C6/1-15-13 P5	1	8.8	3.9	20.8	C2 P6	1	6.9	3.5	17.5	C6/1-17-16 P5	1	5	1.9	7.3	C3 P7	1	7	4.1	20.6
E108WT P7	1	9.5	3.9	23.8	E111 P5	1	6.3	3.1	14.4	E101 P5	1	4.4	2.3	7.7	C6/1-15-15 P6	1	7.6	4.3	23.6	97x113-5 P5	1	6.5	3.6	17.4	C4 P7	1	7.9	3.5	19.1	C6/1-15-13 P5	1	5.8	2.7	11.4	C2 P6	1	6.5	3.3	15.7	C6/1-17-16 P5	1	8	3.3	15.8	C3 P7	1	6.6	3	14.7
E108WT P7	1	6.8	3.1	16	E111 P5	1	6.8	3.4	17.4	E101 P5	1	7.2	3.4	17.5	C6/1-15-15 P6	1	6.9	2.9	15	97x113-5 P5	1	7.1	3.7	18.7	C4 P7	1	7.6	3.7	20.2	C6/1-15-13 P5	1	7.5	3.6	18.7	C2 P6	1	8.9	3.4	19.8	C6/1-17-16 P5	1	8.4	3.5	18.6	C3 P7	1	7.2	3.5	18.3
E108WT P7	1	6.8	3.6	17.7	E111 P5	1	5.6	2.4	10	E101 P5	1	7	3.1	15.5	C6/1-15-15 P6	1	6.5	2.6	12.7	97x113-5 P5	1	6.4	2.8	13	C4 P7	1	7.4	4	21	C6/1-15-13 P5	1	6.9	3.2	15.9	C2 P6	1	6	3.2	13.7	C6/1-17-16 P5	1	6.7	3.4	17.3	C3 P7	1	6.8	3.5	16.8
E108WT P7	1	6.7	2.8	13.3	E111 P5	1	6	3.4	15.3	E101 P5	1	6.8	3.4	16	C6/1-15-15 P6	1	7.2	3.3	17.2	97x113-5 P5	1	5.5	2.8	11.5	C4 P7	1	7.1	3.8	19.1	C6/1-15-13 P5	1	7.3	3.1	15.8	C2 P6	1	6.9	3.4	16.8	C6/1-17-16 P5	1	6.7	3.5	17.6	C3 P7	1	6.8	3.1	15.4
E108WT P7	1	7	2.9	14.6	E111 P5	1	5.8	2.5	10.7	E101 P5	1	6	3	12.9	C6/1-15-15 P6	1	7.4	3.6	18.8	97x113-5 P5	1	7.1	3.5	19.4	C4 P7	1	7.2	3.7	18.5	C6/1-15-13 P5	1	6	4	17.7	C2 P6	1	8.5	3.3	17.4	C6/1-17-16 P5	1	6.2	3	13.3	C3 P7	1	6.3	3.1	14.3
E108WT P7	1	6.3	3.5	16.8	E111 P5	1	5.5	2.8	10.8	E101 P5	1	6.1	2.7	12.4	C6/1-15-15 P6	1	6.8	3.5	17	97x113-5 P5	1	6.6	3.4	17	C4 P7	1	6.7	3.3	16.4	C6/1-15-13 P5	1	6.3	3.4	15.7	C2 P6	1	7.2	3.5	16.7	C6/1-17-16 P5	1	6.1	3.1	13.1	C3 P7	1	6.4	3.3	16
E108WT P7	1	7.3	4.3	22.6	E111 P5	1	6.4	3.8	17.3	E101 P5	1	6	3.1	14.1	C6/1-15-15 P6	1	6.3	2.5	11.3	97x113-5 P5	1	5.9	2.9	12.8	C4 P7	1	7.1	3	15.7	C6/1-15-13 P5	1	6.8	3.5	17.4	C2 P6	1	6.4	3	14	C6/1-17-16 P5	1	6.2	3.1	14.4	C3 P7	1	6.2	2.6	12
E108WT P7	1	7	3.4	17.1	E111 P5	1	5.4	2.7	10.9	E101 P5	1	7.5	3.7	20	C6/1-15-15 P6	1	7.8	3.8	20.9	97x113-5 P5	1	8	3.5	16.8	C4 P7	1	6.9	3.2	15.6	C6/1-15-13 P5	1	7.7	3	16.1	C2 P6	1	6.9	3.4	18.4	C6/1-17-16 P5	1	6.4	3	14.1	C3 P7	1	8.1	3.4	19
E108WT P7	1	6.8	3	14.7	E111 P5	1	5.9	2.8	12	E101 P5	1	6.8	3.3	15.8	C6/1-15-15 P6	1	7.1	2.7	13.6	97x113-5 P5	1	7.3	4	21.9	C4 P7	1	6.6	3.5	16.2	C6/1-15-13 P5	1	6.3	3	13.6	C2 P6	1	7.3	3.4	17.8	C6/1-17-16 P5	1	6.4	2.9	13.6	C3 P7	1	7.6	3.6	18.7
E108WT P7	1	7	3	15.7	E111 P5	1	5.7	2.8	12	E101 P5	1	6.9	3.5	17.5	C6/1-15-15 P6	1	6.5	3.3	15.9	97x113-5 P5	1	6.5	3.6	16.6	C4 P7	1	6.7	2.8	13.2	C6/1-15-13 P5	1	6.4	3.2	14.4	C2 P6	1	7.9	3.6	17.1	C6/1-17-16 P5	1	6.7	3.3	15.9	C3 P7	1	6.4	3.4	15.8
E108WT P7	1	6.7	3.4	17.3	E111 P5	1	6.2	3.1	13.9	E101 P5	1	7	3.7	18.8	C6/1-15-15 P6	1	7.7	2.9	15.3	97x113-5 P5	1	6.7	3.2	15.4	C4 P7	1	7	3.5	17.5	C6/1-15-13 P5	1	6.6	3.4	16.5	C2 P6	1	6.6	3.5	17.3	C6/1-17-16 P5	1	6.7	3.1	14.8	C3 P7	1	7	3.3	16.9
E108WT P7	1	7.2	3.4	16.8	E111 P5	1	6	3.6	16.3	E101 P5	1	6.2	3.1	13.2	C6/1-15-15 P6	1	7.5	3.9	20.8	97x113-5 P5	1	5.6	2.7	11.2	C4 P7	1	6.8	3.4	18	C6/1-15-13 P5	1	5.7	2.7	11.3	C2 P6	1	6.2	2.9	14.1	C6/1-17-16 P5	1	5.7	2.9	12.3	C3 P7	1	5.9	2.7	11.3
E108WT P7	1	6.8	3.8	19.1	E111 P5	1	6.4	2.7	13	E101 P5	1	6.5	3.2	16.2	C6/1-15-15 P6	1	7.5	3.5	19.7	97x113-5 P5	1	6	2.8	12.4	C4 P7	1	7.2	3.4	17.9	C6/1-15-13 P5	1	6.9	4	21	C2 P6	1	6.7	2.9	14.2	C6/1-17-16 P5	1	7.6	3.2	15.2	C3 P7	1	6.7	3.8	18.6
E108WT P7	1	6.8	3.7	19	E111 P5	1	6.7	3.3	15.5	E101 P5	1	7.4	3.8	19.4	C6/1-15-15 P6	1	6.5	4	20.1	97x113-5 P5	1	6.7	3.3	16.3	C4 P7	1	6.7	3.5	17.8	C6/1-15-13 P5	1	6.3	2.8	12.3	C2 P6	1	7.3	3.4	18.5	C6/1-17-16 P5	1	6.4	3	13.6	C3 P7	1	6.4	3.3	14.4
E108WT P7	1	7.2	3.4	18.1	E111 P5	1	5.8	3.1	13.4	E101 P5	1	5.9	2.8	11.5	C6/1-15-15 P6	1	6.5	2.6	11.8	97x113-5 P5	1	6.6	3.4	16.2	C4 P7	1	7.5	3.2	16.7	C6/1-15-13 P5	1	7.5	3.7	19.3	C2 P6	1	7.5	3.4	17.8	C6/1-17-16 P5	1	6	3.3	14.9	C3 P7	1	7.2	3	16
E108WT P7	1	5.8	2.6	10.8	E111 P6	1	7	3.2	16.8	E101 P5	1	6.1	3.7	16.8	C6/1-15-15 P6	1	7.4	3.4	18.9	97x113-5 P5	1	7	4.1	20.3	C4 P7	1	7.7	3.3	19.6	C6/1-15-13 P5	1	6.4	3.6	16.8	C2 P6	1	5.3	2.5	9.6	C6/1-17-16 P5	1	6.3	2.5	11.8	C3 P7	1	7.2	3.2	15.7
E108WT P7	1	6.6	3.1	15.3	E111 P6	1	5.6	2.8	11.5	E101 P5	1	6.5	3.4	16	C6/1-15-15 P6	1	6.9	3.7	18.5	97x113-5 P5	1	5.5	2.8	12.3	C4 P7	1	7.5	3.3	18.2	C6/1-15-13 P5	1	6.2	3.1	13	C2 P6	1	5.8	2.8	12.1	C6/1-17-16 P5	1	6.5	3.3	15.5	C3 P7	1	7.2	3.1	16.3
E108WT P7	1	6.9	3.1	15.8	E111 P6	1	5.8	2.6	11.4	E101 P5	1	6.6	2.9	14.1	C6/1-15-15 P6	1	7.1	4	20.8	97x113-5 P5	1	6.8	3.5	16.9	C4 P7	1	7.3	3.8	19.5	C6/1-15-13 P5	1	7	3	15.4	C2 P6	1	6.3	3.1	15.1	C6/1-17-16 P5	1	6	3.1	13.9	C3 P7	1	5.5	2.6	10.8
E108WT P7	1	7.6	3	15.9	E111 P6	1	7.2	3.5	17.8	E101 P5	1	6.9	3.3	17.4	C6/1-15-15 P6	1	7.1	3.4	18	97x113-5 P5	1	6	3.1	14.3	C4 P7	1	7.1	3.4	18.3	C6/1-15-13 P5	1	8.2	3.4	17.9	C2 P6	1	6.7	3.3	16	C6/1-17-16 P5	1	5.7	3	12.3	C3 P7	1	6.8	3.3	16.9
E108WT P7	1	6.9	3.1	15.5	E111 P6	1	6.8	3.7	18.8	E101 P5	1	6.1	3	13.3	C6/1-15-15 P6	1	7.1	3.1	15.4	97x113-5 P5	1	8.9	3.8	20.9	C4 P7	1	6.8	3.3	15.8	C6/1-15-13 P5	1	7.2	3.2	17.7	C2 P6	1	6.6	3.9	20.1	C6/1-17-16 P5	1	6.5	3.4	16.6	C3 P7	1	6.6	2.8	13.6
E108WT P7	1	6.8	2.9	14.4	E111 P6	1	7.1	3.4	17.9	E101 P5	1	7	3.4	15.5	C6/1-15-15 P6	1	7	3.8	19.4	97x113-5 P5	1	6.1	2.9	12.8	C4 P7	1	7	3.1	14.6	C6/1-15-13 P5	1	6.6	3.7	17.7	C2 P6	1	6.5	3.3	15.8	C6/1-17-16 P5	1	7	3.6	18	C3 P7	1	7.1	3.2	15.8
E108WT P7	1	6.7	2.9	14	E111 P6	1	6.5	3.2	15.4	E101 P5	1	6.3	2.8	12.8	C6/1-15-15 P6	1	7.1	3.2	16.4	97x113-5 P5	1	6.2	3.5	16.8	C4 P7	1	7.5	3.8	20.3	C6/1-15-13 P5	1	6.5	3.3	15.7	C2 P6	1	6.3	3	15	C6/1-17-16 P5	1	6.8	2.9	14.5	C3 P7	1	7.4	4	21.4
E108WT P7	1	6.2	2.7	12.3	E111 P6	1	6.2	2.9	13.4	E101 P5	1	8.6	3.6	20.3	C6/1-15-15 P6	1	7.2	3.7	18.8	97x113-5 P5	1	6.5	3.4	16.9	C4 P7	1	6.8	3.2	16.3	C6/1-15-13 P5	1	7.8	3.5	16.6	C2 P6	1	7.1	3.7	19.6	C6/1-17-16 P5	1	6.4	2.9	13.4	C3 P7	1	6.5	3.4	15.6
E108WT P7	1	6.6	2.9	14.4	E111 P6	1	6.1	3.1	13.6	E101 P5	1	6.5	3.6	17.6	C6/1-15-15 P6	1	6.8	3.2	16	97x113-5 P5	1	6.1	3	13.4	C4 P7	1	6.6	3	15.1	C6/1-15-13 P5	1	7	3.3	15.9	C2 P6	1	8.3	3.5	19.1	C6/1-17-16 P5	1	6.8	3.4	17.4	C3 P7	1	7.1	3.4	18.1
E108WT P7	1	7.1	3.1	15.5	E111 P6	1	6.6	3.3	15.6	E101 P5	1	7.1	3.7	18.8	C6/1-15-15 P6	1	6.9	2.9	14.5	97x113-5 P5	1	6.6	3.4	16.9	C4 P7	1	9.5	3.6	24.1	C6/1-15-13 P5	1	5.9	3	12.3	C2 P6	1	6.9	3.6	18.8	C6/1-17-16 P5	1	7	3.1	14.5	C3 P7	1	6.4	3.2	15
E108WT P7	1	6.9	2.9	15.2	E111 P6	1	8.8	3.8	22.2	E101 P5	1	7.2	3.5	17.9	C6/1-15-15 P6	1	6.9	3.5	18.2	97x113-5 P5	1	6.1	3.1	14.2	C4 P7	1	7.9	4.2	22.8	C6/1-15-13 P5	1	6.5	3.7	18	C2 P6	1	6.9	3	14.7	C6/1-17-16 P5	1	6.1	3.2	14.8	C3 P7	1	6.4	2.8	12.7
E108WT P7	1	7.4	3.2	18	E111 P6	1	6.6	3.1	15.4	E101 P5	1	9.3	4.9	18.3	C6/1-15-15 P6	1	7.4	3.9	20.6	97x113-5 P5	1	6.8	3.3	17.1	C4 P7	1	6.3	2.9	13	C6/1-15-13 P5	1	6.7	2.8	14.1	C2 P6	1	5.8	2.9	12.5	C6/1-17-16 P5	1	5.9	3.2	14.3	C3 P7	1	6.1	3	13.2
E108WT P7	1	6.6	3.2	15.7	E111 P6	1	6.5	3.3	15.8	E101 P5	1	6.9	3.1	15.8	C6/1-15-15 P6	1	5.8	2.5	10.4	97x113-5 P5	1	7.3	4.1	22.1	C4 P7	1	7.6	3.6	20.4	C6/1-15-13 P5	1	6.4	2.5	12.1	C2 P6	1	7.5	3.7	19.8	C6/1-17-16 P5	1	6.3	3.2	14.9	C3 P7	1	6.9	3.4	17.4
E108WT P7	1	6.7	2.9	13.7	E111 P6	1	7	3.7	19.6	E101 P5	1	6.8	3.3	16.6	C6/1-15-15 P6	1	6.2	2.7	12	97x113-5 P5	1	5.2	2.6	9.4	C4 P7	1	6.8	3.1	15	C6/1-15-13 P5	1	6.5	3.6	17.6	C2 P6	1	7.4	3.2	17.4	C6/1-17-16 P5	1	6.9	3.4	17.4	C3 P7	1	6.2	2.7	12.6
E108WT P7	1	6.5	4	19.6	E111 P6	1	7	3.4	17.5	E101 P5	1	7	3.6	17.7	C6/1-15-15 P6	1	6.4	3.2	14.7	97x113-5 P5	1	6.1	3.3	14.6	C4 P7	1	7	3	15	C6/1-15-13 P5	1	6.6	2.9	14	C2 P6	1	7.1	3.7	19.1	C6/1-17-16 P5	1	5.9	2.6	10.9	C3 P7	1	7.1	3.6	18.3
E108WT P7	1	6.7	3.2	14.9	E111 P6	1	6.1	3.6	16.4	E101 P5	1	7.1	3.8	18.1	C6/1-15-15 P6	1	7.1	3.5	17.7	97x113-5 P5	1	7	3.5	17.9	C4 P7	1	7.1	3.1	15.8	C6/1-15-13 P5	1	6.7	3.1	14.5	C2 P6	1	7.2	2.8	13.6	C6/1-17-16 P5	1	6.2	2.8	13.2	C3 P7	1	6.9	3	14.7
E108WT P7	1	8.5	0.9	4.5	E111 P6	1	6.5	3.4	16.6	E101 P5	1	6.9	3.2	16	C6/1-15-15 P6	1	6.8	3.3	16.3	97x113-5 P5	1	6.3	3	14.3	C4 P7	1	7.2	3.6	18.8	C6/1-15-13 P5	1	6.1	2.1	9.3	C2 P6	1	6.2	3.2	14.4	C6/1-17-16 P5	1	6.9	3.8	20.4	C3 P7	1	6.6	3.1	13.7
E108WT P7	1	6.8	2.9	14.9	E111 P6	1	6.2	3.2	14.8	E101 P5	1	6.2	3	14.1	C6/1-15-15 P6	1	7.2	3.5	18.4	97x113-5 P5	1	6.1	2.9	12.8	C4 P7	1	5.8	2.6	11.1	C6/1-15-13 P5	1	6.6	3.1	14.3	C2 P6	1	5.3	2.6	10	C6/1-17-16 P5	1	6.5	3.4	15.5	C3 P7	1	7.3	3.7	18.5
E108WT P7	1	8	3.8	20.3	E111 P6	1	5.9	2.9	12.4	E101 P5	1	6.3	2.9	13.4	C6/1-15-15 P6	1	7.3	3.2	17.1	97x113-5 P5	1	6.4	3.7	17.3	C4 P7	1	6.9	3.2	16.3	C6/1-15-13 P5	1	6.5	4.3	17.9	C2 P6	1	6.6	3	14.9	C6/1-17-16 P5	1	6.7	3.2	15.9	C3 P7	1	6.1	3	13.5
E108WT P7	1	6.6	3	15.1	E111 P6	1	6.8	3.8	18.2	E101 P5	1	5.5	2.7	11.2	C6/1-15-15 P6	1	6.6	2.9	12.7	97x113-5 P5	1	5.5	2.6	11	C4 P7	1	7.2	3.9	20.2	C6/1-15-13 P5	1	6.5	2.6	11.7	C2 P6	1	6.9	3.5	18.3	C6/1-17-16 P5	1	7.1	3.1	15.7	C3 P7	1	7.1	3.8	19.5
E108WT P7	1	6	3.2	14.2	E111 P6	1	6.8	3.4	14.5	E101 P5	1	6.7	3.3	15.5	C6/1-15-15 P6	1	7	3.8	19.6	97x113-5 P5	1	6.4	3.4	14.1	C4 P7	1	7.5	3.5	19.7	C6/1-15-13 P5	1	7	4.2	17.9	C2 P6	1	7	2.9	14.1	C6/1-17-16 P5	1	6.2	2.8	12.9	C3 P7	1	7.1	4.1	21.2
E108WT P7	1	7.4	3.2	17	E111 P6	1	7.3	3.2	15.8	E101 P5	1	7.1	3.3	17	C6/1-15-15 P6	1	7.6	3.2	17.2	97x113-5 P5	1	6.8	3.9	19.3	C4 P7	1	6.7	3.1	15.4	C6/1-15-13 P5	1	6.6	3.6	17.5	C2 P6	1	7.3	3.5	19.1	C6/1-17-16 P5	1	5.3	2.5	9.9	C3 P7	1	5.8	3.1	12.9
E108WT P7	1	6.6	4	19	E111 P6	1	6.6	3.6	17.9	E101 P5	1	6.6	3.3	15.1	C6/1-15-15 P6	1	7.6	3.4	18.1	97x113-5 P5	1	5.7	2.6	11	C4 P7	1	7.3	3.4	17.5	C6/1-15-13 P5	1	6.4	3.8	18.5	C2 P6	1	7.4	3.6	18.9	C6/1-17-16 P5	1	6.2	3.3	15.9	C3 P7	1	7.7	3.7	19.5
E108WT P7	1	7.1	3.2	17.2	E111 P6	1	7.1	3.4	18.4	E101 P5	1	6.8	3.1	14.5	C6/1-15-15 P6	1	5.5	2.7	10.1	97x113-5 P5	1	6.3	3.2	15.4	C4 P7	1	8	3.4	18.6	C6/1-15-13 P5	1	7.4	3.2	17.1	C2 P6	1	7	3.4	17.8	C6/1-17-16 P5	1	5.1	2.5	9.5	C3 P7	1	6.9	3.5	17
E108WT P7	1	7.3	3.8	19.7	E111 P6	1	6.6	3.3	15.4	E101 P5	1	6.5	3.5	16.6	C6/1-15-15 P6	1	6.1	2.8	12.5	97x113-5 P5	1	6.7	3.6	18.8	C4 P7	1	7.2	3.3	16.2	C6/1-15-13 P5	1	6.3	2.8	13.4	C2 P6	1	6.7	3.4	16.7	C6/1-17-16 P5	1	6.1	3	13.4	C3 P7	1	7.2	3.8	19.5
E108WT P7	1	6.9	3.6	18.2	E111 P6	1	6.2	2.8	12	E101 P5	1	6.5	3	15.5	C6/1-15-15 P6	1	7.4	3.5	18.3	97x113-5 P5	1	6.7	3.1	15	C4 P7	1	7.7	3.9	21	C6/1-15-13 P5	1	6.6	2.9	14.4	C2 P6	1	7.1	3.1	15.5	C6/1-17-16 P5	1	6.3	2.9	13.6	C3 P7	1	5.2	3.1	12.3
E108WT P7	1	6.4	3	13.7	E111 P6	1	6.8	3.4	18	E101 P5	1	5.5	2.3	9.1	C6/1-15-15 P6	1	6.8	3.3	16.6	97x113-5 P5	1	5.8	3.3	14.8	C4 P7	1	7.1	3.4	17.4	C6/1-15-13 P5	1	6.3	2.8	12.8	C2 P6	1	6.6	3.3	16.4	C6/1-17-16 P5	1	5.8	2.8	11.6	C3 P7	1	7.3	3.4	16.5
E108WT P7	1	6.5	3	13.4	E111 P6	1	7.2	3.5	19.4	E101 P5	1	6.3	3.4	15.7	C6/1-15-15 P6	1	6.7	3.8	18.5	97x113-5 P5	1	6.4	3.9	19.1	C4 P7	1	6.4	3.9	15.6	C6/1-15-13 P5	1	6.9	3.1	15.4	C2 P6	1	5.4	2.4	9.5	C6/1-17-16 P5	1	5.8	2.9	12.2	C3 P7	1	6.5	2.9	13
E108WT P7	1	7.4	3.5	19.3	E111 P6	1	6.1	2.7	12.3	E101 P5	1	6.5	2.9	13	C6/1-15-15 P6	1	7.2	3.9	20.8	97x113-5 P5	1	5.8	3.4	14.5	C4 P7	1	6.5	3.5	16.9	C6/1-15-13 P5	1	6.9	3.4	16.5	C2 P6	1	7.5	3.5	18.5	C6/1-17-16 P5	1	6.6	3	14.4	C3 P7	1	7	3	15
E108WT P7	1	6.9	3.1	15.5	E111 P6	1	6.5	3.3	16.3	E101 P5	1	7.1	3.4	17.4	C6/1-15-15 P6	1	7	3.4	17.9	97x113-5 P5	1	6.5	3.9	18.8	C4 P7	1	8	3.8	21.4	C6/1-15-13 P5	1	6.4	3.5	16.1	C2 P6	1	6.9	3.2	17.2	C6/1-17-16 P5	1	6.3	3.1	13.8	C3 P7	1	6.1	3	12.8
E108WT P7	1	6	2.8	12.8	E111 P6	1	5.7	2.9	12.1	E101 P5	1	7.1	3.3	16	C6/1-15-15 P6	1	6.8	3	13.8	97x113-5 P5	1	6.9	4.5	20.9	C4 P7	1	7.7	4.3	23.1	C6/1-15-13 P5	1	6.6	3.2	15.6	C2 P6	1	6.8	3.3	17	C6/1-17-16 P5	1	6.4	3.3	15.8	C3 P7	1	6.9	3.3	16.7
E108WT P7	1	6	2.8	12.7	E111 P6	1	6.9	3.2	15.8	E101 P5	1	8.4	3.4	18.6	C6/1-15-15 P6	1	7	3.4	17.5	97x113-5 P5	1	6.5	3.4	17.1	C4 P7	1	8	3.7	21.6	C6/1-15-13 P5	1	6.9	3.7	19.3	C2 P6	1	6.5	3.9	19	C6/1-17-16 P5	1	6.5	3.2	15	C3 P7	1	6.2	2.8	12.1
E108WT P7	1	7.8	3.5	18.9	E111 P6	1	6.3	3.3	15.7	E101 P5	1	6.4	3	13.8	C6/1-15-15 P6	1	7.5	3.8	20.6	97x113-5 P5	1	5.4	3	8.9	C4 P7	1	7	3.5	18.3	C6/1-15-13 P5	1	6.5	3.4	16.5	C2 P6	1	7.1	3.4	18.4	C6/1-17-16 P5	1	7.6	3.3	16.8	C3 P7	1	7.2	3.4	17.4
E108WT P7	1	6.3	3.1	14.3	E111 P6	1	7.8	3.7	20.1	E101 P5	1	7	3.4	16.4	C6/1-15-15 P6	1	6.9	3.1	15.6	97x113-5 P5	1	6.5	2.8	13.1	C4 P7	1	5.6	2.5	10	C6/1-15-13 P5	1	6.4	3.1	14.2	C2 P6	1	7.3	3.8	19.2	C6/1-17-16 P5	1	6.5	3.1	14.5	C3 P7	1	6.5	2.8	12.7
E108WT P7	1	7.3	3.2	17	E111 P6	1	6.7	3.1	16	E101 P5	1	6.6	3	14.2	C6/1-15-15 P6	1	7.1	3.3	17.9	97x113-5 P5	1	6	3.3	14.4	C4 P7	1	6.3	3.4	13.8	C6/1-15-13 P5	1	6.7	3.4	17.2	C2 P6	1	6.5	3.7	18.4	C6/1-17-16 P5	1	5.8	3.1	13.7	C3 P7	1	7	2.8	13.6
E108WT P7	1	6.8	3	16	E111 P6	1	6.2	3.3	14.1	E101 P5	1	7.7	3.9	20.3	C6/1-15-15 P6	1	6.9	3	15.1	97x113-5 P5	1	6.8	3.4	17.5	C4 P7	1	7.6	3.6	18.8	C6/1-15-13 P5	1	6.4	3.1	14.2	C2 P6	1	6.6	3.3	17.1	C6/1-17-16 P5	1	6.7	3.5	17.5	C3 P7	1	5.5	2.8	10.5
E108WT P7	1	6.2	2.8	12.4	E111 P6	1	7.8	3.7	20.7	E101 P5	1	6.7	3.4	16	C6/1-15-15 P6	1	6.4	3.8	18	97x113-5 P5	1	5.8	2.9	12.4	C4 P7	1	7.3	4	21.5	C6/1-15-13 P5	1	6.1	2.7	12.1	C2 P6	1	5.6	2.8	11.4	C6/1-17-16 P5	1	5.8	2.9	12.6	C3 P7	1	6.7	3.3	15.9
E108WT P7	1	7.1	3.4	16.9	E111 P6	1	6.3	3.7	17.3	E101 P5	1	6.8	3.3	15.4	C6/1-15-15 P6	1	7.3	3.5	18.9	97x113-5 P5	1	6.2	3	13.6	C4 P7	1	9.2	4.6	24.3	C6/1-15-13 P5	1	5.9	2.8	12.5	C2 P6	1	6.8	2.7	13.7	C6/1-17-16 P5	1	6.8	3.3	16.7	C3 P7	1	7.1	3	14.9
E108WT P7	1	7.2	3.6	19.1	E111 P6	1	5.9	2.8	12.1	E101 P5	1	6.6	3.4	16.1	C6/1-15-15 P6	1	7	3.2	15.6	97x113-5 P5	1	6.6	3.5	16.2	C4 P7	1	6.4	3.1	13.3	C6/1-15-13 P5	1	7.1	2.8	13.5	C2 P6	1	6.6	3.6	17.8	C6/1-17-16 P5	1	7.1	3.3	16.9	C3 P7	1	6.8	3.2	16
E108WT P7	1	7.3	3.3	17.4	E111 P6	1	5.9	2.9	12.4	E101 P5	1	6.9	3.6	17.5	C6/1-15-15 P6	1	7.2	3.5	19.1	97x113-5 P5	1	6.2	3.4	15.6	C4 P7	1	7.2	3.4	18.3	C6/1-15-13 P5	1	6.8	3.7	18.8	C2 P6	1	6.4	3	13.6	C6/1-17-16 P5	1	7.2	3.6	18.4	C3 P7	1	6.6	3.2	15.5
E108WT P7	1	6.2	3	13.6	E111 P6	1	6.4	3	14.5	E101 P5	1	6.4	3.1	13.8	C6/1-15-15 P6	1	7	3.7	19.2	97x113-5 P5	1	5.2	2.5	9.2	C4 P7	1	5	2.5	8.9	C6/1-15-13 P5	1	7.2	3.1	15.2	C2 P6	1	7.5	3.9	21	C6/1-17-16 P5	1	5.9	2.9	12.8	C3 P7	1	8.3	3.4	18.4
E108WT P7	1	7.5	3.7	19.9	E111 P6	1	6.4	3	13.9	E101 P5	1	6.8	3.6	16.5	C6/1-15-15 P6	1	6.4	3.1	15	97x113-5 P5	1	6.2	2.7	12.9	C4 P7	1	6.5	3.7	18.3	C6/1-15-13 P5	1	7.3	3.2	16.7	C2 P6	1	6.6	3.7	18.2	C6/1-17-16 P5	1	6.6	3.6	17.9	C3 P7	1	6.4	3.6	16.9
E108WT P7	1	5.9	2.8	11.6	E111 P6	1	6.7	3.1	15.7	E101 P5	1	6.7	3.4	16.7	C6/1-15-15 P6	1	7	2.8	13.6	97x113-5 P5	1	7.7	2.9	15.3	C4 P7	1	8.8	3.9	20.7	C6/1-15-13 P5	1	6.6	3.4	16.5	C2 P6	1	7.1	3.3	18.1	C6/1-17-16 P5	1	6.4	3.3	15.3	C3 P7	1	7.1	3.3	16.6
E108WT P7	1	6.6	3	14.6	E111 P6	1	6.5	3.2	15.8	E101 P5	1	6.4	2.9	13.2	C6/1-15-15 P6	1	7.4	3	15.1	97x113-5 P5	1	6.2	3	11.8	C4 P7	1	7.8	3.4	17.7	C6/1-15-13 P5	1	6.2	2.9	13.9	C2 P6	1	7	3.8	20	C6/1-17-16 P5	1	7.4	3.5	18.8	C3 P7	1	7	3.1	14.3
E108WT P7	1	7.1	4	20.9	E111 P6	1	5.3	2.7	10.5	E101 P5	1	6.4	3	14.1	C6/1-15-15 P6	1	6.6	3.3	15.5	97x113-5 P5	1	5.6	2.8	11.1	C4 P7	1	6	3.1	13.8	C6/1-15-13 P5	1	7.3	3.5	18.7	C2 P6	1	6.1	3.1	14	C6/1-17-16 P5	1	6.3	3	13.7	C3 P7	1	7.9	3.3	17.6
E108WT P7	1	7.6	3.3	17.7	E111 P6	1	6.9	3.2	17	E101 P5	1	6	2.7	12.3	C6/1-15-15 P6	1	6.9	4.3	22	97x113-5 P5	1	5.5	2.4	10.2	C4 P7	1	7.1	3.3	15.7	C6/1-15-13 P5	1	6.1	2.9	12.6	C2 P6	1	5.1	2.8	10.6	C6/1-17-16 P5	1	7.5	3.4	17.6	C3 P7	1	6.7	3.6	17.3
E108WT P7	1	6.6	3	14.3	E111 P6	1	6.7	3.2	15.4	E101 P5	1	5.4	2.5	10	C6/1-15-15 P6	1	6.8	3	14.6	97x113-5 P5	1	5.7	3.1	13.2	C4 P7	1	7.4	3.9	19.6	C6/1-15-13 P5	1	6.8	3.6	18.3	C2 P6	1	7.3	3.3	17.2	C6/1-17-16 P5	1	5.6	2.8	11.6	C3 P7	1	7	3.6	17.5
E108WT P7	1	6.8	3.4	15.9	E111 P6	1	6.8	3.7	18.9	E101 P5	1	6.5	3	12.9	C6/1-15-15 P6	1	7	3.1	14.8	97x113-5 P5	1	5.8	2.7	11.3	C4 P7	1	6.2	2.9	12.9	C6/1-15-13 P5	1	6.3	3.4	16.2	C2 P6	1	6.9	3.1	16.1	C6/1-17-16 P5	1	5.9	2.8	12.1	C3 P7	1	7.3	3.2	17.4
E108WT P7	1	6	3	12.8	E111 P6	1	8.1	3.1	15.6	E101 P5	1	6.2	2.7	12.5	C6/1-15-15 P6	1	6.2	3.2	13.9	97x113-5 P5	1	5.8	2.3	10.4	C4 P7	1	6.6	3.2	14.8	C6/1-15-13 P5	1	6.4	2.7	12.8	C2 P7	1	7.6	3.4	18.1	C6/1-17-16 P5	1	5.8	2.9	12.6	C3 P7	1	7	3.4	17.7
E108WT P7	1	6.3	3.1	14.8	E111 P6	1	6.4	2.8	13.3	E101 P5	1	5.7	3.5	14.3	C6/1-15-15 P6	1	7.2	3	16.5	97x113-5 P5	1	6	3.2	13.8	C4 P7	1	6.8	3.1	16	C6/1-15-13 P5	1	6.2	2.9	13.3	C2 P7	1	7.4	3.5	18.6	C6/1-17-16 P5	1	6.5	3.1	15.1	C3 P7	1	6.3	3.5	15.9
E108WT P7	1	6.7	3.2	16.2	E111 P6	1	8.4	3.7	19.4	E101 P5	1	7.1	3	16.1	C6/1-15-15 P6	1	7.8	3.2	17.4	97x113-5 P5	1	5.8	2.5	10.6	C4 P7	1	7.2	3.3	17.6	C6/1-15-13 P5	1	6.5	3.1	14.4	C2 P7	1	7.3	3.7	20.2	C6/1-17-16 P5	1	6.8	3.2	16.6	C3 P7	1	5.9	2.6	11.6
E108WT P7	1	6	3	12.6	E111 P6	1	6.4	3.1	15.1	E101 P5	1	6.9	2.9	14.8	C6/1-15-15 P6	1	7	2.8	15.4	97x113-5 P5	1	5.6	2.4	10.1	C4 P7	1	7.5	3.1	17	C6/1-15-13 P5	1	6.7	3.4	16.4	C2 P7	1	6.4	3.3	15.2	C6/1-17-16 P5	1	6.5	3.9	18.3	C3 P7	1	6.7	2.9	13.6
E108WT P7	1	6.6	3	15.1	E111 P6	1	6.4	3.7	17.5	E101 P5	1	6.4	2.9	13.2	C6/1-15-15 P6	1	7.1	3.4	17.4	97x113-5 P5	1	5.4	2.4	9.8	C4 P7	1	6.7	3.5	16.6	C6/1-15-13 P5	1	6.5	2.9	14.1	C2 P7	1	7.1	3.6	18.6	C6/1-17-16 P5	1	6.7	3	15.6	C3 P7	1	6.5	3.4	15.8
E108WT P7	1	7.3	3.8	21.1	E111 P6	1	6.1	2.9	12.8	E101 P5	1	5.8	3.2	14.1	C6/1-15-15 P6	1	7.5	3.2	17.9	97x113-5 P5	1	6.6	2.9	12.6	C4 P7	1	7.4	3.4	17.9	C6/1-15-13 P5	1	7.1	3	16	C2 P7	1	5.8	3.9	17.6	C6/1-17-16 P5	1	4.9	2.7	10.1	C3 P7	1	6.2	3.3	13.7
E108WT P7	1	7.8	3	18	E111 P6	1	7.3	3.5	19	E101 P5	1	7.6	3.3	17.6	C6/1-15-15 P6	1	6	2.6	10.9	97x113-5 P6	1	8.2	3.6	18.9	C4 P7	1	7.2	3.5	18.4	C6/1-15-13 P5	1	7.5	3.3	19	C2 P7	1	7.2	3.7	19.6	C6/1-17-16 P5	1	6.7	2.9	14.8	C3 P7	1	5.6	2.7	10.7
E108WT P7	1	7.2	3.7	20.6	E111 P6	1	6.8	3.5	17.8	E101 P5	1	7	3.3	16.8	C6/1-15-15 P6	1	7	3.7	19.4	97x113-5 P6	1	6.5	3.4	16.4	C4 P7	1	7.5	3.4	19.2	C6/1-15-13 P5	1	9	3.4	18.6	C2 P7	1	6.8	3.9	19.8	C6/1-17-16 P5	1	7.2	3.4	17.4	C3 P7	1	7.2	3.3	17
E108WT P7	1	7.1	3.6	17.9	E111 P6	1	5	2.6	9.9	E101 P5	1	7.2	3.5	18.5	C6/1-15-15 P6	1	7.1	3.4	17.9	97x113-5 P6	1	6.5	3.2	15.3	C4 P7	1	6.8	3.3	16.8	C6/1-15-13 P5	1	6.4	3.2	15.8	C2 P7	1	7.6	4.1	22.3	C6/1-17-16 P5	1	6.6	3.9	18.7	C3 P7	1	6.6	3.3	15.8
E108WT P7	1	6.5	3.2	14.9	E111 P6	1	6.5	3.7	16.8	E101 P5	1	6.7	2.9	13.7	C6/1-15-15 P6	1	7.6	3.6	18.8	97x113-5 P6	1	5.9	2.8	12.1	C4 P7	1	6.7	3.7	18.7	C6/1-15-13 P5	1	5.6	2.8	11.7	C2 P7	1	6.2	3.1	14.7	C6/1-17-16 P5	1	6.3	3.2	15	C3 P7	1	6	2.9	12.6
E108WT P7	1	7.3	4.1	21.2	E111 P6	1	6.5	3.3	15.8	E101 P5	1	6.8	3	14.6	C6/1-15-15 P6	1	7	3.6	19.3	97x113-5 P6	1	6.4	3.1	14.2	C4 P7	1	7	3.3	17.4	C6/1-15-13 P5	1	7.1	3.3	16	C2 P7	1	6.1	3.1	13.6	C6/1-17-16 P5	1	6.8	3.3	17.1	C3 P7	1	6.5	3	14.7
E108WT P7	1	6.7	3	14.9	E111 P6	1	6.5	3.1	15.5	E101 P5	1	5.8	2.6	11.7	C6/1-15-15 P6	1	7	3.8	20.3	97x113-5 P6	1	12.8	2	6.2	C4 P7	1	6.5	3.1	14.5	C6/1-15-13 P5	1	6.6	3.6	18	C2 P7	1	8.1	3.4	19.5	C6/1-17-16 P5	1	6.7	3	14.6	C3 P7	1	6.7	2.7	13.2
E108WT P7	1	6.1	3.3	14.7	E111 P6	1	7	3.8	20.5	E101 P5	1	6.9	3.3	16.1	C6/1-15-15 P6	1	7	3.1	15.6	97x113-5 P6	1	6.3	3.5	16.8	C4 P7	1	5.7	2.9	11.8	C6/1-15-13 P5	1	6.6	3.1	14.6	C2 P7	1	6.9	3.5	18.1	C6/1-17-16 P5	1	6.7	3.3	17.5	C3 P7	1	6.2	3.1	14.3
E108WT P7	1	6.7	3.2	16.2	E111 P6	1	8	3.9	20.5	E101 P5	1	7.4	3.4	18.4	C6/1-15-15 P6	1	7.3	3.5	19	97x113-5 P6	1	9.1	3.2	18.3	C4 P7	1	7.3	3.5	18.4	C6/1-15-13 P5	1	6.6	3	14.8	C2 P7	1	6.4	3.3	15.6	C6/1-17-16 P5	1	5.5	2.3	10	C3 P7	1	7.1	3.2	16.9
E108WT P7	1	6.8	4.2	21.3	E111 P6	1	6.4	3.8	18.1	E101 P5	1	6	3	13.2	C6/1-15-15 P6	1	7.3	3.4	18.2	97x113-5 P6	1	5.2	2.5	9.6	C4 P7	1	7.7	4	21.8	C6/1-15-13 P5	1	6.1	3.8	17.3	C2 P7	1	7	3.9	20.7	C6/1-17-16 P5	1	7	3.7	19.4	C3 P7	1	6.8	3.3	17.2
E108WT P7	1	7.2	3.5	17.9	E111 P6	1	6.8	3.5	17.8	E101 P5	1	6.1	2.7	12	C6/1-15-15 P6	1	7.4	3.4	18.2	97x113-5 P6	1	6.1	2.9	13.3	C4 P7	1	7.9	4.1	23	C6/1-15-13 P5	1	6.4	2.9	13.6	C2 P7	1	7.2	3.3	17.7	C6/1-17-16 P5	1	5.9	3.7	15.7	C3 P7	1	6.3	3.1	13.7
E108WT P7	1	6.5	3.6	17.5	E111 P6	1	6.3	3.3	15.4	E101 P5	1	7.5	3.2	17	C6/1-15-15 P6	1	7.5	4	21	97x113-5 P6	1	6.3	2.8	13.2	C4 P7	1	7.1	3.6	18.7	C6/1-15-13 P5	1	6.8	2.7	13.3	C2 P7	1	6.9	3.6	19.4	C6/1-17-16 P5	1	6.2	3.3	14.8	C3 P7	1	6.9	2.7	12.3
E108WT P7	1	7.5	3.6	19	E111 P6	1	7.1	3.6	18	E101 P5	1	6.4	2.6	11.7	C6/1-15-15 P6	1	6.9	2.3	11	97x113-5 P6	1	6.5	3.3	15.7	C4 P7	1	7	3.5	18.4	C6/1-15-13 P5	1	5.9	2.3	10.1	C2 P7	1	7.3	3.4	18.3	C6/1-17-16 P5	1	7	3.4	17.8	C3 P7	1	5.5	3.3	13.9
E108WT P7	1	7.5	3.2	16	E111 P6	1	6.9	3.4	16.6	E101 P5	1	6.6	3.1	14.9	C6/1-15-15 P6	1	7.1	3	16	97x113-5 P6	1	5.9	2.8	11.7	C4 P7	1	8.4	3.3	18.4	C6/1-15-13 P5	1	6.9	3	15.6	C2 P7	1	7.8	3.2	17.3	C6/1-17-16 P5	1	6.9	3.4	17.3	C3 P7	1	6.3	3.2	14.7
E108WT P7	1	6.8	3.8	18	E111 P6	1	6.6	3	14.8	E101 P5	1	7.8	3.8	21.4	C6/1-15-15 P6	1	6.4	2.8	13.3	97x113-5 P6	1	6.2	3.4	16	C4 P7	1	7.1	3.5	18.4	C6/1-15-13 P5	1	6.9	3.3	16.1	C2 P7	1	7	3.2	15.3	C6/1-17-16 P5	1	6.4	3.2	15.8	C3 P7	1	7.1	3.3	16.4
E108WT P7	1	7	3.4	18.2	E111 P6	1	6	2.9	12.1	E101 P5	1	5.2	3.1	12	C6/1-15-15 P6	1	7.1	4.1	21.4	97x113-5 P6	1	6.4	3.3	15.2	C4 P7	1	6.2	3	13.4	C6/1-15-13 P5	1	6.1	2.8	12.3	C2 P7	1	6.4	3.5	16.6	C6/1-17-16 P5	1	6.6	3.9	19.2	C3 P7	1	5.5	2.5	9.8
E108WT P7	1	6.9	2.8	13.9	E111 P6	1	5	2.1	8	E101 P5	1	6.7	2.7	12.6	C6/1-15-15 P6	1	7.9	3.7	19.6	97x113-5 P6	1	6.8	3.2	15.6	C4 P7	1	7.4	3.5	18.3	C6/1-15-13 P5	1	6.2	3.2	14.2	C2 P7	1	7.1	4	20.7	C6/1-17-16 P5	1	6.3	3.1	14.1	C3 P7	1	5.9	3.9	12.5
E108WT P7	1	7	3.4	17.1	E111 P6	1	6.3	3	14.4	E101 P5	1	6.5	3.4	16.1	C6/1-15-15 P6	1	6.7	3.4	17.3	97x113-5 P6	1	7.1	3.5	18.6	C4 P7	1	8.1	3.8	21.7	C6/1-15-13 P5	1	5.8	2.6	10.8	C2 P7	1	6	2.9	12.9	C6/1-17-16 P5	1	6.5	3.1	15.2	C3 P7	1	6.8	3.5	17.6
E108WT P7	1	6.9	3.3	16.8	E111 P6	1	5.7	2.8	11.6	E101 P5	1	6.5	3.5	16.3	C6/1-15-15 P6	1	7	3.1	16.1	97x113-5 P6	1	6.4	3.3	16.1	C4 P7	1	7	3.7	18.9	C6/1-15-13 P5	1	6.5	3.6	16.6	C2 P7	1	7.3	3.5	17.6	C6/1-17-16 P5	1	5.4	2.7	10.9	C3 P7	1	6.7	3.4	16.4
E108WT P7	1	6.8	3.3	17	E111 P6	1	6.4	2.9	13.6	E101 P5	1	6.4	2.7	12.9	C6/1-15-15 P6	1	7.1	3.5	18.8	97x113-5 P6	1	6.3	3.5	16.6	C4 P7	1	7.1	3.6	18.4	C6/1-15-13 P5	1	5.9	2.6	11.6	C2 P7	1	6.4	3.3	15.1	C6/1-17-16 P5	1	6.9	3.5	17.3	C3 P7	1	7.3	3	15.8
E108WT P7	1	6.7	3.4	17.1	E111 P6	1	7.6	3.9	21.1	E101 P5	1	7.1	3	14.8	C6/1-15-15 P6	1	6	2.4	9.8	97x113-5 P6	1	6.2	3.3	14	C4 P7	1	6.9	4.3	17.2	C6/1-15-13 P5	1	5.5	2.6	10.1	C2 P7	1	6.9	3.5	18.7	C6/1-17-16 P5	1	6.3	2.9	13.3	C3 P7	1	6.8	3.1	16
E108WT P7	1	6.5	3.4	15.8	E111 P6	1	6.8	3.2	15.9	E101 P5	1	6.8	3.3	16.7	C6/1-15-15 P6	1	7.1	3.8	18.8	97x113-5 P6	1	7.1	3.3	17.3	C4 P7	1	6.5	3.9	19	C6/1-15-13 P5	1	5.8	2.7	11.1	C2 P7	1	7.1	3.5	19.3	C6/1-17-16 P5	1	5.5	2.9	11.8	C3 P7	1	6.9	4	19.1
E108WT P7	1	7.8	3.4	20	E111 P6	1	6.7	3	14.4	E101 P5	1	6.4	3.2	15.2	C6/1-15-15 P6	1	7.6	3	16.2	97x113-5 P6	1	5.7	2.9	12.2	C4 P7	1	7.4	3.6	20.1	C6/1-15-13 P5	1	4.4	1.6	5.4	C2 P7	1	4.1	3.7	8.9	C6/1-17-16 P5	1	6.5	3	14.4	C3 P7	1	6.6	3.8	18.6
E108WT P7	1	6.9	3.9	20	E111 P6	1	7.3	3.8	20	E101 P5	1	6.9	3.7	17.8	C6/1-15-15 P6	1	7.2	3.3	16.8	97x113-5 P6	1	6.6	3.7	17.7	C4 P7	1	7.1	3.6	20.4	C6/1-15-13 P5	1	6.4	2.7	12.7	C2 P7	1	6.2	3.5	15.3	C6/1-17-16 P5	1	6.6	3.2	16.2	C3 P7	1	6	2.8	11.9
E108WT P7	1	6.1	3	13.6	E111 P6	1	6.6	3.3	15.9	E101 P5	1	6.7	3.2	15.2	C6/1-15-15 P6	1	7.1	3	15.7	97x113-5 P6	1	5.8	2.7	11.3	C4 P7	1	7.6	3.3	17.9	C6/1-15-13 P6	1	9.1	3.5	19	C2 P7	1	7.1	3.3	16.6	C6/1-17-16 P5	1	6.6	3.3	15.8	C3 P7	1	7	3.6	17.8
E108WT P7	1	7.3	3.6	18.9	E111 P6	1	6.7	3.3	16.5	E101 P5	1	6.8	3.2	14.9	C6/1-15-15 P6	1	6.9	4.2	20.8	97x113-5 P6	1	6.5	2.9	14	C4 P7	1	7.4	3.2	16.5	C6/1-15-13 P6	1	8.4	1.9	7.5	C2 P7	1	6.8	3.5	18.3	C6/1-17-16 P5	1	6.2	3.6	16.8	C3 P7	1	7.1	3.7	19.4
E108WT P7	1	7.2	3.5	18.9	E111 P6	1	6.3	3.3	15.3	E101 P5	1	6.2	2.7	12.1	C6/1-15-15 P6	1	7.3	4	20.1	97x113-5 P6	1	7.7	3.3	15.8	C4 P7	1	7.6	3.3	18.5	C6/1-15-13 P6	1	8.7	3	16.4	C2 P7	1	6.8	3.7	19.1	C6/1-17-16 P5	1	6.8	3.2	16.6	C3 P7	1	6.1	3.2	15.4
E108WT P7	1	6.8	3.2	16.8	E111 P6	1	6.6	3.7	19	E101 P5	1	6.2	2.8	13.1	C6/1-15-15 P6	1	6.7	3.2	16.2	97x113-5 P6	1	7	3.5	18.7	C4 P7	1	5.2	3	11.2	C6/1-15-13 P6	1	6.9	3.4	17.3	C2 P7	1	6.9	3.9	20.1	C6/1-17-16 P5	1	6.3	3.2	15.2	C3 P7	1	6.2	2.5	11.5
E108WT P7	1	6.8	3.8	18.7	E111 P6	1	6.9	3.4	16.5	E101 P5	1	6.6	3.2	15.9	C6/1-15-15 P6	1	6.4	2.5	12.1	97x113-5 P6	1	5.9	2.9	13.1	C4 P7	1	6.7	3.2	16.1	C6/1-15-13 P6	1	6.9	3.2	15.8	C2 P7	1	7.3	3.6	18.8	C6/1-17-16 P5	1	5.9	3.3	14.9	C3 P7	1	5.4	3.1	12.2
E108WT P7	1	7.4	3.2	17.4	E111 P6	1	6.5	3	14.5	E101 P5	1	6.1	2.8	13.5	C6/1-15-15 P6	1	6.3	2.9	13	97x113-5 P6	1	6.8	3.3	16.7	C4 P7	1	7.3	3.7	20.8	C6/1-15-13 P6	1	6.5	4.2	20.6	C2 P7	1	6.9	3.7	20.1	C6/1-17-16 P5	1	6.1	3.1	14	C3 P7	1	7.5	3.3	17.9
E108WT P7	1	6.4	3.2	15.4	E111 P6	1	6.7	3.3	16.1	E101 P5	1	6.7	3.6	17	C6/1-15-15 P6	1	7	3.3	17.3	97x113-5 P6	1	7.1	4.1	21.8	C4 P7	1	6.1	3	13.9	C6/1-15-13 P6	1	7.3	3.6	19.5	C2 P7	1	7.4	3.3	17.5	C6/1-17-16 P5	1	6.5	3.8	18	C3 P7	1	6.9	3.3	16.6
E108WT P7	1	6.1	3	13.5	E111 P6	1	7	3.5	18.6	E101 P5	1	7.2	3.2	16.1	C6/1-15-15 P6	1	7.2	3	15.6	97x113-5 P6	1	6.8	3.2	15.1	C4 P7	1	6.7	3.3	16.8	C6/1-15-13 P6	1	6.3	3.5	16.3	C2 P7	1	7	3.9	20.9	C6/1-17-16 P5	1	6.7	2.9	15.3	C3 P7	1	6	2.8	12.2
E108WT P7	1	6.1	3.6	16.8	E111 P6	1	5.5	2.8	11.5	E101 P5	1	6.6	3	14.7	C6/1-15-15 P6	1	7.3	3.9	20.4	97x113-5 P6	1	6.5	3.1	15	C4 P7	1	6.4	3.1	14.4	C6/1-15-13 P6	1	6.6	3.1	15.1	C2 P7	1	5.7	3.8	16.2	C6/1-17-16 P5	1	5.4	2.6	10.1	C3 P7	1	7	3.4	16.9
E108WT P7	1	5.4	3.4	13.5	E111 P6	1	6.4	3.1	15.5	E101 P5	1	6.3	2.9	12.8	C6/1-15-15 P6	1	5.6	2.8	10.2	97x113-5 P6	1	6.5	3.7	17.9	C4 P7	1	7.7	3	17.3	C6/1-15-13 P6	1	6.1	2.9	12.8	C2 P7	1	8.1	3.3	18.6	C6/1-17-16 P5	1	6.9	3.1	16.3	C3 P7	1	6.6	3.8	19.3
E108WT P7	1	7	3.2	16.6	E111 P6	1	6.3	2.8	12.2	E101 P5	1	6.8	3.4	16.5	C6/1-15-15 P6	1	7	3.5	18.1	97x113-5 P6	1	6.4	3.1	15	C4 P7	1	7.1	3.6	17.8	C6/1-15-13 P6	1	7.1	3.6	17.7	C2 P7	1	7.2	3.6	18.8	C6/1-17-16 P5	1	4.7	2.4	8	C3 P7	1	6.9	3.2	16
E108WT P7	1	6.7	3.4	16.1	E111 P6	1	6.5	3.3	15.6	E101 P5	1	6.8	3.2	15.6	C6/1-15-15 P6	1	6.3	2.8	12.6	97x113-5 P6	1	8.9	3.5	18.5	C4 P7	1	5.7	3	11.6	C6/1-15-13 P6	1	6.8	3.3	17.3	C2 P7	1	6.6	3.3	16.5	C6/1-17-16 P5	1	7.1	3.5	17.3	C3 P7	1	6.7	3.1	15.3
[truncated: 2,183 more rows]
[truncated: 20 more columns]
