# Supplementary material for: COMPOSITUM 2/ WHEAT FRIZZY PANICLE dosage dependently regulates inflorescence and root architecture in Triticeae cereals
Source: Plant J. 2026 Jul 23;127(2):e71040. doi: 10.1111/tpj.71040 (PMC13394734; doi:10.1111/tpj.71040)
Supplement: Supplementary file 1 — Figure S1. Spike meristem developmental time course of rtt1.a mutant. Figure S2. WGS mapping of RTT1.b and rtt1.a reads. Figure S3. Spike phenotypes of new compositum 2 mutant alleles. Figure S4. Allelism analysis of rattail 1.a and compositum 2.g. Figure S5. Expression patterns of SHORT VEGETATIVE PHASE, SQUAMOSA, and SEPALLATA MADS box genes in RTT1.b and rtt1.a. Figure S6. Generic cloning vector pNB38 (GenBank‐ID OR479081). Figure S7. Genotypic analyses and documentation of WFZP primary mutants. Figure S8. Sanger chromatograms of all mutated and inherited WFZP mutant alleles. Figure S9. Measured and normalized parameters of plant phenotyping of WFZP mutants growing under field‐like conditions. Figure S10. Automatic phenotyping of root and shoot growth of WFZP mutants. Figure S11. Disrupted AP2/ERF domains. Figure S12. Bowman and rattail 1 COM2 AP2/ERF domains predicted in the presence of DNA with AlphaFold3. Figure S13. Electrostatic surface distribution of COM2 AP2/ERF domains of Bowman and rattail 1. Figure S14. Arginine hydrogen bonds during molecular dynamics simulation. Figure S15. CU sequence repeats in 3′ UTR of COM2 and WFZP. Figure S16. Spike and plant architecture related traits in RTT1.b and rtt1.a. Figure S17. Coding sequences of WFZP homoeoalleles. Figure S18. Root expression of WFZP homoeoalleles. Table S1. Germplasm screened for rtt1 segregation analysis. Table S2. Oligonucleotides and vectors used. Table S3. SNP and deletion mapping in rtt1.a and RTT1.b based on WGS (extra file). Table S4. irregular spike mutants with spike branching screened for identifying mutations in COM2. Table S5. Differentially expressed genes in the rtt1 mutant (extra file). Table S6. FIMO motif scanning in rtt1‐dependently up‐ and down‐regulated genes (extra file). Table S7. XSTREME motif enrichment in rtt1‐dependently up‐ and down‐regulated genes (extra file). Table S8. Off‐target analyses in wheat. Table S9. Genotyping of primary WFZP mutants and their progeny. Table S1 [file TPJ-127-0-s002.zip › tpj71040-sup-0010-Table S17.xlsx]

## Sheet: Tabelle1
Table S17. Grain yield from WFZP mutants grown under greenhouse conditions
grey: outliers with individual MAD >2,5xMAD of all values; * in-frame mutation
	Bobwhite								aBD												AbD							Ab*D												ABd
	E108-1-1	E108-1-2	E108-1-3	E108-1-4	E108-1-5	E108-1-6	Median	Standard deviation	E111-4-2-1-1-1	E111-4-2-1-1-2	E111-4-2-1-1-3	E111-4-2-1-1-4	E111-4-2-1-1-5	E111-4-2-1-1-6	C6/A-1-17-1	C6/A-1-17-4	C6/A-1-20-5	C6/A-1-20-12	Median	Standard deviation	E101-1-1-1-2-2	E101-1-1-1-2-3	E101-1-1-1-2-4	E101-1-1-1-2-5	E101-1-1-1-2-6	Median	Standard deviation	97x113-3-1-2-3-1	97x113-3-1-2-3-2	97x113-3-1-2-3-3	97x113-3-1-2-3-4	97x113-3-1-2-3-5	97x113-3-1-2-3-6	C6/A-1-15-1	C6/A-1-15-4	C6/A-1-15-12	C6/A-1-15-15	Median	Standard deviation	97x113-5-3-1-1-1	97x113-5-3-1-1-2	97x113-5-3-1-1-3	97x113-5-3-1-1-4	97x113-5-3-1-1-5	97x113-5-3-1-1-6	E111-4-8-DH1-1	E111-4-8-DH1-2	E111-4-8-DH1-3	E111-4-8-DH1-4
TGW [g]	28.49	38.66	28.32	30.12	29.11	27.98	28.8	4.0936	25.96	31.99	33.92	30.58	28.18	32.55	40	42.98	24.95	34.26	32.27	5.71126	32	27.55	31.33	30.79	37.29	31.33	3.51722	35.44	38.32	42.32	37.84	37.47	37.13	39.89	38.03	32.55	42.81	37.935	3.02709	39.39	46.27	40.52	35.57	29.94	33.44	37.39	22.5	26.36	37.5
Spike number	5	4	8	7	7	5	6	1.54919	9	6	7	8	6	7	3	3	5	6	6	1.94365	4	7	6	7	5	6	1.30384	7	6	6	5	8	7	3	2	4	3	5.5	2.02485	5	3	5	6	8	6	5	7	10	4
Grains per spike	64	67	14	32	33	63	33.5	18.7925	62	62	41	61	30	37	45	30	9	54	30	15.7936	21	55	48	30	51	28	15.8157	17	20	14	8	30	27	49	24	46	55	22	12.1325	43	38	27	32	24	21	5	2	13	19
	39	26	16	57	57	71			41	42	32	37	51	21	22	18	52	60			27	26	67	47	19			30	29	32	38	24	22	30	42	59	26			63	18	38	36	21	65	2	0	31	3
	22	52	44	53	64	41			24	16	35	18	32	36	22	46	49	16			20	8	36	56	28			9	37	17	22	18	22	14		27	15			25	24	29	28	27	38	9	1	22	3
	53	19	43	15	44	69			16	34	26	31	38	50			51	22			47	46	32	29	39			19	15	3	19	3	18			22				59		41	44	43	32	7	0	25	3
	24		24	51	34	29			18	2	20	38	24	65			37	25				7	27	24	18			4	15	11	28	20	18							39		18	26	30	20	0	5	22
			28	16	17				10	25	19	26	40	31				18				8	18	24				25	38	18		24	13										26	13	42		2	16
			18	20	11				16		8	19		13								9		30				32				22	30											10			2	7
			16						15			12																				22																18
									7																																							0
																																																0
Grain yield per spike [g]	1.82336	2.59022	0.39648	0.96384	0.96063	1.76274	0.98974	0.538306	1.60952	1.98338	1.39072	1.86538	0.8454	1.20435	1.8	1.2894	0.22455	1.85004	0.8565	0.380602	0.672	1.51525	1.50384	0.9237	1.90179	0.89291	0.350019	0.60248	0.7664	0.59248	0.30272	1.1241	1.00251	1.95461	0.91272	1.4973	2.35455	0.81686	0.283531	1.69377	1.75826	1.09404	1.13824	0.71856	0.70224	0.18695	0.045	0.34268	0.7125
	1.11111	1.00516	0.45312	1.71684	1.65927	1.98658			1.06436	1.34358	1.08544	1.13146	1.43718	0.68355	0.88	0.77364	1.2974	2.0556			0.864	0.7163	2.09911	1.44713	0.70851			1.0632	1.11128	1.35424	1.43792	0.89928	0.81686	1.1967	1.59726	1.92045	1.11306			2.48157	0.83286	1.53976	1.28052	0.62874	2.1736	0.07478	0	0.81716	0.1125
	0.62678	2.01032	1.24608	1.59636	1.86304	1.14718			0.62304	0.51184	1.1872	0.55044	0.90176	1.1718	0.88	1.97708	1.22255	0.54816			0.64	0.2204	1.12788	1.72424	1.04412			0.31896	1.41784	0.71944	0.83248	0.67446	0.81686	0.55846		0.87885	0.64215			0.98475	1.11048	1.17508	0.99596	0.80838	1.27072	0.33651	0.0225	0.57992	0.1125
	1.50997	0.73454	1.21776	0.4518	1.28084	1.93062			0.41536	1.08766	0.88192	0.94798	1.07084	1.6275			1.27245	0.75372			1.504	1.2673	1.00256	0.89291	1.45431			0.67336	0.5748	0.12696	0.71896	0.11241	0.66834			0.7161				2.32401		1.66132	1.56508	1.28742	1.07008	0.26173	0	0.659	0.1125
	0.68376		0.67968	1.53612	0.98974	0.81142			0.46728	0.06398	0.6784	1.16204	0.67632	2.11575			0.92315	0.8565				0.19285	0.84591	0.73896	0.67122			0.14176	0.5748	0.46552	1.05952	0.7494	0.66834							1.53621		0.72936	0.92482	0.8982	0.6688		0.1125	0.57992
			0.79296	0.48192	0.49487				0.2596	0.79975	0.64448	0.79508	1.1272	1.00905				0.61668				0.2204	0.56394	0.73896				0.886	1.45616	0.76176		0.89928	0.48269										0.92482	0.38922	1.40448		0.045	0.42176
			0.50976	0.6024	0.32021				0.41536		0.27136	0.58102		0.42315								0.24795		0.9237				1.13408				0.82434	1.1139											0.2994			0.045	0.18452
			0.45312						0.3894			0.36696																				0.82434																0.47448
									0.18172																																							0
																																																0
Grain yield per plant [g]	9.1168	10.3609	3.17184	6.74688	6.72441	8.8137	6.53404	3.17872	14.4857	11.9003	9.73504	14.923	5.0724	8.43045	5.4	3.8682	1.12275	11.1002	4.7985	2.30166	2.688	10.6067	9.02304	6.4659	9.50895	5.17272	2.38689	4.21736	4.5984	3.55488	1.5136	8.9928	7.01757	5.86383	1.82544	5.9892	7.06365	4.67838	2.24582	8.46885	5.27478	5.4702	6.82944	5.74848	4.21344	0.93475	0.315	3.4268	2.85
	5.55555	4.02064	3.62496	12.0179	11.6149	9.9329			9.57924	8.06148	7.59808	9.05168	8.62308	4.78485	2.64	2.32092	6.487	12.3336			3.456	5.0141	12.5947	10.1299	3.54255			7.4424	6.66768	8.12544	7.1896	7.19424	5.71802	3.5901	3.19452	7.6818	3.33918			12.4078	2.49858	7.6988	7.68312	5.02992	13.0416	0.3739	0	8.1716	0.45
	3.1339	8.04128	9.96864	11.1745	13.0413	5.7359			5.60736	3.07104	8.3104	4.40352	5.41056	8.2026	2.64	5.93124	6.11275	3.28896			2.56	1.5428	6.76728	12.0697	5.2206			2.23272	8.50704	4.31664	4.1624	5.39568	5.71802	1.67538		3.5154	1.92645			4.92375	3.33144	5.8754	5.97576	6.46704	7.62432	1.68255	0.1575	5.7992	0.45
	7.54985	2.93816	9.74208	3.1626	8.96588	9.6531			3.73824	6.52596	6.17344	7.58384	6.42504	11.3925			6.36225	4.52232			6.016	8.8711	6.01536	6.25037	7.27155			4.71352	3.4488	0.76176	3.5948	0.89928	4.67838			2.8644				11.6201		8.3066	9.39048	10.2994	6.42048	1.30865	0	6.59	0.45
	3.4188		5.43744	10.7528	6.92818	4.0571			4.20552	0.38388	4.7488	9.29632	4.05792	14.8102			4.61575	5.139				1.34995	5.07546	5.17272	3.3561			0.99232	3.4488	2.79312	5.2976	5.9952	4.67838							7.68105		3.6468	5.54892	7.1856	4.0128		0.7875	5.7992
			6.34368	3.37344	3.46409				2.3364	4.7985	4.51136	6.36064	6.7632	7.06335				3.70008				1.5428	3.38364	5.17272				6.202	8.73696	4.57056		7.19424	3.37883										5.54892	3.11376	8.42688		0.315	4.2176
			4.07808	4.2168	2.24147				3.73824		1.89952	4.64816		2.96205								1.73565		6.4659				7.93856				6.59472	7.7973											2.3952			0.315	1.8452
			3.62496						3.5046			2.93568																				6.59472																4.7448
									1.63548																																							0
																																																0
	0
[truncated: 67 more columns]
