# Supplementary material for: COMPOSITUM 2/ WHEAT FRIZZY PANICLE dosage dependently regulates inflorescence and root architecture in Triticeae cereals
Source: Plant J. 2026 Jul 23;127(2):e71040. doi: 10.1111/tpj.71040 (PMC13394734; doi:10.1111/tpj.71040)
Supplement: Supplementary file 1 — Figure S1. Spike meristem developmental time course of rtt1.a mutant. Figure S2. WGS mapping of RTT1.b and rtt1.a reads. Figure S3. Spike phenotypes of new compositum 2 mutant alleles. Figure S4. Allelism analysis of rattail 1.a and compositum 2.g. Figure S5. Expression patterns of SHORT VEGETATIVE PHASE, SQUAMOSA, and SEPALLATA MADS box genes in RTT1.b and rtt1.a. Figure S6. Generic cloning vector pNB38 (GenBank‐ID OR479081). Figure S7. Genotypic analyses and documentation of WFZP primary mutants. Figure S8. Sanger chromatograms of all mutated and inherited WFZP mutant alleles. Figure S9. Measured and normalized parameters of plant phenotyping of WFZP mutants growing under field‐like conditions. Figure S10. Automatic phenotyping of root and shoot growth of WFZP mutants. Figure S11. Disrupted AP2/ERF domains. Figure S12. Bowman and rattail 1 COM2 AP2/ERF domains predicted in the presence of DNA with AlphaFold3. Figure S13. Electrostatic surface distribution of COM2 AP2/ERF domains of Bowman and rattail 1. Figure S14. Arginine hydrogen bonds during molecular dynamics simulation. Figure S15. CU sequence repeats in 3′ UTR of COM2 and WFZP. Figure S16. Spike and plant architecture related traits in RTT1.b and rtt1.a. Figure S17. Coding sequences of WFZP homoeoalleles. Figure S18. Root expression of WFZP homoeoalleles. Table S1. Germplasm screened for rtt1 segregation analysis. Table S2. Oligonucleotides and vectors used. Table S3. SNP and deletion mapping in rtt1.a and RTT1.b based on WGS (extra file). Table S4. irregular spike mutants with spike branching screened for identifying mutations in COM2. Table S5. Differentially expressed genes in the rtt1 mutant (extra file). Table S6. FIMO motif scanning in rtt1‐dependently up‐ and down‐regulated genes (extra file). Table S7. XSTREME motif enrichment in rtt1‐dependently up‐ and down‐regulated genes (extra file). Table S8. Off‐target analyses in wheat. Table S9. Genotyping of primary WFZP mutants and their progeny. Table S1 [file TPJ-127-0-s002.zip › tpj71040-sup-0011-Table S18.xlsx]

## Sheet: Tabelle1
Table S18. Automatic root phenotyping of WFZP mutants - saRIA-data
grey: outliers with individual MAD >2,5xMAD of all values
Day	total length in mm			total volume in mm			surface area in mm			No. of root branching points			No. of root end points
	WT	aBD	AbD	WT	aBD	AbD	WT	aBD	AbD	WT	aBD	AbD	WT	aBD	AbD
3	49.032	13.968	15.156	1.4856	0.46709	0.55729	27.3912	8.8639	9.1768	54	13	15	60	19	19
	42.12	34.848	28.98	1.2654	0.85263	0.85927	19.526	15.7803	13.5264	49	39	25	51	43	25
	19.044	11.988	36.828	0.49532	0.42716	0.51843	9.9673	7.7359	10.494	20	11	49	26	15	41
	19.296	20.412	14.472	0.60131	0.4119	0.38573	10.4194	9.2029	8.3625	26	23	12	30	25	18
	63.18	42.732	28.368	1.7937	0.85134	0.88487	33.3131	15.502	16.2722	77	53	30	79	51	34
	38.412	16.596	20.88	0.5495	0.51103	0.89636	11.5191	10.0133	15.5153	54	13	12	54	21	19
	41.832	44.892	18.576	0.86182	0.86936	0.52928	15.382	18.2645	10.1101	52	57	19	56	55	23
Median	41.976	16.596	20.88	0.731565	0.447125	0.55729	13.4505	9.2029	10.302	53	18	17	55	21	19
Std-Dev	4.4528	9.10823	8.30041	0.412412	0.044408	0.211749	6.7772	3.04044	2.75191	2.36291	17.1309	7.3598	3.77492	10.8995	3.03315
6	108.504	69.192	52.488	2.3706	1.2932	0.80627	47.9677	28.2873	18.399	126	84	59	138	90	68
	102.132	86.004	71.964	2.2108	1.4193	1.735	42.4272	30.9098	30.8085	135	99	75	137	102	77
	53.208	52.884	68.472	0.99426	1.0783	0.746	22.711	22.6242	17.488	58	65	103	78	81	87
	56.304	49.968	25.884	1.1726	0.52482	0.41284	24.2707	13.6432	10.5216	66	72	33	77	81	41
	96.156	115.92	59.688	1.9692	1.9985	1.4794	41.976	41.9689	30.349	116	148	73	126	148	79
	50.256	73.548	103.572	0.86987	1.3378	2.8257	20.6666	29.9302	53.4017	61	90	114	66	107	138
	87.984	52.488	27.684	1.4549	0.6597	0.6043	30.6502	15.9316	13.6396	114	71	29	122	67	38
Median	87.984	61.038	64.08	1.4549	1.3155	0.776135	30.6502	29.1088	17.9435	116	78	73	131.5	85.5	78
Std-Dev	25.1225	14.5278	8.78776	0.605996	0.145584	0.522617	11.0541	8.73494	8.51882	26.7357	13.0141	32.2173	7.97392	14.8324	7.80491
10	98.28	33.048	31.644	1.8687	0.66475	0.41323	41.8227	15.5132	11.2689	110	28	34	124	34	44
	77.04	69.12	104.58	1.5263	1.1326	1.56	32.7696	26.581	33.9642	80	83	132	86	94	125
	35.928	46.152	49.284	0.55962	0.66044	0.45029	14.1722	16.3133	11.5251	43	57	68	59	68	72
	52.272	56.484	20.124	0.77032	0.64014	0.22934	18.4063	15.7632	6.2765	63	66	20	72	72	26
	87.516	92.88	57.708	1.6381	1.9916	0.97215	37.8116	44.1681	22.8653	97	109	74	111	125	78
	34.704	73.152	112.14	0.48938	1.0543	2.0645	12.6941	26.3547	47.9593	43	87	128	51	107	157
	74.52	51.768	35.244	1.0711	0.85045	0.63212	23.7786	21.1084	15.4694	97	52	46	101	55	56
Median	74.52	54.126	35.244	1.0711	0.7576	0.45029	23.7786	18.7109	11.5251	80	61.5	68	86	72	64
Std-Dev	25.0706	14.8437	14.833	0.552183	0.216478	0.28101	11.6562	5.21822	6.17743	27.0828	21.7386	43.9307	27.2134	31.346	34.1785
14	117.684	42.768	49.788	2.0139	0.56405	0.52472	47.8206	15.973	16.0255	137	47	55	165	53	69
	77.436	54.864	120.852	1.4085	0.98615	1.5668	32.0416	23.7803	35.7754	90	56	157	103	73	157
	58.14	46.224	61.2	0.94787	0.60597	0.55516	23.8146	16.6005	15.0544	64	47	83	89	65	85
	51.3	92.844	30.024	0.74921	0.94777	0.29529	18.4463	25.591	8.5331	63	115	42	78	140	46
	129.168	94.716	53.496	1.8054	1.6238	0.76476	43.4421	38.4121	20.6615	170	111	69	178	127	80
	46.728	74.016	134.568	0.59818	0.97059	2.4411	15.5053	25.2391	56.0471	60	88	154	70	100	176
	81.648	57.528	36.36	1.0661	0.74036	0.58583	25.7882	17.7399	14.9209	111	66	42	112	69	52
Median	77.436	56.196	49.788	1.00699	0.844065	0.55516	24.8014	23.7803	15.0544	77	61	55	96	69	69
Std-Dev	32.2873	18.8842	12.7435	0.445383	0.191012	0.167952	10.1115	7.82187	4.32801	31.3608	25.5767	17.7961	34.1609	17.3494	17.0382
15	139.752	57.348	50.112	2.1535	0.62397	0.68273	49.2466	17.4268	18.2158	169	63	52	194	69	71
	111.348	73.332	133.848	1.8867	1.0546	1.7279	42.8257	25.61	38.2447	129	83	169	146	97	157
	47.484	49.392	36.36	0.69449	0.62055	0.49615	18.6737	17.1273	13.1462	54	62	46	72	78	60
	51.444	105.66	62.172	0.69445	1.1743	0.79257	17.5604	30.5832	19.7863	72	129	80	82	157	90
	113.04	76.068	49.14	1.4875	1.4707	0.71049	36.3009	33.6865	19.076	135	82	56	147	99	65
	59.544	120.636	135.72	0.68392	1.6611	2.7455	18.938	41.5523	58.4608	71	146	151	85	179	185
	84.996	64.944	45.252	0.9797	0.76623	0.71486	24.0531	17.8617	18.4774	119	71	55	121	66	69
Median	84.996	69.138	49.14	0.69449	1.0546	0.712675	18.938	25.61	18.7767	119	76.5	55	121	87.5	69
Std-Dev	35.6768	19.6077	9.32474	0.347262	0.41075	0.0471371	7.7906	9.48756	0.698267	42.004	24.865	13.0077	44.4372	33.667	11.4237
17	160.164	80.856	63.792	2.3577	1.3577	0.97313	51.9937	31.2851	22.2501	202	101	71	214	117	91
	106.848	66.78	174.816	1.7655	1.1854	1.8261	39.2653	25.8516	43.8057	132	73	226	143	82	215
	96.948	108.288	58.428	1.5228	1.3516	0.65899	36.7624	34.4021	17.7197	117	117	70	154	146	88
	67.608	124.812	71.856	0.90604	1.6432	0.99774	22.8156	41.8992	24.4586	89	149	96	101	191	105
	140.688	124.956	77.616	2.5672	2.7009	0.98922	50.4299	52.772	26.3249	182	150	104	187	168	114
	83.628	115.308	206.712	1.163	2.06	3.735	27.6002	43.9171	78.3139	97	133	252	113	163	285
	103.068	78.552	64.476	0.93872	0.86735	1.2463	22.9864	19.8084	25.7191	137	92	78	131	90	80
Median	100.008	108.288	64.476	1.5228	1.35465	0.98922	36.7624	34.4021	24.4586	132	117	78	143	146	91
Std-Dev	24.6503	24.0538	7.51912	0.66492	0.406924	0.208669	12.1724	11.3145	3.48519	41.9875	29.3931	15.3688	40.1123	41.3671	13.6858
20	186.624	98.82	71.136	2.8004	1.7613	1.3843	62.6885	38.4143	29.7128	223	110	66	234	138	92
	141.408	76.752	167.184	3.5382	2.1018	2.6646	61.223	37.9404	53.8397	165	76	205	176	94	205
	109.188	121.788	62.46	1.9198	2.0483	1.2301	45.7654	45.2878	24.5371	125	143	76	162	177	89
	61.74	135.792	94.572	0.83406	2.0507	1.2894	21.5527	49.066	30.3365	76	162	113	91	199	128
	179.64	150.156	82.296	3.2884	3.102	1.4761	66.7247	65.5874	33.7247	208	168	102	234	199	118
	112.716	151.632	240.804	1.9157	2.489	4.3369	38.9241	53.0188	88.5839	135	169	282	156	199	313
	109.656	77.328	75.132	1.36	1.5807	2.8742	30.2149	28.8082	43.0654	139	80	78	140	76	92
Median	111.186	121.788	75.132	1.9198	2.0495	1.33685	45.7654	41.8511	32.0306	135	152.5	78	159	199	92
Std-Dev	39.1946	32.1262	12.1041	1.00476	0.312093	0.108051	17.4786	8.78027	10.7355	32.6037	36.352	19.6469	14.9108	26.5857	17.9221
22	222.66	127.872	101.952	3.3821	2.1859	2.4462	71.116	48.0043	45.3818	271	155	100	260	179	124
	188.46	87.228	204.012	3.9016	2.6995	2.9579	75.3255	48.2246	61.6151	224	85	242	240	96	239
	127.872	135.972	81.144	2.1208	2.6165	1.4386	50.0093	56.629	30.7463	162	156	86	198	192	104
	56.916	179.712	121.176	1.0052	2.4134	1.6782	22.7769	60.9131	39.2493	70	207	142	84	250	143
	248.544	227.736	91.044	4.3251	4.1588	1.5387	87.349	85.4997	36.8925	284	268	102	294	304	122
	138.672	210.132	281.448	1.9285	4.1102	5.9409	42.8127	82.109	107.102	160	246	344	180	263	371
	158.688	103.068	87.912	2.4295	2.0614	2.3142	51.7792	40.5119	42.5426	190	108	90	208	125	112
Median	158.688	135.972	91.044	2.4295	2.4134	1.9962	51.7792	48.2246	39.2493	190	156	100	208	192	122
Std-Dev	38.603	53.7021	15.6353	1.18469	0.272549	0.603924	22.0004	8.00827	5.61021	46.7739	68.391	22.2711	32.3605	75.5198	14.6969
24	267.66	142.632	107.028	4.0532	2.6967	2.4495	83.0819	54.9378	46.8285	307	162	104	290	184	142
	273.636	138.492	277.128	3.7803	2.3934	4.8081	83.3365	53.9958	92.693	306	142	341	322	141	336
	152.532	127.944	92.016	2.2893	2.3914	1.3729	56.7576	51.5329	29.1939	168	128	102	210	160	122
	92.988	202.86	142.668	1.7286	2.9283	1.7254	38.9006	69.2938	41.8176	111	232	161	131	272	178
	295.02	312.912	92.196	5.1026	5.1887	1.5972	104.566	114.341	35.7937	315	370	108	351	408	124
	131.796	247.392	344.52	2.1364	4.3388	7.7105	45.5418	87.3403	130.104	136	291	420	158	302	441
	186.048	150.3	89.748	2.2348	3.1219	3.1703	52.2746	58.8663	45.2416	226	154	78	238	182	103
Median	186.048	142.632	92.196	2.1856	2.6967	1.7254	54.5161	54.9378	41.8176	226	154	104	238	182	124
Std-Dev	79.1414	29.3153	22.2923	0.253797	0.323716	0.738694	18.9831	6.98493	7.27355	87.1272	40.3336	30.5254	82.6608	50.2514	28.3055
27	313.344	225.684	130.248	4.898	4.0073	2.2578	91.2466	79.1497	44.5488	326	264	123	302	274	152
	355.32	192.564	369.9	5.4305	2.7479	6.15	96.741	61.8714	120.307	393	212	439	389	208	439
	207.936	175.248	115.128	2.9657	2.7606	2.0962	71.0769	58.4048	41.3156	239	176	142	255	212	150
	147.024	210.708	192.42	2.8208	3.3798	2.4207	58.6344	73.9371	56.5975	175	242	240	192	263	248
	421.308	373.644	126.396	6.8691	6.1199	2.1114	130.787	130.373	47.1818	456	412	132	470	462	150
	192.564	294.66	447.192	4.663	7.0578	10.2572	76.7556	118.496	161.964	209	313	462	218	329	487
	259.344	276.192	111.564	3.8517	6.0807	4.9197	76.7678	101.719	62.4644	301	282	99	323	305	118
Median	259.344	218.196	120.762	4.25735	4.0073	2.1846	76.7617	79.1497	47.1818	301	253	132	302	268.5	150
Std-Dev	97.5795	47.1181	8.90787	1.0685	1.78871	0.15146	13.7912	28.1049	8.81867	101.068	49.3008	54.2651	97.8298	48.6597	16.3605
29	364.284	276.408	184.644	6.1144	4.7947	4.1236	112.781	90.0656	72.4587	366	287	167	328	300	209
	395.568	198.792	461.844	6.2271	2.9913	8.7651	116.696	67.9378	164.529	426	215	509	434	231	531
	218.412	194.184	117.432	2.8851	4.1931	1.909	66.8806	85.0692	40.5232	248	192	134	276	242	138
	159.3	233.46	220.104	2.8818	4.4663	3.8084	63.0555	86.5876	75.5769	182	254	241	201	289	258
	465.588	395.172	166.86	8.318	7.7629	2.3583	152.947	148.637	55.2094	474	424	183	475	481	211
	225	320.724	512.928	5.2946	6.1796	11.4609	88.8071	115.937	181.637	246	348	534	257	367	552
	265.5	347.22	130.716	4.6003	5.7321	4.7201	91.2963	109.305	67.719	290	332	116	306	366	150
Median	265.5	276.408	166.86	5.7045	4.6305	3.8084	90.0517	88.3266	67.719	290	287	167	276	294.5	209
Std-Dev	111.016	77.0005	41.4077	0.762417	1.13934	1.19791	22.3393	17.4992	14.4339	106.194	81.1879	48.5149	48.8907	58.4582	49.1904
31	505.62	334.548	206.208	6.9606	5.8198	4.8295	139.995	107.581	81.5028	526	339	189	498	339	221
	483.84	283.5	601.632	6.6698	4.5579	10.0235	135.669	90.871	188.532	537	322	688	535	343	688
	269.928	221.652	132.912	4.2458	4.2763	2.1686	97.1462	91.0883	45.7081	285	213	145	320	253	144
	196.524	349.884	306.792	2.5473	6.6002	4.6961	58.906	116.306	92.9712	242	380	336	239	395	368
	526.824	453.924	175.284	8.588	9.3181	2.635	155.161	170.891	60.7637	535	462	186	538	536	221
	255.636	411.66	556.416	3.6717	6.6604	11.3082	74.684	131.616	184.496	283	417	573	272	444	581
	340.092	397.728	155.556	5.4276	6.3818	3.078	115.919	112.136	57.8613	388	394	153	400	389	183
Median	340.092	349.884	175.284	5.4276	6.491	3.078	115.919	109.858	60.7637	388	387	169.5	400	389	221
Std-Dev	135.406	79.596	67.8637	2.10773	0.383016	1.21403	35.703	15.6395	19.0898	132.218	51.2666	22.5	126.212	43.1045	84.8192
34	586.656	403.452	308.052	7.4371	5.3801	8.6569	148.026	115.39	132.234	596	408	286	540	412	360
	478.908	288.288	676.26	6.4201	4.6929	14.7191	120.141	100.318	237.32	503	307	767	493	354	789
	304.596	251.172	147.78	4.9407	4.9925	1.7863	117.028	100.803	43.5187	305	251	165	357	296	179
	201.78	418.788	351.144	3.0545	6.0005	7.3858	72.4308	123.913	126.359	224	458	389	242	440	420
	655.776	572.076	198.864	13.7131	11.0577	2.8803	214.829	200.427	67.381	672	602	221	688	620	249
	262.656	477.864	662.976	3.417	8.745	14.7395	66.9184	158.221	225.911	282	467	652	286	485	629
	391.644	515.664	164.52	5.4664	7.9197	4.3393	118.574	151.609	68.5177	439	508	162	448	537	192
Median	391.644	418.788	253.458	5.20355	5.6903	7.3858	117.801	119.652	126.359	439	462.5	221	402.5	440	304.5
Std-Dev	169.732	116.712	192.874	1.69575	1.66306	5.31162	31.2784	24.8992	77.3563	169.055	41.0721	95.2381	118.465	109.67	171.118
37	682.704	319.14	425.556	12.1757	6.1457	9.9322	212.924	122.718	161.313	647	334	413	658	408	467
	441	469.296	848.232	8.2152	5.9691	17.9902	133.754	134.753	288.541	462	522	940	431	560	970
	384.66	304.236	218.016	4.5974	4.5424	2.7064	113.752	94.8581	61.3665	425	307	245	456	326	246
	252.252	490.428	471.744	4.4497	7.1802	9.4489	93.9857	139.424	161.057	274	519	499	298	523	549
	755.784	721.404	194.616	11.1666	10.3307	2.32	201.469	200.553	55.2518	773	769	217	735	767	233
	337.896	559.224	834.336	4.8538	10.9906	17.6129	86.7798	190.259	271.262	356	550	824	357	580	720
	454.068	678.96	238.644	7.7981	10.4518	7.793	160.334	195.277	111.679	434	669	220	484	698	256
Median	412.83	490.428	425.556	7.7981	7.1802	9.4489	133.754	139.424	161.057	425	522	329	443.5	560	467
Std-Dev	145.991	161.432	279.923	3.17691	2.59986	6.30434	50.1862	41.3218	93.03	75.7575	165.803	236.477	123.715	153.32	279.175
42	1325.7	868.212	757.188	17.951	10.1148	12.1507	336.357	217.321	216.583	1443	908	794	1270	840	778
	591.444	820.332	1137.24	7.3983	10.3764	16.6998	154.405	220.998	276.896	686	945	1322	670	883	1153
	600.912	434.304	379.584	8.38	6.5856	6.8207	185.951	129.824	120.727	684	447	434	736	475	432
	356.94	673.956	930.528	5.8297	8.4283	11.5052	122.52	182.991	210.703	389	728	1172	443	721	986
	957.78	1105.81	350.244	15.5363	12.969	3.8346	267.4	237.051	85.3265	947	1224	406	906	1007	418
	652.644	1007.14	1371.06	10.7246	14.3628	17.2557	192.464	279.965	298.095	718	1135	1463	710	1082	1110
	681.624	1060.6	447.552	10.3774	16.6855	11.5784	215.836	269.443	166.374	696	1103	471	702	962	473
Median	626.778	868.212	757.188	9.3787	10.3764	11.5784	189.207	220.998	210.703	691	1024	794	706	922.5	778
Std-Dev	42.8155	237.848	398.879	3.39382	3.5089	4.85092	50.0018	51.3807	77.8873	15.5778	181.204	450.447	27.1968	128.719	325.356
44	1260.58	893.448	706.572	19.9794	12.1127	12.7055	367.071	247.486	222.33	1309	975	708	1247	897	684
	476.964	768.6	1092.28	5.5029	10.4558	18.7296	117.385	225.499	312.262	553	842	1224	525	819	1126
	475.632	445.068	334.44	6.9631	6.6004	7.4074	158.441	135.415	123.008	527	462	364	563	492	368
	314.352	691.704	773.748	6.2134	8.5703	15.0464	124.682	188.423	256.507	327	753	829	375	737	844
	961.056	1149.41	356.58	15.9186	15.821	5.8018	290.223	301.853	110.103	905	1173	385	892	1083	404
	605.196	877.86	1261.51	11.2127	14.2342	18.7264	191.794	275.562	297.945	636	899	1256	600	938	1050
	698.544	953.964	380.196	12.0681	16.8942	13.2477	233.347	282.362	169.411	683	950	373	708	907	400
Median	476.964	885.654	706.572	11.2127	12.1127	13.2477	175.118	261.524	222.33	636	899	708	563	902	684
Std-Dev	145.839	158.492	371.596	5.4057	3.80335	5.04949	66.8807	41.7444	81.2761	150.221	89.1443	389.724	121.238	116.671	319.564
