# Supplementary material for: COMPOSITUM 2/ WHEAT FRIZZY PANICLE dosage dependently regulates inflorescence and root architecture in Triticeae cereals
Source: Plant J. 2026 Jul 23;127(2):e71040. doi: 10.1111/tpj.71040 (PMC13394734; doi:10.1111/tpj.71040)
Supplement: Supplementary file 1 — Figure S1. Spike meristem developmental time course of rtt1.a mutant. Figure S2. WGS mapping of RTT1.b and rtt1.a reads. Figure S3. Spike phenotypes of new compositum 2 mutant alleles. Figure S4. Allelism analysis of rattail 1.a and compositum 2.g. Figure S5. Expression patterns of SHORT VEGETATIVE PHASE, SQUAMOSA, and SEPALLATA MADS box genes in RTT1.b and rtt1.a. Figure S6. Generic cloning vector pNB38 (GenBank‐ID OR479081). Figure S7. Genotypic analyses and documentation of WFZP primary mutants. Figure S8. Sanger chromatograms of all mutated and inherited WFZP mutant alleles. Figure S9. Measured and normalized parameters of plant phenotyping of WFZP mutants growing under field‐like conditions. Figure S10. Automatic phenotyping of root and shoot growth of WFZP mutants. Figure S11. Disrupted AP2/ERF domains. Figure S12. Bowman and rattail 1 COM2 AP2/ERF domains predicted in the presence of DNA with AlphaFold3. Figure S13. Electrostatic surface distribution of COM2 AP2/ERF domains of Bowman and rattail 1. Figure S14. Arginine hydrogen bonds during molecular dynamics simulation. Figure S15. CU sequence repeats in 3′ UTR of COM2 and WFZP. Figure S16. Spike and plant architecture related traits in RTT1.b and rtt1.a. Figure S17. Coding sequences of WFZP homoeoalleles. Figure S18. Root expression of WFZP homoeoalleles. Table S1. Germplasm screened for rtt1 segregation analysis. Table S2. Oligonucleotides and vectors used. Table S3. SNP and deletion mapping in rtt1.a and RTT1.b based on WGS (extra file). Table S4. irregular spike mutants with spike branching screened for identifying mutations in COM2. Table S5. Differentially expressed genes in the rtt1 mutant (extra file). Table S6. FIMO motif scanning in rtt1‐dependently up‐ and down‐regulated genes (extra file). Table S7. XSTREME motif enrichment in rtt1‐dependently up‐ and down‐regulated genes (extra file). Table S8. Off‐target analyses in wheat. Table S9. Genotyping of primary WFZP mutants and their progeny. Table S1 [file TPJ-127-0-s002.zip › tpj71040-sup-0012-Table S20.xlsx]

## Sheet: Tabelle1
Table S20. Automatic shoot phenotyping of WFZP mutants- IAP-data
grey: outliers with individual MAD >2,5xMAD of all values; analyzed parameters
Day	surface area in px			plant height in px
	WT	aBD	AbD	WT	aBD	AbD
3	0	0	0	0	0	0
	0	0	0	0	0	0
	0	0	0	0	0	0
	0	0	0	0	0	0
	0	0	0	0	0	0
	0	0	0	0	0	0
	0	0	0	0	0	0
Median	0	0	0	0	0	0
Std-Dev	0	0	0	0	0	0
6	475.5	253.75	287.5	119.5	75.75	102.667
	567.5	505	353.5	120	131	104.25
	442.5	411.25	423	112.5	107.5	112
	320.75	167.75	386	111	65.6667	101.25
	436.25	279.25	432	127.75	107.333	102.25
	217.5	336.5	120.5	63.25	90.5	58.5
	402.75	378.5	218	101.5	104.5	105
Median	439.375	336.5	369.75	116	105.917	103.458
Std-Dev	29.8098	65.8949	83.2965	9.07159	8.0902	3.88638
8	950.5	454	651.5	161	142	117.25
	1072.75	980.75	674.75	163	165.25	134
	838.75	753.25	893.25	174	115.25	136
	783.75	552	639.75	150	164.25	126.5
	863.5	792.75	803	151	182.5	152.25
	489.5	696.75	692.25	105.5	122	122.5
	868.25	777	620.75	168.25	159.75	123
Median	863.5	765.125	651.5	162	164.25	124.75
Std-Dev	60.2737	42.0522	28.2502	9.44777	14.4752	7.21529
10	1582	932.75	1001	249.75	161.25	198.5
	1753.75	1570.5	1034.75	249.25	241.5	205.5
	1523.25	1156	1197.5	234.25	201.25	222
	1306.25	977.75	924.5	208	185.25	173.75
	1426.25	1293.25	1083.25	240	226	196
	803	1241.5	1045.25	145	213.25	187.25
	1406.25	1296.5	987.5	225.25	199.25	175.75
Median	1426.25	1267.38	1034.75	237.125	201.25	191.625
Std-Dev	107.15	65.5755	37.8726	15.9261	15.3806	12.8174
14	2503.5	1682	1588.75	340.25	235.75	223.75
	1982.5	1847	1814.5	163	315	294
	2424.25	2319.5	2142	227	296	297.75
	2552	883.25	1593	325	104	332.5
	2255	1892	1259.5	327.5	286.5	105
	1233.25	1409.25	928	146.5	78.75	35
	2879.5	1446	1779.75	361.75	158.75	258.25
Median	2463.88	1682	1593	333.875	235.75	294
Std-Dev	130.243	222.394	220.332	16.8009	96.6283	41.523
15	3073.25	2063.25	1667	323.5	234.75	129.75
	2684.25	2664	2263	160.75	269.75	268.5
	2901.25	2632.25	2305.75	305.25	324.5	291.75
	2703.5	1928	1697.75	324.75	273	221.75
	2550.25	2506.25	1952.25	183.5	245	153.25
	1647.25	2368.75	2501.75	160.5	173	143.5
	2875.25	2654.5	1832.75	297.75	173	233.75
Median	2789.38	2632.25	1952.25	314.375	257.375	221.75
Std-Dev	187.425	126.787	326.591	13.4263	18.7088	64.2655
17	4588.25	2987.5	2114.75	335.25	256.5	213.25
	4426.5	4188.75	2882.5	349	304.25	299.25
	3981.75	3411.75	2996.75	274	275.75	247.5
	4036.75	2604.25	2367.25	373.5	165.5	268.25
	3430.5	3416.5	2439.75	308.75	271.25	196.25
	2361.5	3804.5	3342	211.25	256.25	275
	4291.75	3795.5	2289.75	323.5	191.25	181.5
Median	4164.25	3416.5	2403.5	329.375	263.875	247.5
Std-Dev	410.839	535.737	348.014	34.2577	10.0569	44.0485
20	6134.5	4334.25	3312.75	271.5	313.5	169.75
	6668.75	6324.75	4400.5	271	441.5	402.75
	6085	4857.75	3965.25	408.25	343.5	292.5
	5747.25	4336	4066.75	450	207	267.25
	5910.5	5637.25	3789.75	269.25	273.5	348.5
	3562.5	5491.25	4778	282	287.25	340.25
	5822.5	6266.5	3341.75	445	277	207.5
Median	5910.5	5491.25	3877.5	271.25	282.125	292.5
Std-Dev	166.346	835.562	425.58	5.78927	18.0916	82.1073
22	8509.75	5713.5	4765.25	433.75	300.25	249.75
	9267.75	7500.25	5678.75	409.75	415.5	417.75
	7722.75	5678.25	4792.5	318.75	369.25	303.5
	7800.5	6348.75	5239	508.5	287.25	255
	7464.5	7534.25	4379.25	290.5	420.25	362.5
	4430.75	7206.5	6202.25	318.25	296	394.5
	7433.5	8523	4424.5	385.5	399.75	306.5
Median	7593.62	7500.25	4778.88	385.5	369.25	306.5
Std-Dev	183.7	779.299	499.187	77.339	59.4286	66.0506
24	11480.8	7450	6992.75	476.25	285	285
	11297	9642.5	7853.25	450.25	440.5	479
	9369.5	6995	6331.75	443.25	418.75	332.75
	9847.25	8629.75	6716.25	513.75	365.25	272
	10995	10482.8	5700.25	349.25	395	483
	6053.25	10334.8	7905.75	299	319	330.75
	9646.5	10528	5673	493	431.75	256.75
Median	10421.1	10334.8	6716.25	476.25	406.875	285
Std-Dev	922.236	806.235	917.331	29.3569	46.1431	34.62
27	15530.5	10977	9975.25	482.75	288	234.75
	16123.2	13331.2	10830.5	443.5	431	372
	12639.2	10049.8	9216.5	477.5	287.5	324.25
	12728.5	11785.5	10441	495.75	260.75	329
	16137.5	14037.8	8665	360.25	375	499.25
	9470.75	13588.8	12303	414	341.75	373.75
	14031.8	15328	8509	529.75	294.75	293.25
Median	14781.1	13460	9595.88	480.125	288	326.625
Std-Dev	1624.32	1570.81	956.407	40.4971	29.4233	52.2821
29	18239	12644	11099.2	470	307.75	275.5
	18181	14786.5	12465.2	463.75	443	420.25
	15128	12773.8	10244.5	476.25	310	313.25
	15171	14352.5	12235.8	572.5	248.75	347
	17485.8	17411.5	9667.5	414.25	466.25	484.75
	10876.8	14549.2	14150	351.5	265.75	373.75
	15426.5	16925.5	9444.5	517.75	324.25	293
Median	16456.1	14450.9	11099.2	470	307.75	330.125
Std-Dev	1520.28	1565.74	1713.29	36.9237	32.2851	54.1541
31	22864.5	15656.5	14095	464.75	371.25	330.25
	22452.2	17884.5	14879.2	458	481.75	418.25
	17819.8	14171.8	12298.5	480	392.25	388
	18164.2	17781	15482.5	574	301.75	340
	21717.8	19899	12061	424.5	453.5	497.5
	14157.8	17885.2	18146.2	399.75	362.5	318.5
	18803.5	21114.2	11112.2	533.75	392	277.25
Median	18803.5	17884.5	13196.8	461.375	392	335.125
Std-Dev	3123.77	1501.07	1744.19	46.3807	35.5552	50.4947
34	32616.2	21210.5	19402	511.5	368	354
	30376.5	23838.8	22039	476.5	469.5	621
	24621.1	19074.1	16070.8	532.25	465.25	348.5
	22324	26609.8	20935.2	499.5	387.5	393.25
	29499.5	28761	15558	530	583.5	459.75
	20048.5	24183.2	25054	534.25	423.75	463.25
	25437.2	28213.5	14734.8	530.75	516	372.25
Median	25437.2	24183.2	19402	531.5	444.5	382.75
Std-Dev	4566.28	3586.41	3836.74	1.875	55.6264	51.266
37	38877.2	24523	24789.2	558	476.25	509.75
	34301	29665.5	26294.2	570.5	583.25	580
	31080.8	23870.5	19343.2	600.5	458	409.75
	28443.2	31496	27722	724.5	499.5	430.5
	38308.5	34964.5	19832.8	523	605.75	464.25
	26985	29508.5	32589.8	597	490.5	539.75
	31099.2	32487.2	18422	609	596.75	408.75
Median	31090	29665.5	24789.2	597	483.375	464.25
Std-Dev	4099.25	4067.3	5220.92	21.6766	18.1112	67.2341
42	47603	29444.2	31555.8	735.5	630.75	557
	38489	36940.5	31447.8	665.75	554.25	623.5
	41262.8	29688	24473.5	728.75	582.75	586.5
	36653.8	40999.5	35686.5	687.75	622	615.25
	45338.5	40666.2	29414.2	762.25	647.5	513
	34410.5	32441.2	40872.8	663.75	626.75	689.25
	38416.8	38904.5	24546.2	672	703.25	542.75
Median	38416.8	36940.5	30431	679.875	628.75	571.75
Std-Dev	2531.67	5005.98	4384.12	32.0862	11.0924	43.1013
44	48535.8	31970	34258.8	761.5	732.5	633.75
	38724.2	38104	30381.2	612.75	614.5	701
	43984.5	31372	26611.8	774.25	637.25	611.75
	38938.2	42802.2	38092.2	731.25	647	596.5
	45022	42176.2	31392.5	780.75	766.5	563.75
	34691.8	33790.5	43183.8	693.25	700	695.5
	39489	41620	26275	741.5	731	582.5
Median	39213.6	38104	30886.9	751.5	700	596.5
Std-Dev	3799.21	4985.83	4535.82	32.4321	57.4037	26.8425
