# Supplementary material for: COMPOSITUM 2/ WHEAT FRIZZY PANICLE dosage dependently regulates inflorescence and root architecture in Triticeae cereals
Source: Plant J. 2026 Jul 23;127(2):e71040. doi: 10.1111/tpj.71040 (PMC13394734; doi:10.1111/tpj.71040)
Supplement: Supplementary file 1 — Figure S1. Spike meristem developmental time course of rtt1.a mutant. Figure S2. WGS mapping of RTT1.b and rtt1.a reads. Figure S3. Spike phenotypes of new compositum 2 mutant alleles. Figure S4. Allelism analysis of rattail 1.a and compositum 2.g. Figure S5. Expression patterns of SHORT VEGETATIVE PHASE, SQUAMOSA, and SEPALLATA MADS box genes in RTT1.b and rtt1.a. Figure S6. Generic cloning vector pNB38 (GenBank‐ID OR479081). Figure S7. Genotypic analyses and documentation of WFZP primary mutants. Figure S8. Sanger chromatograms of all mutated and inherited WFZP mutant alleles. Figure S9. Measured and normalized parameters of plant phenotyping of WFZP mutants growing under field‐like conditions. Figure S10. Automatic phenotyping of root and shoot growth of WFZP mutants. Figure S11. Disrupted AP2/ERF domains. Figure S12. Bowman and rattail 1 COM2 AP2/ERF domains predicted in the presence of DNA with AlphaFold3. Figure S13. Electrostatic surface distribution of COM2 AP2/ERF domains of Bowman and rattail 1. Figure S14. Arginine hydrogen bonds during molecular dynamics simulation. Figure S15. CU sequence repeats in 3′ UTR of COM2 and WFZP. Figure S16. Spike and plant architecture related traits in RTT1.b and rtt1.a. Figure S17. Coding sequences of WFZP homoeoalleles. Figure S18. Root expression of WFZP homoeoalleles. Table S1. Germplasm screened for rtt1 segregation analysis. Table S2. Oligonucleotides and vectors used. Table S3. SNP and deletion mapping in rtt1.a and RTT1.b based on WGS (extra file). Table S4. irregular spike mutants with spike branching screened for identifying mutations in COM2. Table S5. Differentially expressed genes in the rtt1 mutant (extra file). Table S6. FIMO motif scanning in rtt1‐dependently up‐ and down‐regulated genes (extra file). Table S7. XSTREME motif enrichment in rtt1‐dependently up‐ and down‐regulated genes (extra file). Table S8. Off‐target analyses in wheat. Table S9. Genotyping of primary WFZP mutants and their progeny. Table S1 [file TPJ-127-0-s002.zip › tpj71040-sup-0013-Table S21.xlsx]

## Sheet: Tabelle1
Table S21. Predicted structures of modified COM2 and WFZP proteins
predicted protein structures are indicated and colored by AlphaFolds confidence with the corresponding multiple sequence alignment and the predicted aligned error
category	name	species	Disrupts the AP2/ERF domain structure	reference	protein prediction	multiple sequence alignment	predicted aligned error
barley gene products	Bowman	barley	wild	current study
	BM-NIL_BW192_com2.g	barley	no	current study
	TILLMore48	barley	no	current study
	TILLMore4865	barley	no	current study
	rattail	barley	no	current study
	Irregular Spike 25	barley	no	current study
	Irregular Spike 37	barley	no	current study
	Irregular Spike 139	barley	no	current study
wheat gene products generated in this study	WFZP-A	wheat	wild	current study
	WFZP-AΔ1bp	wheat	yes	current study
	WFZP-AΔ20bp	wheat	yes	current study
	WFZP-B	wheat	wild	current study
	WFZP-B+1bp	wheat	yes	current study
	WFZP-BΔ10+13bp	wheat	no	current study
	WFZP-BΔ11bp	wheat	yes	current study
	WFZP-BΔ36bp	wheat	yes	current study
	WFZP-BΔ39bp	wheat	yes	current study
	WFZP-BΔ5+31bp	wheat	yes	current study
	WFZP-BΔ6bp	wheat	no	current study
	WFZP-D	wheat	wild	current study
	WFZP-DΔ1bp	wheat	yes	current study
	WFZP-DΔ8+2bp	wheat	no	current study
	WFZP-DΔ11+1bp	wheat	yes	current study
	WFZP-DΔ15bp	wheat	yes	current study
	WFZP-DΔ18+7bp	wheat	yes	current study
previous published wheat gene products	WFZP-A1	wheat	yes	Dobrovolskaya et al., 2015
	WFZP-A2-KT3-1	diploid wheat	no	Dobrovolskaya et al., 2017
	WFZP-A2-KT3-24	diploid wheat	no	Dobrovolskaya et al., 2017
	WFZP-D1	wheat	no	Dobrovolskaya et al., 2015
	WFZP-D2	wheat	yes	Dobrovolskaya et al., 2015
	WFZP-ad_1a	wheat	no	Du et al., 2021
	WFZP_ad_1d	wheat	no	Du et al., 2021
	WFZP_ad_2a	wheat	no	Du et al., 2021
	WFZP_ad_2d	wheat	no	Du et al., 2021
	WFZP_ad_3a	wheat	no	Du et al., 2021
	WFZP_ad_3d	wheat	no	Du et al., 2021
	BHt-A1	durum wheat	no	Poursarebani et al., 2015
