# Supplementary material for: COMPOSITUM 2/ WHEAT FRIZZY PANICLE dosage dependently regulates inflorescence and root architecture in Triticeae cereals
Source: Plant J. 2026 Jul 23;127(2):e71040. doi: 10.1111/tpj.71040 (PMC13394734; doi:10.1111/tpj.71040)
Supplement: Supplementary file 1 — Figure S1. Spike meristem developmental time course of rtt1.a mutant. Figure S2. WGS mapping of RTT1.b and rtt1.a reads. Figure S3. Spike phenotypes of new compositum 2 mutant alleles. Figure S4. Allelism analysis of rattail 1.a and compositum 2.g. Figure S5. Expression patterns of SHORT VEGETATIVE PHASE, SQUAMOSA, and SEPALLATA MADS box genes in RTT1.b and rtt1.a. Figure S6. Generic cloning vector pNB38 (GenBank‐ID OR479081). Figure S7. Genotypic analyses and documentation of WFZP primary mutants. Figure S8. Sanger chromatograms of all mutated and inherited WFZP mutant alleles. Figure S9. Measured and normalized parameters of plant phenotyping of WFZP mutants growing under field‐like conditions. Figure S10. Automatic phenotyping of root and shoot growth of WFZP mutants. Figure S11. Disrupted AP2/ERF domains. Figure S12. Bowman and rattail 1 COM2 AP2/ERF domains predicted in the presence of DNA with AlphaFold3. Figure S13. Electrostatic surface distribution of COM2 AP2/ERF domains of Bowman and rattail 1. Figure S14. Arginine hydrogen bonds during molecular dynamics simulation. Figure S15. CU sequence repeats in 3′ UTR of COM2 and WFZP. Figure S16. Spike and plant architecture related traits in RTT1.b and rtt1.a. Figure S17. Coding sequences of WFZP homoeoalleles. Figure S18. Root expression of WFZP homoeoalleles. Table S1. Germplasm screened for rtt1 segregation analysis. Table S2. Oligonucleotides and vectors used. Table S3. SNP and deletion mapping in rtt1.a and RTT1.b based on WGS (extra file). Table S4. irregular spike mutants with spike branching screened for identifying mutations in COM2. Table S5. Differentially expressed genes in the rtt1 mutant (extra file). Table S6. FIMO motif scanning in rtt1‐dependently up‐ and down‐regulated genes (extra file). Table S7. XSTREME motif enrichment in rtt1‐dependently up‐ and down‐regulated genes (extra file). Table S8. Off‐target analyses in wheat. Table S9. Genotyping of primary WFZP mutants and their progeny. Table S1 [file TPJ-127-0-s002.zip › tpj71040-sup-0014-Table S22.xlsx]

## Sheet: Tabelle1
Table S22. GO enrichment analysis of the rtt1 DEGs
Group ID	Category	Term	Description	LogP	Log(q-value)	Genes	Symbols	InTerm_InList	Regulation in rtt1
1_Summary	GO Biological Processes	GO:0160062	cutin-based cuticle development	-9.73785	-6.02135	818389,818435,819337,828022,832459,833315,838105,843182	GPAT6,LTP2,LACS1,ANL2,PEL3,AT5G33370,SHN1,KCS6	8/-	Up
1_Member	GO Biological Processes	GO:0160062	cutin-based cuticle development	-9.73785	-6.02135	818389,818435,819337,828022,832459,833315,838105,843182	GPAT6,LTP2,LACS1,ANL2,PEL3,AT5G33370,SHN1,KCS6	8/37	Up
1_Member	GO Biological Processes	GO:0010143	cutin biosynthetic process	-8.85438	-5.4389	818389,818435,819337,828022,832459,838105	GPAT6,LTP2,LACS1,ANL2,PEL3,SHN1	6/17	Up
1_Member	GO Biological Processes	GO:0010166	wax metabolic process	-2.85738	-0.449941	819337,838105,843182	LACS1,SHN1,KCS6	3/31	Up
1_Member	GO Biological Processes	GO:1901568	fatty acid derivative metabolic process	-2.59982	-0.419021	819337,838105,843182	LACS1,SHN1,KCS6	3/38	Up
2_Summary	GO Biological Processes	GO:0006631	fatty acid metabolic process	-6.36053	-3.12114	817412,819337,824005,829602,829954,830912,831483,834300,836635,843182,843628,6240499,814999,824315,826788,826819,827901,832385	KCS12,LACS1,AT3G48460,KCS17,ELI3-1,PAS2,AT5G16230,SCP2,ACX2,KCS6,HTH,AT2G41475,AT2G04570,DGAT2,HMGS,SMO1-1,TRM15,SCPL34	18/-	Up
2_Member	GO Biological Processes	GO:0006631	fatty acid metabolic process	-6.36053	-3.12114	817412,819337,824005,829602,829954,830912,831483,834300,836635,843182,843628,6240499	KCS12,LACS1,AT3G48460,KCS17,ELI3-1,PAS2,AT5G16230,SCP2,ACX2,KCS6,HTH,AT2G41475	12/263	Up
2_Member	KEGG Pathway	ath00062	Fatty acid elongation - Arabidopsis thaliana (thale cress)	-3.90807	-1.03666	817412,829602,830912,843182	KCS12,KCS17,PAS2,KCS6	4/36	Up
2_Member	GO Biological Processes	GO:0000038	very long-chain fatty acid metabolic process	-2.70326	-0.421922	829602,830912,843182	KCS17,PAS2,KCS6	3/35	Up
2_Member	GO Biological Processes	GO:0032787	monocarboxylic acid metabolic process	-2.63519	-0.421922	817412,819337,824005,829602,829954,830912,831483,834300,836635,843182,843628,6240499	KCS12,LACS1,AT3G48460,KCS17,ELI3-1,PAS2,AT5G16230,SCP2,ACX2,KCS6,HTH,AT2G41475	12/644	Up
2_Member	GO Biological Processes	GO:0006633	fatty acid biosynthetic process	-2.3465	-0.273082	817412,829602,830912,831483,843182	KCS12,KCS17,PAS2,AT5G16230,KCS6	5/150	Up
2_Member	GO Biological Processes	GO:0008610	lipid biosynthetic process	-2.05783	-0.0772518	814999,817412,819337,824315,826788,826819,827901,829602,830912,831483,832385,843182	AT2G04570,KCS12,LACS1,DGAT2,HMGS,SMO1-1,TRM15,KCS17,PAS2,AT5G16230,SCPL34,KCS6	12/763	Up
3_Summary	GO Biological Processes	GO:0071669	plant-type cell wall organization or biogenesis	-5.06349	-1.94905	817378,819118,819290,820274,824909,828022,828940,829165,831402,831914,835859,838138,839779,843288,2745824	AT2G28315,EXPB4,NST1,TBL32,AT3G57420,ANL2,EXPB3,UMAMIT34,UGD3,FLA11,XTH25,AVP1,TBL38,EXPA1,AT1G52855	15/-	Up
3_Member	GO Biological Processes	GO:0071669	plant-type cell wall organization or biogenesis	-5.06349	-1.94905	817378,819118,819290,820274,824909,828022,828940,829165,831402,831914,835859,838138,839779,843288,2745824	AT2G28315,EXPB4,NST1,TBL32,AT3G57420,ANL2,EXPB3,UMAMIT34,UGD3,FLA11,XTH25,AVP1,TBL38,EXPA1,AT1G52855	15/544	Up
3_Member	GO Biological Processes	GO:0009664	plant-type cell wall organization	-3.3685	-0.731181	819118,824909,828022,828940,831402,838138,843288	EXPB4,AT3G57420,ANL2,EXPB3,UGD3,AVP1,EXPA1	7/189	Up
3_Member	GO Biological Processes	GO:0009827	plant-type cell wall modification	-2.8925	-0.449941	819118,828022,828940,843288	EXPB4,ANL2,EXPB3,EXPA1	4/66	Up
3_Member	GO Biological Processes	GO:0009828	plant-type cell wall loosening	-2.63328	-0.421922	819118,828940,843288	EXPB4,EXPB3,EXPA1	3/37	Up
3_Member	GO Biological Processes	GO:0071555	cell wall organization	-2.13221	-0.114832	819118,824909,828022,828940,831402,838138,843288	EXPB4,AT3G57420,ANL2,EXPB3,UGD3,AVP1,EXPA1	7/313	Up
4_Summary	GO Biological Processes	GO:0034440	lipid oxidation	-4.72399	-1.77121	821808,826819,834300,836635,843628	LOX5,SMO1-1,SCP2,ACX2,HTH	5/-	Up
4_Member	GO Biological Processes	GO:0034440	lipid oxidation	-4.72399	-1.77121	821808,826819,834300,836635,843628	LOX5,SMO1-1,SCP2,ACX2,HTH	5/46	Up
4_Member	GO Biological Processes	GO:0030258	lipid modification	-3.75152	-0.99465	821808,826819,834300,836635,843628	LOX5,SMO1-1,SCP2,ACX2,HTH	5/73	Up
4_Member	GO Biological Processes	GO:0019395	fatty acid oxidation	-2.66774	-0.421922	834300,836635,843628	SCP2,ACX2,HTH	3/36	Up
5_Summary	GO Biological Processes	GO:0010358	leaf shaping	-4.70956	-1.77121	824443,830512,843693	ZPR3,DPA4,PIN1	3/-	Up
5_Member	GO Biological Processes	GO:0010358	leaf shaping	-4.70956	-1.77121	824443,830512,843693	ZPR3,DPA4,PIN1	3/8	Up
6_Summary	GO Biological Processes	GO:0005976	polysaccharide metabolic process	-3.80811	-0.9947	818447,820274,824909,828686,831402,835035,835859,836578,837643,838138,839292,844141	GAUT7,TBL32,AT3G57420,XTR6,UGD3,GH9A1,XTH25,XYL4,MLO4,AVP1,AT1G05170,AT1G78060	12/-	Up
6_Member	GO Biological Processes	GO:0005976	polysaccharide metabolic process	-3.80811	-0.9947	818447,820274,824909,828686,831402,835035,835859,836578,837643,838138,839292,844141	GAUT7,TBL32,AT3G57420,XTR6,UGD3,GH9A1,XTH25,XYL4,MLO4,AVP1,AT1G05170,AT1G78060	12/473	Up
6_Member	GO Biological Processes	GO:0010410	hemicellulose metabolic process	-2.98595	-0.473563	820274,828686,835859,836578,844141	TBL32,XTR6,XTH25,XYL4,AT1G78060	5/107	Up
6_Member	GO Biological Processes	GO:0010383	cell wall polysaccharide metabolic process	-2.88888	-0.449941	820274,824909,828686,835859,836578,844141	TBL32,AT3G57420,XTR6,XTH25,XYL4,AT1G78060	6/167	Up
6_Member	GO Biological Processes	GO:0044036	cell wall macromolecule metabolic process	-2.4849	-0.359459	820274,824909,828686,835859,836578,844141	TBL32,AT3G57420,XTR6,XTH25,XYL4,AT1G78060	6/201	Up
6_Member	GO Biological Processes	GO:0045491	xylan metabolic process	-2.00231	-0.0632756	820274,836578,844141	TBL32,XYL4,AT1G78060	3/62	Up
7_Summary	GO Biological Processes	GO:0000902	cell morphogenesis	-3.71115	-0.99465	818794,819118,819979,826851,827826,828940,830025,831383,832459,835035,842112,843182,843288	ZFP8,EXPB4,SCN1,SKU5,CML42,EXPB3,AT4G38690,MYB16,PEL3,GH9A1,SVB,KCS6,EXPA1	13/-	Up
7_Member	GO Biological Processes	GO:0000902	cell morphogenesis	-3.71115	-0.99465	818794,819118,819979,826851,827826,828940,830025,831383,832459,835035,842112,843182,843288	ZFP8,EXPB4,SCN1,SKU5,CML42,EXPB3,AT4G38690,MYB16,PEL3,GH9A1,SVB,KCS6,EXPA1	13/559	Up
7_Member	GO Biological Processes	GO:0009826	unidimensional cell growth	-2.01377	-0.0632756	819118,819979,826851,828940,830025,835035,843182,843288	EXPB4,SCN1,SKU5,EXPB3,AT4G38690,GH9A1,KCS6,EXPA1	8/412	Up
8_Summary	KEGG Pathway	ath04146	Peroxisome - Arabidopsis thaliana (thale cress)	-3.37243	-0.731181	816994,819337,823580,832311,836635,843628	AT2G24580,LACS1,FAR5,FAR1,ACX2,HTH	6/-	Up
8_Member	KEGG Pathway	ath04146	Peroxisome - Arabidopsis thaliana (thale cress)	-3.37243	-0.731181	816994,819337,823580,832311,836635	AT2G24580,LACS1,FAR5,FAR1,ACX2	5/88	Up
8_Member	KEGG Pathway	ath00073	Cutin, suberine and wax biosynthesis - Arabidopsis thaliana (thale cress)	-2.63328	-0.421922	823580,832311,843628	FAR5,FAR1,HTH	3/37	Up
9_Summary	GO Biological Processes	GO:0009699	phenylpropanoid biosynthetic process	-3.30539	-0.702833	819290,823580,829954,830416,832311,817637,819776,825389,826784,832385,837371,839137,841955	NST1,FAR5,ELI3-1,PRX52,FAR1,GSTF10,AT3G06035,AT3G62160,TRM10,SCPL34,ENODL18,AT1G25510,FRUCT5	13/-	Up
9_Member	GO Biological Processes	GO:0009699	phenylpropanoid biosynthetic process	-3.30539	-0.702833	819290,823580,829954,830416,832311	NST1,FAR5,ELI3-1,PRX52,FAR1	5/91	Up
9_Member	GO Biological Processes	GO:0009698	phenylpropanoid metabolic process	-2.81309	-0.449011	819290,823580,829954,830416,832311	NST1,FAR5,ELI3-1,PRX52,FAR1	5/117	Up
9_Member	GO Biological Processes	GO:0019748	secondary metabolic process	-2.58147	-0.419021	817637,819290,819776,823580,825389,826784,829954,830416,832311,832385,837371,839137,841955	GSTF10,NST1,AT3G06035,FAR5,AT3G62160,TRM10,ELI3-1,PRX52,FAR1,SCPL34,ENODL18,AT1G25510,FRUCT5	13/742	Up
9_Member	GO Biological Processes	GO:0009809	lignin biosynthetic process	-2.44591	-0.348032	819290,829954,830416	NST1,ELI3-1,PRX52	3/43	Up
9_Member	GO Biological Processes	GO:0009808	lignin metabolic process	-2.12377	-0.114832	819290,829954,830416	NST1,ELI3-1,PRX52	3/56	Up
10_Summary	KEGG Pathway	ath01040	Biosynthesis of unsaturated fatty acids - Arabidopsis thaliana (thale cress)	-3.13476	-0.564382	830912,831483,836635,819337,829782	PAS2,AT5G16230,ACX2,LACS1,ALDH3F1	5/-	Up
10_Member	KEGG Pathway	ath01040	Biosynthesis of unsaturated fatty acids - Arabidopsis thaliana (thale cress)	-3.13476	-0.564382	830912,831483,836635	PAS2,AT5G16230,ACX2	3/25	Up
10_Member	KEGG Pathway	ath01212	Fatty acid metabolism - Arabidopsis thaliana (thale cress)	-2.79752	-0.449011	819337,830912,831483,836635	LACS1,PAS2,AT5G16230,ACX2	4/70	Up
10_Member	KEGG Pathway	ath00071	Fatty acid degradation - Arabidopsis thaliana (thale cress)	-2.33637	-0.273082	819337,829782,836635	LACS1,ALDH3F1,ACX2	3/47	Up
11_Summary	GO Biological Processes	GO:0009812	flavonoid metabolic process	-3.02707	-0.486658	814828,819776,824026,824530,844196,6240499,820900,839818,816817	RNS1,AT3G06035,AT3G48660,PPa4,LZF1,AT2G41475,UGT88A1,AT1G29420,PSK2	9/-	Up
11_Member	GO Biological Processes	GO:0009812	flavonoid metabolic process	-3.02707	-0.486658	814828,819776,824026,824530,844196,6240499	RNS1,AT3G06035,AT3G48660,PPa4,LZF1,AT2G41475	6/157	Up
11_Member	GO Biological Processes	GO:0046148	pigment biosynthetic process	-2.7853	-0.449011	814828,820900,824026,824530,839818,844196	RNS1,UGT88A1,AT3G48660,PPa4,AT1G29420,LZF1	6/175	Up
11_Member	GO Biological Processes	GO:0046283	anthocyanin-containing compound metabolic process	-2.56732	-0.419021	814828,824530,844196	RNS1,PPa4,LZF1	3/39	Up
11_Member	GO Biological Processes	GO:0042440	pigment metabolic process	-2.44129	-0.348032	814828,816817,819776,820900,824026,824530,839818,844196	RNS1,PSK2,AT3G06035,UGT88A1,AT3G48660,PPa4,AT1G29420,LZF1	8/348	Up
12_Summary	GO Biological Processes	GO:0010090	trichome morphogenesis	-2.84423	-0.449941	818794,827826,832459,842112,819979,820333,828022,830032,832385,839259,839779	ZFP8,CML42,PEL3,SVB,SCN1,AT3G11600,ANL2,PRP4,SCPL34,AT1G01800,TBL38	11/-	Up
12_Member	GO Biological Processes	GO:0010090	trichome morphogenesis	-2.84423	-0.449941	818794,827826,832459,842112	ZFP8,CML42,PEL3,SVB	4/68	Up
12_Member	GO Biological Processes	GO:0010026	trichome differentiation	-2.47098	-0.356534	818794,827826,832459,842112	ZFP8,CML42,PEL3,SVB	4/86	Up
12_Member	GO Biological Processes	GO:0090558	plant epidermis development	-2.2766	-0.222853	818794,819979,820333,827826,828022,830032,832385,832459,839259,839779,842112	ZFP8,SCN1,AT3G11600,CML42,ANL2,PRP4,SCPL34,PEL3,AT1G01800,TBL38,SVB	11/624	Up
12_Member	GO Biological Processes	GO:0090626	plant epidermis morphogenesis	-2.19293	-0.154849	818794,827826,832459,842112	ZFP8,CML42,PEL3,SVB	4/103	Up
13_Summary	GO Biological Processes	GO:0005984	disaccharide metabolic process	-2.84423	-0.449941	823393,826535,835220,838138	SUS4,CINV2,ATTPPA,AVP1	4/-	Up
13_Member	GO Biological Processes	GO:0005984	disaccharide metabolic process	-2.84423	-0.449941	823393,826535,835220,838138	SUS4,CINV2,ATTPPA,AVP1	4/68	Up
13_Member	GO Biological Processes	GO:0009311	oligosaccharide metabolic process	-2.64518	-0.421922	823393,826535,835220,838138	SUS4,CINV2,ATTPPA,AVP1	4/77	Up
13_Member	GO Biological Processes	GO:0005985	sucrose metabolic process	-2.53573	-0.399006	823393,826535,838138	SUS4,CINV2,AVP1	3/40	Up
14_Summary	GO Biological Processes	GO:0009834	plant-type secondary cell wall biogenesis	-2.7523	-0.433732	817378,819290,820274,831914,816817,824909,828686,835859,6240499,838138	AT2G28315,NST1,TBL32,FLA11,PSK2,AT3G57420,XTR6,XTH25,AT2G41475,AVP1	10/-	Up
14_Member	GO Biological Processes	GO:0009834	plant-type secondary cell wall biogenesis	-2.7523	-0.433732	817378,819290,820274,831914	AT2G28315,NST1,TBL32,FLA11	4/72	Up
14_Member	GO Biological Processes	GO:0042546	cell wall biogenesis	-2.5803	-0.419021	816817,817378,819290,820274,824909,828686,831914,835859,6240499	PSK2,AT2G28315,NST1,TBL32,AT3G57420,XTR6,FLA11,XTH25,AT2G41475	9/406	Up
14_Member	GO Biological Processes	GO:0032881	regulation of polysaccharide metabolic process	-2.33637	-0.273082	817378,824909,838138	AT2G28315,AT3G57420,AVP1	3/47	Up
14_Member	GO Biological Processes	GO:0009832	plant-type cell wall biogenesis	-2.02476	-0.0632756	817378,819290,820274,824909,831914,835859	AT2G28315,NST1,TBL32,AT3G57420,FLA11,XTH25	6/251	Up
15_Summary	GO Biological Processes	GO:0044042	glucan metabolic process	-2.67545	-0.421922	824909,828686,835035,835859,837643,839292	AT3G57420,XTR6,GH9A1,XTH25,MLO4,AT1G05170	6/-	Up
15_Member	GO Biological Processes	GO:0044042	glucan metabolic process	-2.67545	-0.421922	824909,828686,835035,835859,837643,839292	AT3G57420,XTR6,GH9A1,XTH25,MLO4,AT1G05170	6/184	Up
15_Member	GO Biological Processes	GO:0030244	cellulose biosynthetic process	-2.19011	-0.154849	824909,835035,839292	AT3G57420,GH9A1,AT1G05170	3/53	Up
15_Member	GO Biological Processes	GO:0030243	cellulose metabolic process	-2.0613	-0.0772518	824909,835035,839292	AT3G57420,GH9A1,AT1G05170	3/59	Up
15_Member	GO Biological Processes	GO:0009250	glucan biosynthetic process	-2.05339	-0.0772518	824909,835035,837643,839292	AT3G57420,GH9A1,MLO4,AT1G05170	4/113	Up
16_Summary	KEGG Pathway	ath00130	Ubiquinone and other terpenoid-quinone biosynthesis - Arabidopsis thaliana (thale cress)	-2.56732	-0.419021	825516,835538,841252,826515,829782,831402	APG1,FQR1,DHNAT1,NDPK1,ALDH3F1,UGD3	6/-	Up
16_Member	KEGG Pathway	ath00130	Ubiquinone and other terpenoid-quinone biosynthesis - Arabidopsis thaliana (thale cress)	-2.56732	-0.419021	825516,835538,841252	APG1,FQR1,DHNAT1	3/39	Up
16_Member	KEGG Pathway	ath01240	Biosynthesis of cofactors - Arabidopsis thaliana (thale cress)	-2.1495	-0.123194	825516,826515,829782,831402,835538,841252	APG1,NDPK1,ALDH3F1,UGD3,FQR1,DHNAT1	6/236	Up
17_Summary	GO Biological Processes	GO:0006869	lipid transport	-2.0801	-0.0796004	818435,834300,836050,836051	LTP2,SCP2,LTP4,LTP3	4/-	Up
17_Member	GO Biological Processes	GO:0006869	lipid transport	-2.0801	-0.0796004	818435,834300,836050,836051	LTP2,SCP2,LTP4,LTP3	4/111	Up
18_Summary	GO Biological Processes	GO:2000652	regulation of secondary cell wall biogenesis	-2.00231	-0.0632756	819776,831914,835043,827773	AT3G06035,FLA11,AT5G49800,PCAP1	4/-	Up
18_Member	GO Biological Processes	GO:2000652	regulation of secondary cell wall biogenesis	-2.00231	-0.0632756	819776,831914,835043	AT3G06035,FLA11,AT5G49800	3/62	Up
18_Member	GO Biological Processes	GO:0044087	regulation of cellular component biogenesis	-2.00163	-0.0632756	819776,827773,831914,835043	AT3G06035,PCAP1,FLA11,AT5G49800	4/117	Up
1_Summary	GO Biological Processes	GO:0022402	cell cycle process	-17.4817	-13.7652	817158,817921,818827,818880,820325,821972,822195,823523,824585,824873,825867,828783,829313,829775,830502,833741,834324,835234,838650,839140,839326,841014,843313,844377	IQD6,BUBR1,UVI4,RLP29,CYCB1;3,TOPII,MAD2,AT3G44050,CDKB1;1,AT3G57060,ATK5,MAP65-2,ENODL15,AT4G36180,CYC1BAT,EMB2656,CYCA3;1,PLE,CYCB2;3,TPX2,AT1G04030,CYCA1;1,CMT3,CYCA2;4	24/-	down
1_Member	GO Biological Processes	GO:0022402	cell cycle process	-17.4817	-13.7652	817158,817921,818827,818880,820325,821972,822195,823523,824585,824873,825867,828783,829313,829775,830502,833741,834324,835234,838650,839140,839326,841014,843313,844377	IQD6,BUBR1,UVI4,RLP29,CYCB1;3,TOPII,MAD2,AT3G44050,CDKB1;1,AT3G57060,ATK5,MAP65-2,ENODL15,AT4G36180,CYC1BAT,EMB2656,CYCA3;1,PLE,CYCB2;3,TPX2,AT1G04030,CYCA1;1,CMT3,CYCA2;4	24/491	down
1_Member	GO Biological Processes	GO:0007049	cell cycle	-15.7228	-12.3073	817158,817921,818827,818880,820325,821972,822195,823523,824585,824873,825867,828783,829313,829775,830502,833741,834324,835234,838650,839140,839326,841014,843313,844377	IQD6,BUBR1,UVI4,RLP29,CYCB1;3,TOPII,MAD2,AT3G44050,CDKB1;1,AT3G57060,ATK5,MAP65-2,ENODL15,AT4G36180,CYC1BAT,EMB2656,CYCA3;1,PLE,CYCB2;3,TPX2,AT1G04030,CYCA1;1,CMT3,CYCA2;4	24/587	down
1_Member	GO Biological Processes	GO:1903047	mitotic cell cycle process	-14.3719	-11.1325	817921,820325,822195,824873,830502,833741,834324,838650,839140,841014,843313,844377	BUBR1,CYCB1;3,MAD2,AT3G57060,CYC1BAT,EMB2656,CYCA3;1,CYCB2;3,TPX2,CYCA1;1,CMT3,CYCA2;4	12/84	down
1_Member	GO Biological Processes	GO:0000278	mitotic cell cycle	-13.0189	-9.90447	817921,820325,822195,824873,830502,833741,834324,838650,839140,841014,843313,844377	BUBR1,CYCB1;3,MAD2,AT3G57060,CYC1BAT,EMB2656,CYCA3;1,CYCB2;3,TPX2,CYCA1;1,CMT3,CYCA2;4	12/108	down
1_Member	GO Biological Processes	GO:0044772	mitotic cell cycle phase transition	-8.96956	-5.95202	820325,830502,834324,838650,841014,844377	CYCB1;3,CYC1BAT,CYCA3;1,CYCB2;3,CYCA1;1,CYCA2;4	6/24	down
1_Member	GO Biological Processes	GO:0044770	cell cycle phase transition	-8.73968	-5.86827	820325,830502,834324,838650,841014,844377	CYCB1;3,CYC1BAT,CYCA3;1,CYCB2;3,CYCA1;1,CYCA2;4	6/26	down
2_Summary	GO Biological Processes	GO:0051301	cell division	-8.86651	-5.92816	817158,818880,821545,824337,824358,828783,829313,829775,832968,835234,836119,842157,842858,842882,843313,844377	IQD6,RLP29,UBC19,IMK2,AT3G51950,MAP65-2,ENODL15,AT4G36180,AN3,PLE,AT5G59970,VIM1,FAS1,AT1G65710,CMT3,CYCA2;4	16/-	down
2_Member	GO Biological Processes	GO:0051301	cell division	-8.86651	-5.92816	817158,818880,821545,824337,824358,828783,829313,829775,832968,835234,836119,842157,842858,842882,843313,844377	IQD6,RLP29,UBC19,IMK2,AT3G51950,MAP65-2,ENODL15,AT4G36180,AN3,PLE,AT5G59970,VIM1,FAS1,AT1G65710,CMT3,CYCA2;4	16/504	down
2_Member	GO Biological Processes	GO:0000910	cytokinesis	-4.72747	-2.40891	817158,818880,828783,829313,829775,835234,843313	IQD6,RLP29,MAP65-2,ENODL15,AT4G36180,PLE,CMT3	7/177	down
3_Summary	GO Biological Processes	GO:0006259	DNA metabolic process	-7.81981	-5.01694	816142,816985,817506,818827,819430,821972,823847,824429,824585,830696,834670,842157,842858,843313,824873,833741,839140	MCM4,RPA2,PCNA2,UVI4,AT2G05642,TOPII,DUT1,AT3G52630,CDKB1;1,RPA70B,MCM3,VIM1,FAS1,CMT3,AT3G57060,EMB2656,TPX2	17/-	down
3_Member	GO Biological Processes	GO:0006259	DNA metabolic process	-7.81981	-5.01694	816142,816985,817506,818827,819430,821972,823847,824429,824585,830696,834670,842157,842858,843313	MCM4,RPA2,PCNA2,UVI4,AT2G05642,TOPII,DUT1,AT3G52630,CDKB1;1,RPA70B,MCM3,VIM1,FAS1,CMT3	14/439	down
3_Member	GO Biological Processes	GO:0006260	DNA replication	-6.79479	-4.15747	816142,816985,818827,819430,824429,824585,834670	MCM4,RPA2,UVI4,AT2G05642,AT3G52630,CDKB1;1,MCM3	7/87	down
3_Member	GO Biological Processes	GO:0051276	chromosome organization	-4.2969	-2.07175	816142,821972,824873,833741,834670,839140	MCM4,TOPII,AT3G57060,EMB2656,MCM3,TPX2	6/141	down
3_Member	GO Biological Processes	GO:0006261	DNA-templated DNA replication	-4.10484	-1.90685	816142,818827,824585,834670	MCM4,UVI4,CDKB1;1,MCM3	4/49	down
3_Member	GO Biological Processes	GO:0071103	DNA conformation change	-3.53556	-1.42111	816142,821972,834670	MCM4,TOPII,MCM3	3/28	down
4_Summary	GO Biological Processes	GO:0007018	microtubule-based movement	-7.7792	-5.01694	816792,821558,823523,823602,825867,831740,836214,828783,835234,839140,836862	AT2G22610,AT3G20150,AT3G44050,KP1,ATK5,AT5G02370,AT5G60930,MAP65-2,PLE,TPX2,EB1C	11/-	down
4_Member	GO Biological Processes	GO:0007018	microtubule-based movement	-7.7792	-5.01694	816792,821558,823523,823602,825867,831740,836214	AT2G22610,AT3G20150,AT3G44050,KP1,ATK5,AT5G02370,AT5G60930	7/63	down
4_Member	GO Biological Processes	GO:0007017	microtubule-based process	-7.5454	-4.8289	816792,821558,823523,823602,825867,828783,831740,835234,836214,839140	AT2G22610,AT3G20150,AT3G44050,KP1,ATK5,MAP65-2,AT5G02370,PLE,AT5G60930,TPX2	10/198	down
4_Member	KEGG Pathway	ath04814	Motor proteins - Arabidopsis thaliana (thale cress)	-5.19627	-2.82219	816792,821558,823523,823602,825867,831740	AT2G22610,AT3G20150,AT3G44050,KP1,ATK5,AT5G02370	6/98	down
4_Member	GO Biological Processes	GO:0051225	spindle assembly	-4.68508	-2.39994	823523,825867,839140	AT3G44050,ATK5,TPX2	3/12	down
4_Member	GO Biological Processes	GO:0007051	spindle organization	-4.12459	-1.91324	823523,825867,839140	AT3G44050,ATK5,TPX2	3/18	down
4_Member	GO Biological Processes	GO:0000226	microtubule cytoskeleton organization	-3.58252	-1.45708	823523,825867,828783,835234,839140	AT3G44050,ATK5,MAP65-2,PLE,TPX2	5/122	down
4_Member	GO Biological Processes	GO:0140694	non-membrane-bounded organelle assembly	-3.17361	-1.10056	823523,825867,839140	AT3G44050,ATK5,TPX2	3/37	down
4_Member	GO Biological Processes	GO:0007010	cytoskeleton organization	-3.09842	-1.03513	823523,825867,828783,835234,836862,839140	AT3G44050,ATK5,MAP65-2,PLE,EB1C,TPX2	6/235	down
4_Member	GO Biological Processes	GO:0070925	organelle assembly	-2.81612	-0.78098	823523,825867,839140	AT3G44050,ATK5,TPX2	3/49	down
5_Summary	KEGG Pathway	ath03030	DNA replication - Arabidopsis thaliana (thale cress)	-7.34435	-4.66923	816142,816985,817506,824429,830696,834670,821801,819430,823847,842858	MCM4,RPA2,PCNA2,AT3G52630,RPA70B,MCM3,NRPB5,AT2G05642,DUT1,FAS1	10/-	down
5_Member	KEGG Pathway	ath03030	DNA replication - Arabidopsis thaliana (thale cress)	-7.34435	-4.66923	816142,816985,817506,824429,830696,834670	MCM4,RPA2,PCNA2,AT3G52630,RPA70B,MCM3	6/43	down
5_Member	KEGG Pathway	ath03430	Mismatch repair - Arabidopsis thaliana (thale cress)	-4.84888	-2.51259	816985,817506,824429,830696	RPA2,PCNA2,AT3G52630,RPA70B	4/32	down
5_Member	KEGG Pathway	ath03420	Nucleotide excision repair - Arabidopsis thaliana (thale cress)	-4.32454	-2.08515	816985,817506,821801,824429,830696	RPA2,PCNA2,NRPB5,AT3G52630,RPA70B	5/85	down
5_Member	GO Biological Processes	GO:0006281	DNA repair	-3.90206	-1.72963	816985,817506,819430,823847,824429,830696,842858	RPA2,PCNA2,AT2G05642,DUT1,AT3G52630,RPA70B,FAS1	7/239	down
5_Member	GO Biological Processes	GO:0006974	DNA damage response	-3.51011	-1.40639	816985,817506,819430,823847,824429,830696,842858	RPA2,PCNA2,AT2G05642,DUT1,AT3G52630,RPA70B,FAS1	7/277	down
5_Member	KEGG Pathway	ath03440	Homologous recombination - Arabidopsis thaliana (thale cress)	-2.56321	-0.578599	816985,824429,830696	RPA2,AT3G52630,RPA70B	3/60	down
6_Summary	GO Biological Processes	GO:0006325	chromatin organization	-6.61912	-4.01655	823286,824873,831891,832829,836109,836661,836808,838055,842157,842858,843313	AT3G42660,AT3G57060,HTA12,HTA7,HTA6,AT5G65360,CHR1,HMGA,VIM1,FAS1,CMT3	11/-	down
6_Member	GO Biological Processes	GO:0006325	chromatin organization	-6.61912	-4.01655	823286,824873,831891,832829,836109,836661,836808,838055,842157,842858,843313	AT3G42660,AT3G57060,HTA12,HTA7,HTA6,AT5G65360,CHR1,HMGA,VIM1,FAS1,CMT3	11/315	down
6_Member	GO Biological Processes	GO:0071824	protein-DNA complex organization	-6.31514	-3.77473	823286,824873,831891,832829,836109,836661,836808,838055,842157,842858,843313	AT3G42660,AT3G57060,HTA12,HTA7,HTA6,AT5G65360,CHR1,HMGA,VIM1,FAS1,CMT3	11/338	down
6_Member	GO Biological Processes	GO:0070828	heterochromatin organization	-6.09284	-3.58045	831891,832829,836109,836808,842157,842858	HTA12,HTA7,HTA6,CHR1,VIM1,FAS1	6/69	down
6_Member	GO Biological Processes	GO:0006338	chromatin remodeling	-5.34641	-2.95213	823286,831891,832829,836109,836808,838055,842157,842858,843313	AT3G42660,HTA12,HTA7,HTA6,CHR1,HMGA,VIM1,FAS1,CMT3	9/269	down
6_Member	GO Biological Processes	GO:0045814	negative regulation of gene expression, epigenetic	-2.79243	-0.774894	836808,842157,842858,843313	CHR1,VIM1,FAS1,CMT3	4/108	down
6_Member	GO Biological Processes	GO:0040029	epigenetic regulation of gene expression	-2.56271	-0.578599	823286,836808,842157,842858,843313	AT3G42660,CHR1,VIM1,FAS1,CMT3	5/206	down
6_Member	GO Biological Processes	GO:0031507	heterochromatin formation	-2.46446	-0.489578	836808,842157,842858	CHR1,VIM1,FAS1	3/65	down
7_Summary	KEGG Pathway	ath03082	ATP-dependent chromatin remodeling - Arabidopsis thaliana (thale cress)	-6.32969	-3.77473	824621,831891,832829,836109,837409,841910	HTA11,HTA12,HTA7,HTA6,H2AXA,GAMMA-H2AX	6/-	down
7_Member	KEGG Pathway	ath03082	ATP-dependent chromatin remodeling - Arabidopsis thaliana (thale cress)	-6.32969	-3.77473	824621,831891,832829,836109,837409,841910	HTA11,HTA12,HTA7,HTA6,H2AXA,GAMMA-H2AX	6/63	down
8_Summary	GO Biological Processes	GO:1901987	regulation of cell cycle phase transition	-6.06504	-3.57898	817921,822195,824585,838687,844377,832503,839140,842858,818827,825902,829775	BUBR1,MAD2,CDKB1;1,CDKB2;2,CYCA2;4,ATXR6,TPX2,FAS1,UVI4,EHD2,AT4G36180	11/-	down
8_Member	GO Biological Processes	GO:1901987	regulation of cell cycle phase transition	-6.06504	-3.57898	817921,822195,824585,838687,844377	BUBR1,MAD2,CDKB1;1,CDKB2;2,CYCA2;4	5/38	down
8_Member	GO Biological Processes	GO:0051726	regulation of cell cycle	-5.99513	-3.53389	817921,822195,824585,832503,838687,839140,842858,844377	BUBR1,MAD2,CDKB1;1,ATXR6,CDKB2;2,TPX2,FAS1,CYCA2;4	8/165	down
8_Member	GO Biological Processes	GO:1901990	regulation of mitotic cell cycle phase transition	-5.36597	-2.95213	817921,822195,838687,844377	BUBR1,MAD2,CDKB2;2,CYCA2;4	4/24	down
8_Member	GO Biological Processes	GO:0010564	regulation of cell cycle process	-4.90717	-2.55239	817921,822195,824585,838687,839140,844377	BUBR1,MAD2,CDKB1;1,CDKB2;2,TPX2,CYCA2;4	6/110	down
8_Member	GO Biological Processes	GO:0007346	regulation of mitotic cell cycle	-4.64072	-2.37138	817921,822195,838687,844377	BUBR1,MAD2,CDKB2;2,CYCA2;4	4/36	down
8_Member	GO Biological Processes	GO:0033043	regulation of organelle organization	-3.96704	-1.78202	817921,818827,822195,825902,839140	BUBR1,UVI4,MAD2,EHD2,TPX2	5/101	down
8_Member	GO Biological Processes	GO:0051783	regulation of nuclear division	-3.85461	-1.69441	817921,818827,822195	BUBR1,UVI4,MAD2	3/22	down
8_Member	GO Biological Processes	GO:0051128	regulation of cellular component organization	-2.6864	-0.685899	817921,818827,822195,825902,829775,839140	BUBR1,UVI4,MAD2,EHD2,AT4G36180,TPX2	6/283	down
9_Summary	GO Biological Processes	GO:0007059	chromosome segregation	-5.91192	-3.47417	821972,823523,824873,825867,833741,839140,835234,839326	TOPII,AT3G44050,AT3G57060,ATK5,EMB2656,TPX2,PLE,AT1G04030	8/-	down
9_Member	GO Biological Processes	GO:0007059	chromosome segregation	-5.91192	-3.47417	821972,823523,824873,825867,833741,839140	TOPII,AT3G44050,AT3G57060,ATK5,EMB2656,TPX2	6/74	down
9_Member	GO Biological Processes	GO:0000070	mitotic sister chromatid segregation	-4.68508	-2.39994	824873,833741,839140	AT3G57060,EMB2656,TPX2	3/12	down
9_Member	GO Biological Processes	GO:0000819	sister chromatid segregation	-4.37388	-2.11978	824873,833741,839140	AT3G57060,EMB2656,TPX2	3/15	down
9_Member	GO Biological Processes	GO:0140014	mitotic nuclear division	-3.79538	-1.64708	824873,833741,839140	AT3G57060,EMB2656,TPX2	3/23	down
9_Member	GO Biological Processes	GO:0000280	nuclear division	-3.71969	-1.58296	824873,833741,835234,839140,839326	AT3G57060,EMB2656,PLE,TPX2,AT1G04030	5/114	down
9_Member	GO Biological Processes	GO:0048285	organelle fission	-3.18449	-1.10145	824873,833741,835234,839140,839326	AT3G57060,EMB2656,PLE,TPX2,AT1G04030	5/149	down
9_Member	GO Biological Processes	GO:0098813	nuclear chromosome segregation	-2.69425	-0.685899	824873,833741,839140	AT3G57060,EMB2656,TPX2	3/54	down
10_Summary	GO Biological Processes	GO:0010374	stomatal complex development	-3.21895	-1.1257	824585,830908,836755,844377	CDKB1;1,CYCD4;2,AT5G66230,CYCA2;4	4/-	down
10_Member	GO Biological Processes	GO:0010374	stomatal complex development	-3.21895	-1.1257	824585,830908,836755,844377	CDKB1;1,CYCD4;2,AT5G66230,CYCA2;4	4/83	down
11_Summary	GO Biological Processes	GO:0006275	regulation of DNA replication	-2.9237	-0.869958	817506,824585,832503,824621	PCNA2,CDKB1;1,ATXR6,HTA11	4/-	down
11_Member	GO Biological Processes	GO:0006275	regulation of DNA replication	-2.9237	-0.869958	817506,824585,832503	PCNA2,CDKB1;1,ATXR6	3/45	down
11_Member	GO Biological Processes	GO:0051052	regulation of DNA metabolic process	-2.80729	-0.78098	817506,824585,824621,832503	PCNA2,CDKB1;1,HTA11,ATXR6	4/107	down
12_Summary	GO Biological Processes	GO:0003002	regionalization	-2.89816	-0.853757	818880,826364,826484,832146,832968,838222	RLP29,KNAT1,AT4G09060,PI,AN3,AT1G16520	6/-	down
12_Member	GO Biological Processes	GO:0003002	regionalization	-2.89816	-0.853757	818880,826364,826484,832146,832968,838222	RLP29,KNAT1,AT4G09060,PI,AN3,AT1G16520	6/257	down
12_Member	GO Biological Processes	GO:0007389	pattern specification process	-2.40307	-0.442443	818880,826364,826484,832146,832968,838222	RLP29,KNAT1,AT4G09060,PI,AN3,AT1G16520	6/323	down
13_Summary	GO Biological Processes	GO:0009790	embryo development	-2.45789	-0.489578	816142,824337,824358,824585,829775,832968,833741,836375,838055,843313	MCM4,IMK2,AT3G51950,CDKB1;1,AT4G36180,AN3,EMB2656,AT5G62550,HMGA,CMT3	10/-	down
13_Member	GO Biological Processes	GO:0009790	embryo development	-2.45789	-0.489578	816142,824337,824358,824585,829775,832968,833741,836375,838055,843313	MCM4,IMK2,AT3G51950,CDKB1;1,AT4G36180,AN3,EMB2656,AT5G62550,HMGA,CMT3	10/785	down
14_Summary	GO Biological Processes	GO:0010224	response to UV-B	-2.28976	-0.336679	818827,830696,836506	UVI4,RPA70B,UVR8	3/-	down
14_Member	GO Biological Processes	GO:0010224	response to UV-B	-2.28976	-0.336679	818827,830696,836506	UVI4,RPA70B,UVR8	3/75	down
15_Summary	WikiPathways	WP2279	Seed development	-2.2773	-0.331649	817506,820325,830502,830908,832146,841014	PCNA2,CYCB1;3,CYC1BAT,CYCD4;2,PI,CYCA1;1	6/-	down
15_Member	WikiPathways	WP2279	Seed development	-2.2773	-0.331649	817506,820325,830502,830908,832146,841014	PCNA2,CYCB1;3,CYC1BAT,CYCD4;2,PI,CYCA1;1	6/343	down
