# Supplementary material for: COMPOSITUM 2/ WHEAT FRIZZY PANICLE dosage dependently regulates inflorescence and root architecture in Triticeae cereals
Source: Plant J. 2026 Jul 23;127(2):e71040. doi: 10.1111/tpj.71040 (PMC13394734; doi:10.1111/tpj.71040)
Supplement: Supplementary file 1 — Figure S1. Spike meristem developmental time course of rtt1.a mutant. Figure S2. WGS mapping of RTT1.b and rtt1.a reads. Figure S3. Spike phenotypes of new compositum 2 mutant alleles. Figure S4. Allelism analysis of rattail 1.a and compositum 2.g. Figure S5. Expression patterns of SHORT VEGETATIVE PHASE, SQUAMOSA, and SEPALLATA MADS box genes in RTT1.b and rtt1.a. Figure S6. Generic cloning vector pNB38 (GenBank‐ID OR479081). Figure S7. Genotypic analyses and documentation of WFZP primary mutants. Figure S8. Sanger chromatograms of all mutated and inherited WFZP mutant alleles. Figure S9. Measured and normalized parameters of plant phenotyping of WFZP mutants growing under field‐like conditions. Figure S10. Automatic phenotyping of root and shoot growth of WFZP mutants. Figure S11. Disrupted AP2/ERF domains. Figure S12. Bowman and rattail 1 COM2 AP2/ERF domains predicted in the presence of DNA with AlphaFold3. Figure S13. Electrostatic surface distribution of COM2 AP2/ERF domains of Bowman and rattail 1. Figure S14. Arginine hydrogen bonds during molecular dynamics simulation. Figure S15. CU sequence repeats in 3′ UTR of COM2 and WFZP. Figure S16. Spike and plant architecture related traits in RTT1.b and rtt1.a. Figure S17. Coding sequences of WFZP homoeoalleles. Figure S18. Root expression of WFZP homoeoalleles. Table S1. Germplasm screened for rtt1 segregation analysis. Table S2. Oligonucleotides and vectors used. Table S3. SNP and deletion mapping in rtt1.a and RTT1.b based on WGS (extra file). Table S4. irregular spike mutants with spike branching screened for identifying mutations in COM2. Table S5. Differentially expressed genes in the rtt1 mutant (extra file). Table S6. FIMO motif scanning in rtt1‐dependently up‐ and down‐regulated genes (extra file). Table S7. XSTREME motif enrichment in rtt1‐dependently up‐ and down‐regulated genes (extra file). Table S8. Off‐target analyses in wheat. Table S9. Genotyping of primary WFZP mutants and their progeny. Table S1 [file TPJ-127-0-s002.zip › tpj71040-sup-0004-Table S3.xlsx]

## Sheet: Tabelle1
Table S3. SNP and deletion mapping in rtt1.a and RTT1.b based on WGS.
Chromosome	Physical position	Reference allele	Alternative allele	Quality score	Mutation type	Mutation effect	Gene	Variant	Annotation	Confidence	rtt1.a	RTT1.b	Bonus	Bowman	Foma	Kristina	Montcalm	Missing
chr2H	328903	A	T	5.77749	missense_variant	MODERATE	HORVU.MOREX.r2.2HG0078870	p.Leu55Gln	Retrovirus-related Pol polyprotein from transposon TNT 1-94	LC	2	-1	-1	-1	-1	-1	-1	Het_or_missing
chr2H	1416643	C	T	20.4779	missense_variant	MODERATE	HORVU.MOREX.r2.2HG0079290	p.Gly91Asp	Phosphate transporter PHO1-like protein 3	HC	2	-1	-1	-1	-1	-1	-1	Het_or_missing
chr2H	1416645	T	G	20.4779	missense_variant	MODERATE	HORVU.MOREX.r2.2HG0079290	p.Gln90His	Phosphate transporter PHO1-like protein 3	HC	2	-1	-1	-1	-1	-1	-1	Het_or_missing
chr2H	1416652	A	T	20.4779	missense_variant	MODERATE	HORVU.MOREX.r2.2HG0079290	p.Leu88Gln	Phosphate transporter PHO1-like protein 3	HC	2	-1	-1	-1	-1	-1	-1	Het_or_missing
chr2H	1461731	G	C	552	missense_variant	MODERATE	HORVU.MOREX.r2.2HG0079320	p.Leu1237Val	NBS-LRR disease resistance protein-like protein	HC	2	1	0	0	0	0	1	Het_or_missing
chr2H	1488922	C	T	345	missense_variant	MODERATE	HORVU.MOREX.r2.2HG0079360	p.Pro104Ser	WEB family protein (DUF827)	LC	2	1	0	0	0	0	0	Het_or_missing
chr2H	2922317	T	C	120	missense_variant	MODERATE	HORVU.MOREX.r2.2HG0079910	p.Leu43Pro	Retrotransposon protein, putative, Ty1-copia subclass	LC	2	1	0	-1	1	1	-1	Het_or_missing
chr2H	2922353	A	G	115	missense_variant	MODERATE	HORVU.MOREX.r2.2HG0079910	p.Asn55Ser	Retrotransposon protein, putative, Ty1-copia subclass	LC	2	1	0	-1	1	1	0	Het_or_missing
chr2H	3113937	A	G	55	missense_variant	MODERATE	HORVU.MOREX.r2.2HG0079950	p.Leu106Ser	Mannose-binding lectin superfamily protein	LC	2	-1	0	-1	1	0	-1	Het_or_missing
chr2H	3113939	C	A	68	missense_variant	MODERATE	HORVU.MOREX.r2.2HG0079950	p.Met105Ile	Mannose-binding lectin superfamily protein	LC	2	-1	0	-1	1	0	-1	Het_or_missing
chr2H	3113946	A	G	55	missense_variant	MODERATE	HORVU.MOREX.r2.2HG0079950	p.Leu103Ser	Mannose-binding lectin superfamily protein	LC	2	-1	0	-1	1	0	0	Het_or_missing
chr2H	3114003	T	C	196	missense_variant	MODERATE	HORVU.MOREX.r2.2HG0079950	p.Gln84Arg	Mannose-binding lectin superfamily protein	LC	2	-1	0	-1	1	0	1	Het_or_missing
chr2H	3114025	C	T	121	missense_variant	MODERATE	HORVU.MOREX.r2.2HG0079950	p.Glu77Lys	Mannose-binding lectin superfamily protein	LC	2	-1	0	-1	1	0	0	Het_or_missing
chr2H	3114036	A	G	115	missense_variant	MODERATE	HORVU.MOREX.r2.2HG0079950	p.Leu73Pro	Mannose-binding lectin superfamily protein	LC	2	-1	0	-1	1	0	0	Het_or_missing
chr2H	3191380	C	A	200	missense_variant	MODERATE	HORVU.MOREX.r2.2HG0080000	p.Ala3Glu	Peroxidase	HC	2	-1	0	0	0	0	1	Het_or_missing
chr2H	3191394	C	T	196	stop_gained	HIGH	HORVU.MOREX.r2.2HG0080000	p.Gln8*	Peroxidase	HC	2	-1	0	0	0	0	1	Het_or_missing
chr2H	3191402	G	T	168	missense_variant	MODERATE	HORVU.MOREX.r2.2HG0080000	p.Lys10Asn	Peroxidase	HC	2	-1	0	0	0	0	1	Het_or_missing
chr2H	3192624	G	T	660	splice_acceptor_variant&intron_variant	HIGH	HORVU.MOREX.r2.2HG0080000	NA	Peroxidase	HC	2	1	0	0	0	0	1	Het_or_missing
chr2H	3234446	ATTTTTTTT	ATTTTTTT	88	frameshift_variant	HIGH	HORVU.MOREX.r2.2HG0080010	p.Phe942fs	Receptor-kinase, putative	HC	2	1	0	0	0	0	1	Het_or_missing
chr2H	3486789	A	G	38.3159	missense_variant	MODERATE	HORVU.MOREX.r2.2HG0080120	p.Val19Ala	Glutathione S-transferase T3	LC	2	-1	0	1	0	-1	0	Het_or_missing
chr2H	3586388	G	A	101	missense_variant	MODERATE	HORVU.MOREX.r2.2HG0080190	p.Pro158Ser	Retrovirus-related Pol polyprotein from transposon TNT 1-94	LC	2	-1	0	0	0	0	0	Het_or_missing
chr2H	3943084	C	A	137	missense_variant	MODERATE	HORVU.MOREX.r2.2HG0080270	p.Trp45Leu	GRB2-associated and regulator of MAPK protein	LC	2	1	0	0	0	0	0	Het_or_missing
chr2H	3943097	G	C	117	missense_variant	MODERATE	HORVU.MOREX.r2.2HG0080270	p.His41Asp	GRB2-associated and regulator of MAPK protein	LC	2	1	0	0	0	0	0	Het_or_missing
chr2H	3943123	A	C	156	stop_gained	HIGH	HORVU.MOREX.r2.2HG0080270	p.Leu32*	GRB2-associated and regulator of MAPK protein	LC	2	1	0	0	0	0	0	Het_or_missing
chr2H	3943174	G	C	140	missense_variant	MODERATE	HORVU.MOREX.r2.2HG0080270	p.Thr15Arg	GRB2-associated and regulator of MAPK protein	LC	2	1	0	0	0	0	0	Het_or_missing
chr2H	3943198	G	A	177	missense_variant	MODERATE	HORVU.MOREX.r2.2HG0080270	p.Ala7Val	GRB2-associated and regulator of MAPK protein	LC	2	-1	0	0	0	0	0	Het_or_missing
chr2H	4221674	AATATATA	AATATA	462	frameshift_variant	HIGH	HORVU.MOREX.r2.2HG0080350	p.Tyr77fs	RNA-directed DNA polymerase (Reverse transcriptase)	HC	2	1	0	-1	0	0	-1	Het_or_missing
chr2H	5008387	C	A	130	missense_variant	MODERATE	HORVU.MOREX.r2.2HG0080500	p.His78Gln	receptor lectin kinase	HC	2	-1	0	0	0	0	1	Het_or_missing
chr2H	5008422	A	G	96	missense_variant	MODERATE	HORVU.MOREX.r2.2HG0080500	p.Lys90Arg	receptor lectin kinase	HC	2	-1	0	0	0	0	0	Het_or_missing
chr2H	5008427	G	T	101	missense_variant	MODERATE	HORVU.MOREX.r2.2HG0080500	p.Val92Leu	receptor lectin kinase	HC	2	-1	0	0	0	0	0	Het_or_missing
chr2H	5008543	T	A	299	missense_variant	MODERATE	HORVU.MOREX.r2.2HG0080500	p.Asn130Lys	receptor lectin kinase	HC	2	-1	0	0	0	0	1	Het_or_missing
chr2H	5043519	A	G	190	missense_variant	MODERATE	HORVU.MOREX.r2.2HG0080550	p.Gln158Arg	Serine-rich 25 kDa antigen protein	HC	2	1	1	0	0	1	0	Het_or_missing
chr2H	5081841	GGC	GGCGC	457	frameshift_variant	HIGH	HORVU.MOREX.r2.2HG0080580	p.His355fs	Protein kinase	HC	2	1	0	0	0	0	0	Het_or_missing
chr2H	5779288	C	T	239	missense_variant	MODERATE	HORVU.MOREX.r2.2HG0080960	p.Glu232Lys	Embryogenesis transmembrane protein-like	HC	2	-1	0	0	0	0	1	Het_or_missing
chr2H	7209570	AC	A	107	frameshift_variant	HIGH	HORVU.MOREX.r2.2HG0081230	p.Leu118fs	tRNA-specific 2-thiouridylase MnmA	LC	2	-1	-1	-1	-1	-1	-1	Het_or_missing
chr2H	7209623	A	C	12.6803	missense_variant	MODERATE	HORVU.MOREX.r2.2HG0081230	p.Met101Arg	tRNA-specific 2-thiouridylase MnmA	LC	2	-1	-1	-1	-1	-1	-1	Het_or_missing
chr2H	7209657	CCCC	CCCCGCCCACCCGCCC	25.9452	conservative_inframe_insertion	MODERATE	HORVU.MOREX.r2.2HG0081230	p.Gly88_Gly89insGlyArgValGly	tRNA-specific 2-thiouridylase MnmA	LC	2	0	-1	-1	-1	-1	-1	Het_or_missing
chr2H	7209869	A	G	12.6803	missense_variant	MODERATE	HORVU.MOREX.r2.2HG0081230	p.Leu19Ser	tRNA-specific 2-thiouridylase MnmA	LC	2	-1	-1	-1	-1	-1	-1	Het_or_missing
chr2H	7210170	C	A	30.4234	missense_variant	MODERATE	HORVU.MOREX.r2.2HG0081240	p.Ser57Arg	Transposon protein, putative, CACTA, En/Spm sub-class	LC	2	1	0	0	0	0	0	Het_or_missing
chr2H	7549277	C	T	4.40399	missense_variant	MODERATE	HORVU.MOREX.r2.2HG0081330	p.Leu87Phe	Cytochrome P450	LC	2	-1	-1	-1	-1	-1	-1	Het_or_missing
chr2H	7859145	C	G	89	missense_variant	MODERATE	HORVU.MOREX.r2.2HG0081460	p.Leu94Phe	Kinase family protein	HC	2	-1	-1	1	-1	-1	-1	Het_or_missing
chr2H	8224090	C	A	42.9149	missense_variant	MODERATE	HORVU.MOREX.r2.2HG0081650	p.Gly179Val	Serine/threonine-protein phosphatase 7 long form-like protein	HC	2	-1	0	0	-1	1	-1	Het_or_missing
chr2H	8531967	T	A	56	missense_variant	MODERATE	HORVU.MOREX.r2.2HG0081790	p.His110Leu	Transposon protein, putative, CACTA, En/Spm sub-class, expressed	LC	2	-1	-1	0	-1	-1	-1	Het_or_missing
chr2H	8531982	G	A	26.3828	missense_variant	MODERATE	HORVU.MOREX.r2.2HG0081790	p.Ser105Phe	Transposon protein, putative, CACTA, En/Spm sub-class, expressed	LC	2	-1	-1	0	-1	-1	-1	Het_or_missing
chr2H	8962893	C	A	25.1785	missense_variant	MODERATE	HORVU.MOREX.r2.2HG0081920	p.Leu140Met	Copalyl diphosphate synthase	HC	2	-1	-1	0	-1	-1	-1	Het_or_missing
chr2H	9358042	A	T	207	missense_variant	MODERATE	HORVU.MOREX.r2.2HG0082080	p.Asn111Ile	Glycosyltransferase	HC	2	-1	0	0	0	0	0	Het_or_missing
chr2H	9894065	G	C	97	missense_variant	MODERATE	HORVU.MOREX.r2.2HG0082450	p.Val481Leu	Disease resistance protein RPM1	LC	2	-1	1	0	0	1	-1	Het_or_missing
chr2H	9894084	T	C	46.1244	missense_variant	MODERATE	HORVU.MOREX.r2.2HG0082450	p.Val487Ala	Disease resistance protein RPM1	LC	2	-1	1	0	0	-1	-1	Het_or_missing
chr2H	10008230	T	C	112	missense_variant	MODERATE	HORVU.MOREX.r2.2HG0082530	p.Val344Ala	HXXXD-type acyl-transferase family protein	HC	2	-1	0	0	0	1	1	Het_or_missing
chr2H	10008238	G	T	104	missense_variant	MODERATE	HORVU.MOREX.r2.2HG0082530	p.Ala347Ser	HXXXD-type acyl-transferase family protein	HC	2	-1	0	0	0	1	1	Het_or_missing
chr2H	10008251	A	G	112	missense_variant	MODERATE	HORVU.MOREX.r2.2HG0082530	p.Gln351Arg	HXXXD-type acyl-transferase family protein	HC	2	-1	0	0	0	1	1	Het_or_missing
chr2H	10008271	T	G	112	missense_variant	MODERATE	HORVU.MOREX.r2.2HG0082530	p.Ser358Ala	HXXXD-type acyl-transferase family protein	HC	2	-1	0	0	0	1	1	Het_or_missing
chr2H	10008445	C	G	81	missense_variant	MODERATE	HORVU.MOREX.r2.2HG0082530	p.Gln416Glu	HXXXD-type acyl-transferase family protein	HC	2	-1	0	0	0	-1	-1	Het_or_missing
chr2H	10118385	AT	A	711	frameshift_variant	HIGH	HORVU.MOREX.r2.2HG0082610	p.Met42fs	Serpin-like protein	HC	2	1	0	0	0	0	1	Het_or_missing
chr2H	10592648	G	T	54	missense_variant	MODERATE	HORVU.MOREX.r2.2HG0082850	p.Gln75His	transmembrane protein, putative (DUF594)	HC	2	-1	0	0	0	0	1	Het_or_missing
chr2H	10593798	C	G	40.1659	missense_variant	MODERATE	HORVU.MOREX.r2.2HG0082850	p.His459Asp	transmembrane protein, putative (DUF594)	HC	2	-1	-1	0	-1	-1	-1	Het_or_missing
chr2H	10593818	C	A	30.1695	missense_variant	MODERATE	HORVU.MOREX.r2.2HG0082850	p.Asp465Glu	transmembrane protein, putative (DUF594)	HC	2	-1	-1	0	-1	-1	-1	Het_or_missing
chr2H	10593828	T	G	40.1659	missense_variant	MODERATE	HORVU.MOREX.r2.2HG0082850	p.Phe469Val	transmembrane protein, putative (DUF594)	HC	2	-1	-1	0	-1	-1	-1	Het_or_missing
chr2H	10744363	G	A	58	missense_variant	MODERATE	HORVU.MOREX.r2.2HG0082920	p.Ala109Thr	PHD zinc finger protein-like	HC	2	-1	0	0	1	0	1	Het_or_missing
chr2H	11348434	C	T	113	missense_variant	MODERATE	HORVU.MOREX.r2.2HG0083260	p.Ala44Val	Gag polyprotein	HC	2	1	0	0	0	0	-1	Het_or_missing
chr2H	11384186	TA	TAA	266	frameshift_variant	HIGH	HORVU.MOREX.r2.2HG0083290	p.Arg225fs	NBS-LRR disease resistance protein	LC	2	1	0	-1	0	0	0	Het_or_missing
chr2H	11396750	G	C	117	missense_variant	MODERATE	HORVU.MOREX.r2.2HG0083320	p.Lys259Asn	Disease resistance protein (NBS-LRR class) family	HC	2	1	0	0	0	0	0	Het_or_missing
chr2H	11396866	G	A	238	missense_variant	MODERATE	HORVU.MOREX.r2.2HG0083320	p.Arg298Lys	Disease resistance protein (NBS-LRR class) family	HC	2	-1	1	-1	1	0	0	Het_or_missing
chr2H	11397061	C	T	209	missense_variant	MODERATE	HORVU.MOREX.r2.2HG0083320	p.Ser363Leu	Disease resistance protein (NBS-LRR class) family	HC	2	-1	0	0	0	0	-1	Het_or_missing
chr2H	11399192	A	G	281	missense_variant	MODERATE	HORVU.MOREX.r2.2HG0083320	p.Asn620Asp	Disease resistance protein (NBS-LRR class) family	HC	2	-1	1	0	1	0	0	Het_or_missing
chr2H	11399238	A	G	170	missense_variant	MODERATE	HORVU.MOREX.r2.2HG0083320	p.Gln635Arg	Disease resistance protein (NBS-LRR class) family	HC	2	-1	0	0	0	0	0	Het_or_missing
chr2H	11399258	C	A	189	missense_variant	MODERATE	HORVU.MOREX.r2.2HG0083320	p.His642Asn	Disease resistance protein (NBS-LRR class) family	HC	2	-1	0	0	0	0	0	Het_or_missing
chr2H	11399318	A	G	305	missense_variant	MODERATE	HORVU.MOREX.r2.2HG0083320	p.Thr662Ala	Disease resistance protein (NBS-LRR class) family	HC	2	-1	0	0	0	1	1	Het_or_missing
chr2H	11399364	C	T	512	missense_variant	MODERATE	HORVU.MOREX.r2.2HG0083320	p.Ala677Val	Disease resistance protein (NBS-LRR class) family	HC	2	-1	1	0	1	1	1	Het_or_missing
chr2H	11399378	C	G	261	missense_variant	MODERATE	HORVU.MOREX.r2.2HG0083320	p.His682Asp	Disease resistance protein (NBS-LRR class) family	HC	2	-1	0	0	1	0	0	Het_or_missing
chr2H	11399461	T	G	109	missense_variant	MODERATE	HORVU.MOREX.r2.2HG0083320	p.Phe709Leu	Disease resistance protein (NBS-LRR class) family	HC	2	-1	0	0	0	0	-1	Het_or_missing
chr2H	11658370	C	T	215	missense_variant	MODERATE	HORVU.MOREX.r2.2HG0083410	p.Arg104Gln	WRKY transcription factor	HC	2	1	0	0	0	0	0	Het_or_missing
chr2H	12927956	G	C	5.03967	missense_variant	MODERATE	HORVU.MOREX.r2.2HG0083980	p.Gly40Ala	Transposon protein, putative, Pong sub-class	LC	2	-1	-1	0	-1	-1	-1	Het_or_missing
chr2H	13965207	G	A	281	missense_variant	MODERATE	HORVU.MOREX.r2.2HG0084430	p.Pro241Ser	Serine/threonine-protein kinase	HC	2	-1	1	0	1	0	1	Het_or_missing
chr2H	13965208	T	C	281	missense_variant	MODERATE	HORVU.MOREX.r2.2HG0084430	p.Ile240Met	Serine/threonine-protein kinase	HC	2	-1	1	0	1	0	1	Het_or_missing
chr2H	13965210	T	C	279	missense_variant	MODERATE	HORVU.MOREX.r2.2HG0084430	p.Ile240Val	Serine/threonine-protein kinase	HC	2	-1	1	0	1	0	1	Het_or_missing
chr2H	13965224	A	G	314	missense_variant	MODERATE	HORVU.MOREX.r2.2HG0084430	p.Val235Ala	Serine/threonine-protein kinase	HC	2	-1	1	0	1	0	1	Het_or_missing
chr2H	13965278	A	G	231	missense_variant	MODERATE	HORVU.MOREX.r2.2HG0084430	p.Ile217Thr	Serine/threonine-protein kinase	HC	2	-1	1	0	1	0	1	Het_or_missing
chr2H	13965330	C	T	221	missense_variant	MODERATE	HORVU.MOREX.r2.2HG0084430	p.Ala200Thr	Serine/threonine-protein kinase	HC	2	-1	1	0	1	0	1	Het_or_missing
chr2H	13965639	C	A	95	missense_variant	MODERATE	HORVU.MOREX.r2.2HG0084430	p.Ala97Ser	Serine/threonine-protein kinase	HC	2	-1	1	0	0	0	0	Het_or_missing
chr2H	13965645	T	A	85	missense_variant	MODERATE	HORVU.MOREX.r2.2HG0084430	p.Ile95Phe	Serine/threonine-protein kinase	HC	2	-1	1	0	0	0	0	Het_or_missing
chr2H	13965653	G	A	81	missense_variant	MODERATE	HORVU.MOREX.r2.2HG0084430	p.Ser92Phe	Serine/threonine-protein kinase	HC	2	-1	0	0	0	0	0	Het_or_missing
chr2H	13976842	G	A	392	missense_variant	MODERATE	HORVU.MOREX.r2.2HG0084440	p.Ala527Thr	Serine/threonine-protein kinase	HC	2	1	0	0	0	0	0	Het_or_missing
chr2H	14179342	T	A	26.4486	missense_variant	MODERATE	HORVU.MOREX.r2.2HG0084530	p.Val32Glu	Retrotransposon protein, putative, unclassified	LC	2	-1	-1	-1	-1	-1	-1	Het_or_missing
chr2H	14187798	C	A	47.2822	missense_variant	MODERATE	HORVU.MOREX.r2.2HG0084550	p.Glu64Asp	Retrovirus-related Pol polyprotein from transposon TNT 1-94	LC	2	-1	1	0	0	-1	0	Het_or_missing
chr2H	14562837	G	A	58	missense_variant	MODERATE	HORVU.MOREX.r2.2HG0084710	p.Ala52Val	UDP-glucosyl transferase 72B3	LC	2	-1	0	0	0	1	0	Het_or_missing
chr2H	14562844	T	G	58	missense_variant	MODERATE	HORVU.MOREX.r2.2HG0084710	p.Ile50Leu	UDP-glucosyl transferase 72B3	LC	2	-1	0	0	0	1	0	Het_or_missing
chr2H	14562859	G	A	58	missense_variant	MODERATE	HORVU.MOREX.r2.2HG0084710	p.Arg45Cys	UDP-glucosyl transferase 72B3	LC	2	-1	0	0	0	1	0	Het_or_missing
chr2H	14899278	T	C	37.3952	missense_variant	MODERATE	HORVU.MOREX.r2.2HG0084920	p.Ser16Pro	Retrotransposon protein, putative, Ty1-copia subclass	LC	2	-1	-1	-1	1	-1	-1	Het_or_missing
chr2H	14899305	A	G	45.4391	missense_variant	MODERATE	HORVU.MOREX.r2.2HG0084920	p.Ile25Val	Retrotransposon protein, putative, Ty1-copia subclass	LC	2	-1	-1	-1	-1	-1	-1	Het_or_missing
chr2H	14899314	T	C	45.4391	missense_variant	MODERATE	HORVU.MOREX.r2.2HG0084920	p.Trp28Arg	Retrotransposon protein, putative, Ty1-copia subclass	LC	2	-1	-1	-1	-1	-1	-1	Het_or_missing
chr2H	14899334	G	T	45.4391	missense_variant	MODERATE	HORVU.MOREX.r2.2HG0084920	p.Gln34His	Retrotransposon protein, putative, Ty1-copia subclass	LC	2	-1	-1	-1	-1	-1	-1	Het_or_missing
chr2H	14899342	A	G	38.4395	missense_variant	MODERATE	HORVU.MOREX.r2.2HG0084920	p.Glu37Gly	Retrotransposon protein, putative, Ty1-copia subclass	LC	2	-1	-1	-1	-1	-1	-1	Het_or_missing
chr2H	14899343	A	T	38.4395	missense_variant	MODERATE	HORVU.MOREX.r2.2HG0084920	p.Glu37Asp	Retrotransposon protein, putative, Ty1-copia subclass	LC	2	-1	-1	-1	-1	-1	-1	Het_or_missing
chr2H	14900122	C	T	83	stop_gained	HIGH	HORVU.MOREX.r2.2HG0084930	p.Gln185*	Retrovirus-related Pol polyprotein from transposon TNT 1-94	LC	2	-1	-1	-1	0	-1	0	Het_or_missing
chr2H	14900141	C	T	93	missense_variant	MODERATE	HORVU.MOREX.r2.2HG0084930	p.Ala191Val	Retrovirus-related Pol polyprotein from transposon TNT 1-94	LC	2	-1	-1	-1	0	-1	0	Het_or_missing
chr2H	15180044	C	A	21.603	missense_variant	MODERATE	HORVU.MOREX.r2.2HG0085010	p.Ser266Ile	Protein kinase superfamily protein	HC	2	-1	-1	-1	-1	1	-1	Het_or_missing
chr2H	15703443	G	C	721	missense_variant	MODERATE	HORVU.MOREX.r2.2HG0085330	p.Pro958Arg	Gag polyprotein	LC	2	-1	1	-1	1	1	0	Het_or_missing
chr2H	15703453	C	T	773	missense_variant	MODERATE	HORVU.MOREX.r2.2HG0085330	p.Ala955Thr	Gag polyprotein	LC	2	-1	1	-1	1	1	0	Het_or_missing
chr2H	15703477	C	G	694	missense_variant	MODERATE	HORVU.MOREX.r2.2HG0085330	p.Ala947Pro	Gag polyprotein	LC	2	-1	1	-1	1	1	0	Het_or_missing
chr2H	15831789	G	C	34.4404	missense_variant	MODERATE	HORVU.MOREX.r2.2HG0085400	p.Thr128Arg	Cohesin subunit SA-1	LC	2	-1	-1	-1	-1	-1	-1	Het_or_missing
chr2H	15841944	A	T	37.4396	missense_variant	MODERATE	HORVU.MOREX.r2.2HG0085420	p.Gln36His	bZIP transcription factor family protein	LC	2	-1	-1	-1	-1	-1	-1	Het_or_missing
chr2H	15842254	C	T	90	missense_variant	MODERATE	HORVU.MOREX.r2.2HG0085420	p.Arg140Cys	bZIP transcription factor family protein	LC	2	1	0	0	0	0	-1	Het_or_missing
chr2H	16148448	G	T	11.7407	missense_variant	MODERATE	HORVU.MOREX.r2.2HG0085620	p.Asp95Glu	Retrovirus-related Pol polyprotein from transposon TNT 1-94	LC	2	-1	-1	-1	-1	-1	-1	Het_or_missing
chr2H	16148452	A	G	11.7407	missense_variant	MODERATE	HORVU.MOREX.r2.2HG0085620	p.Val94Ala	Retrovirus-related Pol polyprotein from transposon TNT 1-94	LC	2	-1	-1	-1	-1	-1	-1	Het_or_missing
chr2H	16251246	CTT	CTTT	121	frameshift_variant	HIGH	HORVU.MOREX.r2.2HG0085660	p.Lys57fs	Glutathione S-transferase T3	LC	2	1	0	-1	0	0	0	Het_or_missing
chr2H	16290695	AT	A	146	frameshift_variant	HIGH	HORVU.MOREX.r2.2HG0085680	p.Ile177fs	D-aminoacyl-tRNA deacylase	LC	2	1	0	-1	-1	0	0	Het_or_missing
chr2H	16290825	G	C	349	missense_variant	MODERATE	HORVU.MOREX.r2.2HG0085680	p.Gln134Glu	D-aminoacyl-tRNA deacylase	LC	2	1	0	0	0	0	0	Het_or_missing
chr2H	16291076	T	G	457	missense_variant	MODERATE	HORVU.MOREX.r2.2HG0085680	p.Gln50Pro	D-aminoacyl-tRNA deacylase	LC	2	1	0	0	0	0	0	Het_or_missing
chr2H	16483548	G	T	207	missense_variant	MODERATE	HORVU.MOREX.r2.2HG0085750	p.Gly7Val	F-box protein	HC	2	-1	0	0	0	0	0	Het_or_missing
chr2H	16849434	T	A	164	missense_variant	MODERATE	HORVU.MOREX.r2.2HG0085930	p.Phe79Tyr	Thioredoxin superfamily protein	HC	2	1	0	0	0	0	0	Het_or_missing
chr2H	17289208	G	A	60	missense_variant	MODERATE	HORVU.MOREX.r2.2HG0086040	p.Met13Ile	regulatory-associated protein of TOR 2 (RAPTOR2)	LC	2	0	1	0	-1	0	0	Het_or_missing
chr2H	17609282	G	A	3.24227	missense_variant	MODERATE	HORVU.MOREX.r2.2HG0086080	p.Arg103Lys	Ribulose bisphosphate carboxylase small chain	HC	2	-1	-1	-1	-1	-1	-1	Het_or_missing
chr2H	17609457	A	T	40.0627	missense_variant	MODERATE	HORVU.MOREX.r2.2HG0086080	p.Thr126Ser	Ribulose bisphosphate carboxylase small chain	HC	2	-1	0	1	-1	-1	1	Het_or_missing
chr2H	17646756	T	C	100	missense_variant	MODERATE	HORVU.MOREX.r2.2HG0086100	p.Val54Ala	Transposon protein, putative, CACTA, En/Spm sub-class	LC	2	-1	0	0	-1	-1	-1	Het_or_missing
chr2H	17649607	T	C	10.5419	missense_variant	MODERATE	HORVU.MOREX.r2.2HG0086110	p.Cys303Arg	Transposon protein, putative, CACTA, En/Spm sub-class	HC	2	-1	-1	0	-1	-1	-1	Het_or_missing
chr2H	17649673	G	A	9.78311	missense_variant	MODERATE	HORVU.MOREX.r2.2HG0086110	p.Ala325Thr	Transposon protein, putative, CACTA, En/Spm sub-class	HC	2	-1	-1	0	-1	-1	-1	Het_or_missing
chr2H	18570656	C	T	68	missense_variant	MODERATE	HORVU.MOREX.r2.2HG0086450	p.Gly62Ser	Enolase	LC	2	-1	0	-1	0	-1	-1	Het_or_missing
chr2H	20198107	G	A	4.40399	missense_variant	MODERATE	HORVU.MOREX.r2.2HG0086920	p.Glu123Lys	DNA damage-inducible protein 1	LC	2	-1	-1	-1	-1	-1	-1	Het_or_missing
chr2H	20198368	T	C	4.40399	missense_variant	MODERATE	HORVU.MOREX.r2.2HG0086930	p.Ser3Pro	Nucleolar GTP-binding protein 1	LC	2	-1	-1	-1	-1	-1	-1	Het_or_missing
chr2H	20198438	T	A	4.40399	missense_variant	MODERATE	HORVU.MOREX.r2.2HG0086930	p.Ile26Asn	Nucleolar GTP-binding protein 1	LC	2	-1	-1	-1	-1	-1	-1	Het_or_missing
chr2H	20198440	T	A	4.40399	missense_variant	MODERATE	HORVU.MOREX.r2.2HG0086930	p.Phe27Ile	Nucleolar GTP-binding protein 1	LC	2	-1	-1	-1	-1	-1	-1	Het_or_missing
chr2H	21714558	A	T	331	missense_variant	MODERATE	HORVU.MOREX.r2.2HG0087540	p.Lys185Ile	Alpha-1,4 glucan phosphorylase	LC	2	1	0	0	0	0	0	Het_or_missing
chr2H	22616563	C	G	33.935	missense_variant	MODERATE	HORVU.MOREX.r2.2HG0087800	p.Thr176Arg	ATP-dependent DNA helicase pif1	LC	2	0	-1	-1	-1	-1	-1	Het_or_missing
chr2H	22643371	GGCTA	GGCTAGCTA	999	frameshift_variant&stop_gained	HIGH	HORVU.MOREX.r2.2HG0087820	p.Tyr412fs	CsAtPR5	HC	2	1	1	1	1	1	1	Het_or_missing
chr2H	22726208	T	C	17.5165	missense_variant	MODERATE	HORVU.MOREX.r2.2HG0087860	p.Thr400Ala	Transposon protein, putative, mutator sub-class	LC	2	-1	-1	-1	-1	-1	-1	Het_or_missing
chr2H	22726210	G	A	17.5165	missense_variant	MODERATE	HORVU.MOREX.r2.2HG0087860	p.Ala399Val	Transposon protein, putative, mutator sub-class	LC	2	-1	-1	-1	-1	-1	-1	Het_or_missing
chr2H	25967223	T	C	12.6803	missense_variant	MODERATE	HORVU.MOREX.r2.2HG0089230	p.Val82Ala	Ethylene-responsive nuclear protein	HC	2	-1	-1	-1	-1	-1	-1	Het_or_missing
chr2H	26683011	T	C	12.6803	missense_variant	MODERATE	HORVU.MOREX.r2.2HG0089440	p.Gln393Arg	Receptor-like protein kinase	HC	2	-1	-1	-1	-1	-1	-1	Het_or_missing
chr2H	26683018	G	T	12.6803	missense_variant	MODERATE	HORVU.MOREX.r2.2HG0089440	p.Leu391Ile	Receptor-like protein kinase	HC	2	-1	-1	-1	-1	-1	-1	Het_or_missing
chr2H	26683023	C	T	12.6803	missense_variant	MODERATE	HORVU.MOREX.r2.2HG0089440	p.Arg389Gln	Receptor-like protein kinase	HC	2	-1	-1	-1	-1	-1	-1	Het_or_missing
chr2H	26684058	A	G	78	missense_variant	MODERATE	HORVU.MOREX.r2.2HG0089440	p.Val44Ala	Receptor-like protein kinase	HC	2	-1	-1	1	-1	-1	-1	Het_or_missing
chr2H	26684085	G	A	85	missense_variant	MODERATE	HORVU.MOREX.r2.2HG0089440	p.Pro35Leu	Receptor-like protein kinase	HC	2	-1	-1	-1	-1	-1	-1	Het_or_missing
chr2H	26684086	G	T	85	missense_variant	MODERATE	HORVU.MOREX.r2.2HG0089440	p.Pro35Thr	Receptor-like protein kinase	HC	2	-1	-1	-1	-1	-1	-1	Het_or_missing
chr2H	27019710	C	T	99	splice_acceptor_variant&intron_variant	HIGH	HORVU.MOREX.r2.2HG0089600	NA	Replication protein A subunit	HC	2	0	0	1	1	1	-1	Het_or_missing
chr2H	27350494	T	G	24.4543	missense_variant	MODERATE	HORVU.MOREX.r2.2HG0089690	p.Gln118His	Leucine-rich repeat (LRR) family protein	LC	2	-1	-1	-1	-1	-1	-1	Het_or_missing
chr2H	27350571	C	A	6.39684	missense_variant	MODERATE	HORVU.MOREX.r2.2HG0089690	p.Val93Phe	Leucine-rich repeat (LRR) family protein	LC	2	-1	-1	1	-1	-1	-1	Het_or_missing
chr2H	27591665	GA	G	32.3035	frameshift_variant	HIGH	HORVU.MOREX.r2.2HG0089720	p.Thr75fs	Transposon protein, putative, Pong sub-class	LC	2	-1	-1	0	-1	-1	-1	Het_or_missing
chr2H	28134639	G	A	40.0526	missense_variant	MODERATE	HORVU.MOREX.r2.2HG0089980	p.Arg124Lys	protein kinase family protein	LC	2	-1	-1	0	-1	-1	1	Het_or_missing
chr2H	28349481	C	G	16.7736	missense_variant	MODERATE	HORVU.MOREX.r2.2HG0090060	p.Gln5Glu	Ubiquitin carboxyl-terminal hydrolase-related protein	LC	2	-1	-1	0	-1	-1	-1	Het_or_missing
chr2H	28349494	G	C	16.7736	missense_variant&splice_region_variant	MODERATE	HORVU.MOREX.r2.2HG0090060	p.Arg9Thr	Ubiquitin carboxyl-terminal hydrolase-related protein	LC	2	-1	-1	0	-1	-1	-1	Het_or_missing
chr2H	28349686	AGCAGAACTGCAGAA	AGCAGAA	136	frameshift_variant	HIGH	HORVU.MOREX.r2.2HG0090060	p.Asn45fs	Ubiquitin carboxyl-terminal hydrolase-related protein	LC	2	-1	-1	0	-1	-1	0	Het_or_missing
chr2H	28349718	C	T	22.1918	missense_variant	MODERATE	HORVU.MOREX.r2.2HG0090060	p.Pro54Ser	Ubiquitin carboxyl-terminal hydrolase-related protein	LC	2	-1	-1	0	-1	-1	-1	Het_or_missing
chr2H	28349965	G	C	56	splice_donor_variant&intron_variant	HIGH	HORVU.MOREX.r2.2HG0090060	NA	Ubiquitin carboxyl-terminal hydrolase-related protein	LC	2	-1	-1	0	-1	-1	-1	Het_or_missing
chr2H	28683206	GCTTCTTCTTCTTCTTCTTCTTCTT	GCTTCTTCTTCTTCTTCTTCTT	999	conservative_inframe_deletion	MODERATE	HORVU.MOREX.r2.2HG0090150	p.Glu540del	DnaJ	HC	2	1	1	1	1	1	1	Het_or_missing
chr2H	29008886	G	C	55	missense_variant	MODERATE	HORVU.MOREX.r2.2HG0090210	p.Met63Ile	Protein FAR1-RELATED SEQUENCE 5	LC	2	-1	-1	1	-1	-1	0	Het_or_missing
chr2H	30721912	A	C	91	missense_variant	MODERATE	HORVU.MOREX.r2.2HG0090600	p.Leu30Val	Disease resistance protein (CC-NBS-LRR class) family	LC	2	1	-1	0	-1	0	0	Het_or_missing
chr2H	31359879	T	G	42.4392	missense_variant	MODERATE	HORVU.MOREX.r2.2HG0090880	p.Tyr624Ser	Alpha-L-arabinofuranosidase 1	HC	2	-1	-1	-1	-1	-1	-1	Het_or_missing
chr2H	38372235	G	A	189	missense_variant	MODERATE	HORVU.MOREX.r2.2HG0092220	p.Gly19Glu	Transposon protein, putative, CACTA, En/Spm sub-class	LC	2	-1	1	1	-1	0	1	Het_or_missing
chr2H	38414632	G	A	54	missense_variant	MODERATE	HORVU.MOREX.r2.2HG0092240	p.Glu189Lys	Myb/SANT-like DNA-binding domain protein	HC	2	-1	-1	-1	-1	0	0	Het_or_missing
chr2H	38414726	G	A	19.6763	missense_variant	MODERATE	HORVU.MOREX.r2.2HG0092240	p.Arg220Gln	Myb/SANT-like DNA-binding domain protein	HC	2	-1	-1	-1	-1	0	0	Het_or_missing
chr2H	38428622	C	A	242	missense_variant	MODERATE	HORVU.MOREX.r2.2HG0092250	p.Ala38Glu	Ubiquitin C-terminal hydrolases superfamily protein	LC	2	1	0	0	0	0	0	Het_or_missing
chr2H	38664076	T	G	78	missense_variant	MODERATE	HORVU.MOREX.r2.2HG0092270	p.Ser84Arg	Phosphate import ATP-binding protein PstB	LC	2	-1	-1	-1	-1	0	0	Het_or_missing
chr2H	38664081	A	C	110	missense_variant	MODERATE	HORVU.MOREX.r2.2HG0092270	p.Ile82Ser	Phosphate import ATP-binding protein PstB	LC	2	-1	-1	-1	1	0	0	Het_or_missing
chr2H	38946928	G	A	75	missense_variant	MODERATE	HORVU.MOREX.r2.2HG0092340	p.Arg654Cys	DNA helicase homolog, putative	LC	2	-1	0	-1	1	0	0	Het_or_missing
chr2H	38947380	T	C	189	missense_variant	MODERATE	HORVU.MOREX.r2.2HG0092340	p.Glu503Gly	DNA helicase homolog, putative	LC	2	-1	0	-1	1	1	0	Het_or_missing
chr2H	38947390	C	A	118	missense_variant	MODERATE	HORVU.MOREX.r2.2HG0092340	p.Ala500Ser	DNA helicase homolog, putative	LC	2	-1	0	-1	1	1	0	Het_or_missing
chr2H	40038499	G	A	833	missense_variant	MODERATE	HORVU.MOREX.r2.2HG0092640	p.Pro60Leu	SHV3-like 2	LC	2	1	1	1	1	0	0	Het_or_missing
chr2H	42096845	G	T	81	missense_variant	MODERATE	HORVU.MOREX.r2.2HG0093220	p.Ser80Tyr	Zinc finger protein	LC	2	1	1	0	-1	-1	0	Het_or_missing
chr2H	43197086	G	A	100	missense_variant	MODERATE	HORVU.MOREX.r2.2HG0093500	p.Ala23Val	Bifunctional dihydrofolate reductase-thymidylate synthase	LC	2	1	0	-1	0	0	0	Het_or_missing
chr2H	43197143	G	T	190	missense_variant	MODERATE	HORVU.MOREX.r2.2HG0093500	p.Ala4Glu	Bifunctional dihydrofolate reductase-thymidylate synthase	LC	2	1	0	0	0	1	0	Het_or_missing
chr2H	44954483	C	A	206	missense_variant	MODERATE	HORVU.MOREX.r2.2HG0093930	p.Phe91Leu	Ethylene-responsive transcription factor	HC	2	0	0	0	0	0	0	Hom
chr2H	48109208	G	A	356	missense_variant	MODERATE	HORVU.MOREX.r2.2HG0094570	p.Ala71Val	TOPLESS-related 1	LC	2	-1	1	1	0	-1	-1	Het_or_missing
chr2H	48109270	CCCATGGCGACCA	CCCA	155	conservative_inframe_deletion	MODERATE	HORVU.MOREX.r2.2HG0094570	p.Gly47_His49del	TOPLESS-related 1	LC	2	1	0	0	0	-1	-1	Het_or_missing
chr2H	53605984	T	C	5.06603	missense_variant	MODERATE	HORVU.MOREX.r2.2HG0095840	p.Asn238Asp	Retrovirus-related Pol polyprotein from transposon TNT 1-94	LC	2	-1	-1	-1	-1	-1	-1	Het_or_missing
chr2H	63323173	A	G	12.6803	missense_variant	MODERATE	HORVU.MOREX.r2.2HG0097850	p.Ser25Pro	SKP1-like 13	HC	2	-1	-1	-1	-1	-1	-1	Het_or_missing
chr2H	66797606	G	T	43.4391	missense_variant	MODERATE	HORVU.MOREX.r2.2HG0098440	p.Thr317Asn	Disease resistance protein (TIR-NBS-LRR class) family	LC	2	-1	-1	-1	-1	-1	-1	Het_or_missing
chr2H	68560525	C	T	43.4391	missense_variant	MODERATE	HORVU.MOREX.r2.2HG0098750	p.Thr260Ile	Structural maintenance of chromosomes protein 1	HC	2	-1	-1	-1	-1	-1	-1	Het_or_missing
chr2H	70520906	C	T	22.3734	missense_variant	MODERATE	HORVU.MOREX.r2.2HG0099250	p.Pro89Leu	Peroxidase	LC	2	-1	-1	0	-1	-1	-1	Het_or_missing
chr2H	70683940	T	G	22.4635	missense_variant	MODERATE	HORVU.MOREX.r2.2HG0099310	p.Lys372Thr	ATP-dependent DNA helicase pif1	LC	2	-1	-1	-1	-1	-1	-1	Het_or_missing
chr2H	77860304	C	T	60	missense_variant	MODERATE	HORVU.MOREX.r2.2HG0100330	p.Gly210Ser	Retrovirus-related Pol polyprotein from transposon TNT 1-94	LC	2	1	0	0	0	0	-1	Het_or_missing
chr2H	77860426	G	A	12.6803	missense_variant	MODERATE	HORVU.MOREX.r2.2HG0100330	p.Ala169Val	Retrovirus-related Pol polyprotein from transposon TNT 1-94	LC	2	-1	-1	-1	-1	-1	-1	Het_or_missing
chr2H	77860532	A	C	12.6803	missense_variant	MODERATE	HORVU.MOREX.r2.2HG0100330	p.Ser134Ala	Retrovirus-related Pol polyprotein from transposon TNT 1-94	LC	2	-1	-1	-1	-1	-1	-1	Het_or_missing
chr2H	77861051	G	A	12.6803	missense_variant	MODERATE	HORVU.MOREX.r2.2HG0100340	p.Arg150Cys	Retrotransposon protein, putative, Ty1-copia subclass	LC	2	-1	-1	-1	-1	-1	-1	Het_or_missing
chr2H	77861458	A	T	28.445	missense_variant	MODERATE	HORVU.MOREX.r2.2HG0100340	p.Val14Glu	Retrotransposon protein, putative, Ty1-copia subclass	LC	2	-1	-1	-1	-1	-1	-1	Het_or_missing
chr2H	78767055	G	T	12.6803	stop_gained	HIGH	HORVU.MOREX.r2.2HG0100530	p.Cys21*	Transposon protein, putative, CACTA, En/Spm sub-class	LC	2	-1	-1	-1	-1	-1	-1	Het_or_missing
chr2H	79467983	C	T	46.6686	missense_variant	MODERATE	HORVU.MOREX.r2.2HG0100650	p.Pro76Leu	GRF zinc finger family protein, expressed	HC	2	-1	-1	0	-1	-1	-1	Het_or_missing
chr2H	95089866	A	C	56	missense_variant	MODERATE	HORVU.MOREX.r2.2HG0102560	p.Ser20Ala	Retrotransposon protein, putative, unclassified	HC	2	-1	-1	-1	-1	-1	0	Het_or_missing
chr2H	95877407	C	T	206	missense_variant	MODERATE	HORVU.MOREX.r2.2HG0102770	p.Ala655Thr	Receptor-like protein kinase	HC	2	0	0	0	0	0	0	Hom
chr2H	102025926	C	G	12.6803	missense_variant	MODERATE	HORVU.MOREX.r2.2HG0103580	p.Thr125Arg	Retrovirus-related Pol polyprotein from transposon TNT 1-94	LC	2	-1	-1	-1	-1	-1	-1	Het_or_missing
chr2H	102025941	G	A	12.6803	missense_variant	MODERATE	HORVU.MOREX.r2.2HG0103580	p.Ser130Asn	Retrovirus-related Pol polyprotein from transposon TNT 1-94	LC	2	-1	-1	-1	-1	-1	-1	Het_or_missing
chr2H	102029794	G	C	243	missense_variant	MODERATE	HORVU.MOREX.r2.2HG0103620	p.Arg342Thr	Retrovirus-related Pol polyprotein from transposon TNT 1-94	LC	2	1	0	0	0	0	0	Het_or_missing
chr2H	112627986	G	A	9.72313	missense_variant	MODERATE	HORVU.MOREX.r2.2HG0105260	p.Pro37Ser	DWNN domain, a CCHC-type zinc finger	HC	2	-1	-1	-1	-1	-1	0	Het_or_missing
chr2H	124372999	A	G	6.5338	missense_variant	MODERATE	HORVU.MOREX.r2.2HG0106800	p.Lys449Arg	Myosin-1	LC	2	-1	-1	-1	-1	-1	-1	Het_or_missing
chr2H	167036021	C	G	173	missense_variant	MODERATE	HORVU.MOREX.r2.2HG0111100	p.Glu246Gln	Vacuolar sorting receptor protein	LC	2	-1	0	-1	-1	-1	-1	Het_or_missing
chr2H	169162772	C	G	16.2102	missense_variant	MODERATE	HORVU.MOREX.r2.2HG0111290	p.Pro235Arg	Transposon protein, putative, Pong sub-class	LC	2	0	-1	0	0	0	0	Het_or_missing
chr2H	182073573	G	A	57	missense_variant	MODERATE	HORVU.MOREX.r2.2HG0112530	p.Val3Ile	Retrovirus-related Pol polyprotein from transposon TNT 1-94	HC	2	-1	-1	0	-1	-1	0	Het_or_missing
chr2H	201143969	T	C	84	missense_variant	MODERATE	HORVU.MOREX.r2.2HG0114260	p.Arg218Gly	RNA-directed DNA polymerase (Reverse transcriptase)	LC	2	-1	-1	0	1	-1	0	Het_or_missing
chr2H	201143987	C	T	84	missense_variant	MODERATE	HORVU.MOREX.r2.2HG0114260	p.Ala212Thr	RNA-directed DNA polymerase (Reverse transcriptase)	LC	2	-1	-1	0	1	-1	0	Het_or_missing
chr2H	201144047	A	C	106	missense_variant	MODERATE	HORVU.MOREX.r2.2HG0114260	p.Leu192Val	RNA-directed DNA polymerase (Reverse transcriptase)	LC	2	-1	-1	0	1	-1	0	Het_or_missing
chr2H	201144056	T	C	111	missense_variant	MODERATE	HORVU.MOREX.r2.2HG0114260	p.Arg189Gly	RNA-directed DNA polymerase (Reverse transcriptase)	LC	2	-1	-1	0	1	-1	0	Het_or_missing
chr2H	201144064	C	G	147	missense_variant	MODERATE	HORVU.MOREX.r2.2HG0114260	p.Trp186Ser	RNA-directed DNA polymerase (Reverse transcriptase)	LC	2	-1	-1	0	1	-1	0	Het_or_missing
chr2H	202120605	A	G	65	missense_variant	MODERATE	HORVU.MOREX.r2.2HG0114390	p.Lys53Glu	30S ribosomal protein S15	HC	2	-1	-1	0	-1	-1	0	Het_or_missing
chr2H	203152646	C	T	37.1503	missense_variant	MODERATE	HORVU.MOREX.r2.2HG0114580	p.Pro26Ser	C2 calcium/lipid-binding plant phosphoribosyltransferase family protein	HC	2	-1	-1	0	1	-1	0	Het_or_missing
chr2H	203152665	G	A	37.1503	missense_variant	MODERATE	HORVU.MOREX.r2.2HG0114580	p.Gly32Asp	C2 calcium/lipid-binding plant phosphoribosyltransferase family protein	HC	2	-1	-1	0	1	-1	0	Het_or_missing
chr2H	203152680	C	T	37.1493	missense_variant	MODERATE	HORVU.MOREX.r2.2HG0114580	p.Pro37Leu	C2 calcium/lipid-binding plant phosphoribosyltransferase family protein	HC	2	-1	-1	0	1	-1	0	Het_or_missing
chr2H	207285757	A	C	57	missense_variant	MODERATE	HORVU.MOREX.r2.2HG0115270	p.Met123Arg	NAC domain protein,	HC	2	1	-1	0	-1	-1	1	Het_or_missing
chr2H	207285830	T	C	65	missense_variant	MODERATE	HORVU.MOREX.r2.2HG0115270	p.Lys99Glu	NAC domain protein,	HC	2	1	-1	0	-1	-1	0	Het_or_missing
chr2H	207285917	G	T	54	missense_variant	MODERATE	HORVU.MOREX.r2.2HG0115270	p.Arg70Ser	NAC domain protein,	HC	2	1	-1	-1	1	-1	0	Het_or_missing
chr2H	212811079	TCGGAGGTAGAAGCGGAGG	TCGGAGG	981	conservative_inframe_deletion	MODERATE	HORVU.MOREX.r2.2HG0115950	p.Pro24_Leu27del	Auxin response factor	HC	2	1	1	0	1	1	0	Het_or_missing
chr2H	213757952	CGCCGCCGTGGCCGCCG	CGCCGCCG	999	conservative_inframe_deletion	MODERATE	HORVU.MOREX.r2.2HG0116060	p.Ala23_Thr25del	ATP-dependent zinc metalloprotease FtsH	HC	2	1	1	0	1	1	0	Het_or_missing
chr2H	219224080	C	G	60	missense_variant	MODERATE	HORVU.MOREX.r2.2HG0116470	p.Thr53Ser	DNA helicase	LC	2	-1	-1	0	-1	1	0	Het_or_missing
chr2H	258443094	T	C	99	missense_variant	MODERATE	HORVU.MOREX.r2.2HG0119410	p.Val12Ala	GRAM domain family protein	HC	2	0	-1	0	1	1	0	Het_or_missing
chr2H	306211606	A	C	3.24227	missense_variant	MODERATE	HORVU.MOREX.r2.2HG0122090	p.Lys408Thr	30S ribosomal protein S6	LC	2	-1	-1	-1	-1	-1	-1	Het_or_missing
chr2H	341202433	G	A	85	missense_variant	MODERATE	HORVU.MOREX.r2.2HG0124350	p.Asp272Asn	Transposon protein, putative, CACTA, En/Spm sub-class	LC	2	-1	0	0	1	-1	-1	Het_or_missing
chr2H	359018177	T	A	63	missense_variant	MODERATE	HORVU.MOREX.r2.2HG0125930	p.Met245Leu	Patatin	LC	2	-1	-1	0	1	-1	0	Het_or_missing
chr2H	364411625	G	A	213	missense_variant	MODERATE	HORVU.MOREX.r2.2HG0126630	p.Leu70Phe	methyltransferase	LC	2	0	-1	1	-1	-1	0	Het_or_missing
chr2H	364411708	C	T	149	missense_variant	MODERATE	HORVU.MOREX.r2.2HG0126630	p.Cys42Tyr	methyltransferase	LC	2	1	-1	0	-1	-1	0	Het_or_missing
chr2H	463275602	C	T	159	missense_variant	MODERATE	HORVU.MOREX.r2.2HG0136440	p.Thr269Met	Auxin response factor	LC	2	1	-1	0	-1	-1	0	Het_or_missing
chr2H	481097340	A	G	72	missense_variant	MODERATE	HORVU.MOREX.r2.2HG0138390	p.Ser268Pro	Retrotransposon protein, putative, Ty3-gypsy subclass	LC	2	0	-1	0	-1	-1	0	Het_or_missing
chr2H	486334591	A	G	26.4159	missense_variant&splice_region_variant	MODERATE	HORVU.MOREX.r2.2HG0139220	p.Ile193Val	ABC transporter ATP-binding protein/permease VMR1	LC	2	-1	-1	0	-1	-1	0	Het_or_missing
chr2H	491400030	G	T	432	missense_variant	MODERATE	HORVU.MOREX.r2.2HG0139910	p.Trp93Leu	Amiloride-sensitive sodium channel subunit alpha	LC	2	1	0	0	0	0	0	Het_or_missing
chr2H	492691898	A	C	64	missense_variant	MODERATE	HORVU.MOREX.r2.2HG0140080	p.Asn15His	Transposon protein, putative, CACTA, En/Spm sub-class	LC	2	-1	1	-1	1	1	-1	Het_or_missing
chr2H	507008474	A	T	84	missense_variant	MODERATE	HORVU.MOREX.r2.2HG0141510	p.Thr267Ser	Replication protein A 70 kDa DNA-binding subunit	LC	2	-1	1	0	-1	-1	0	Het_or_missing
chr2H	528758712	G	A	405	missense_variant	MODERATE	HORVU.MOREX.r2.2HG0144180	p.Ala78Thr	Retrovirus-related Pol polyprotein from transposon TNT 1-94	LC	2	1	-1	0	-1	-1	0	Het_or_missing
chr2H	540778382	TCCC	TCCCC	751	frameshift_variant	HIGH	HORVU.MOREX.r2.2HG0145700	p.Ile9fs	Retrotransposon protein, putative, unclassified	LC	2	1	1	0	1	1	0	Het_or_missing
chr2H	540778405	A	G	999	start_lost	HIGH	HORVU.MOREX.r2.2HG0145700	p.Met1?	Retrotransposon protein, putative, unclassified	LC	2	1	1	0	1	1	0	Het_or_missing
chr2H	540804375	C	G	89	missense_variant	MODERATE	HORVU.MOREX.r2.2HG0145720	p.Arg110Thr	alpha/beta-Hydrolases superfamily protein	LC	2	-1	-1	0	-1	-1	0	Het_or_missing
chr2H	548886358	AGGT	AGGTCTGGT	810	frameshift_variant	HIGH	HORVU.MOREX.r2.2HG0146960	p.Leu14fs	Calcium-binding protein	HC	2	1	0	1	1	0	0	Het_or_missing
chr2H	548974177	G	T	125	missense_variant	MODERATE	HORVU.MOREX.r2.2HG0146990	p.Ala60Asp	Formate--tetrahydrofolate ligase 1	LC	2	-1	0	0	1	-1	0	Het_or_missing
chr2H	548975587	GTTTTT	GTTTTTT	181	frameshift_variant	HIGH	HORVU.MOREX.r2.2HG0147010	p.Pro139fs	Nucleotide-diphospho-sugar transferases superfamily protein	LC	2	1	1	1	0	1	0	Het_or_missing
chr2H	556254678	T	A	11.7407	missense_variant	MODERATE	HORVU.MOREX.r2.2HG0147990	p.Leu18Gln	Transposon protein, putative, CACTA, En/Spm sub-class	LC	2	-1	-1	-1	-1	-1	-1	Het_or_missing
chr2H	556254687	T	C	48.4391	missense_variant	MODERATE	HORVU.MOREX.r2.2HG0147990	p.Val21Ala	Transposon protein, putative, CACTA, En/Spm sub-class	LC	2	-1	-1	-1	-1	-1	-1	Het_or_missing
chr2H	556254796	C	G	70	missense_variant	MODERATE	HORVU.MOREX.r2.2HG0147990	p.His57Gln	Transposon protein, putative, CACTA, En/Spm sub-class	LC	2	-1	-1	-1	-1	-1	-1	Het_or_missing
chr2H	556254827	A	G	66	missense_variant	MODERATE	HORVU.MOREX.r2.2HG0147990	p.Ser68Gly	Transposon protein, putative, CACTA, En/Spm sub-class	LC	2	-1	-1	-1	-1	-1	-1	Het_or_missing
chr2H	556254875	C	T	11.7407	stop_gained	HIGH	HORVU.MOREX.r2.2HG0147990	p.Arg84*	Transposon protein, putative, CACTA, En/Spm sub-class	LC	2	-1	-1	-1	-1	-1	-1	Het_or_missing
chr2H	565187005	T	C	28.5295	missense_variant	MODERATE	HORVU.MOREX.r2.2HG0149530	p.Trp29Arg	Zinc finger BED domain-containing protein DAYSLEEPER	HC	2	-1	0	-1	-1	0	0	Het_or_missing
chr2H	565187060	G	A	28.5295	missense_variant	MODERATE	HORVU.MOREX.r2.2HG0149530	p.Cys47Tyr	Zinc finger BED domain-containing protein DAYSLEEPER	HC	2	-1	0	-1	-1	0	0	Het_or_missing
chr2H	565866674	C	A	21.4698	missense_variant	MODERATE	HORVU.MOREX.r2.2HG0149640	p.Ala189Ser	Transposon Ty3-I Gag-Pol polyprotein	LC	2	-1	-1	-1	-1	-1	-1	Het_or_missing
chr2H	565866676	C	G	21.4698	missense_variant	MODERATE	HORVU.MOREX.r2.2HG0149640	p.Arg188Pro	Transposon Ty3-I Gag-Pol polyprotein	LC	2	-1	-1	-1	-1	-1	-1	Het_or_missing
chr2H	565866818	A	G	3.79516	missense_variant	MODERATE	HORVU.MOREX.r2.2HG0149640	p.Tyr141His	Transposon Ty3-I Gag-Pol polyprotein	LC	2	-1	-1	-1	-1	-1	-1	Het_or_missing
chr2H	565866899	G	A	21.4698	missense_variant	MODERATE	HORVU.MOREX.r2.2HG0149640	p.His114Tyr	Transposon Ty3-I Gag-Pol polyprotein	LC	2	-1	-1	-1	-1	-1	-1	Het_or_missing
chr2H	565866901	C	T	21.4698	missense_variant	MODERATE	HORVU.MOREX.r2.2HG0149640	p.Arg113His	Transposon Ty3-I Gag-Pol polyprotein	LC	2	-1	-1	-1	-1	-1	-1	Het_or_missing
chr2H	565866911	C	T	21.4698	missense_variant	MODERATE	HORVU.MOREX.r2.2HG0149640	p.Val110Ile	Transposon Ty3-I Gag-Pol polyprotein	LC	2	-1	-1	-1	-1	-1	-1	Het_or_missing
chr2H	565866913	G	C	21.4698	missense_variant	MODERATE	HORVU.MOREX.r2.2HG0149640	p.Thr109Ser	Transposon Ty3-I Gag-Pol polyprotein	LC	2	-1	-1	-1	-1	-1	-1	Het_or_missing
chr2H	565866924	A	C	13.1499	missense_variant	MODERATE	HORVU.MOREX.r2.2HG0149640	p.Ile105Met	Transposon Ty3-I Gag-Pol polyprotein	LC	2	0	-1	-1	-1	-1	-1	Het_or_missing
chr2H	568298847	CTGGCTGCGGGAGGAGCAGCGGTGGCT	CTGGCT	662	disruptive_inframe_deletion	MODERATE	HORVU.MOREX.r2.2HG0150140	p.Arg60_Leu66del	plastid transcriptionally active 5	HC	2	1	0	0	1	0	0	Het_or_missing
chr2H	570587067	C	G	97	missense_variant	MODERATE	HORVU.MOREX.r2.2HG0150570	p.Ser9Trp	HXXXD-type acyl-transferase family protein	LC	2	-1	0	0	1	0	0	Het_or_missing
chr2H	571633656	TAAAAAA	TAAAAA	244	frameshift_variant	HIGH	HORVU.MOREX.r2.2HG0150770	p.Asn25fs	Fatty acid oxidation complex subunit alpha	LC	2	1	0	0	1	0	0	Het_or_missing
chr2H	576318981	T	C	44.153	missense_variant	MODERATE	HORVU.MOREX.r2.2HG0151820	p.Thr99Ala	GRF zinc finger / Zinc knuckle protein	HC	2	-1	1	0	-1	-1	0	Het_or_missing
chr2H	576555390	ACGCCGCCGCCGCCGCCG	ACGCCGCCGCCGCCGCCGCCGCCG	965	disruptive_inframe_insertion	MODERATE	HORVU.MOREX.r2.2HG0151880	p.Ala112_Ala113dup	Enoyl-[acyl-carrier-protein] reductase [NADH]	HC	2	0	1	0	1	1	0	Het_or_missing
chr2H	580725653	A	C	46.6643	missense_variant	MODERATE	HORVU.MOREX.r2.2HG0152810	p.Lys362Asn	Zinc knuckle family protein	LC	2	-1	-1	-1	-1	-1	0	Het_or_missing
chr2H	603554500	C	G	204	missense_variant	MODERATE	HORVU.MOREX.r2.2HG0156710	p.Glu122Asp	Retrovirus-related Pol polyprotein from transposon TNT 1-94	LC	2	-1	1	-1	1	-1	1	Het_or_missing
chr2H	604032544	A	G	265	missense_variant	MODERATE	HORVU.MOREX.r2.2HG0156840	p.Val17Ala	Protein TRIGALACTOSYLDIACYLGLYCEROL 1, chloroplastic	HC	2	1	0	0	0	0	0	Het_or_missing
chr2H	604165430	C	T	104	missense_variant	MODERATE	HORVU.MOREX.r2.2HG0156860	p.Arg76Gln	Nitrile hydratase subunit beta	LC	2	1	0	0	0	0	0	Het_or_missing
chr2H	604446647	C	A	151	missense_variant	MODERATE	HORVU.MOREX.r2.2HG0156940	p.Cys75Phe	Retrotransposon protein, putative, unclassified	LC	2	-1	1	0	0	1	0	Het_or_missing
chr2H	604446648	A	G	149	missense_variant	MODERATE	HORVU.MOREX.r2.2HG0156940	p.Cys75Arg	Retrotransposon protein, putative, unclassified	LC	2	-1	1	0	0	1	0	Het_or_missing
chr2H	604446717	T	C	554	missense_variant	MODERATE	HORVU.MOREX.r2.2HG0156940	p.Asn52Asp	Retrotransposon protein, putative, unclassified	LC	2	-1	1	1	1	1	0	Het_or_missing
chr2H	604446719	C	T	540	stop_gained	HIGH	HORVU.MOREX.r2.2HG0156940	p.Trp51*	Retrotransposon protein, putative, unclassified	LC	2	-1	1	1	1	1	0	Het_or_missing
chr2H	604446736	T	A	559	missense_variant	MODERATE	HORVU.MOREX.r2.2HG0156940	p.Glu45Asp	Retrotransposon protein, putative, unclassified	LC	2	-1	1	1	1	1	0	Het_or_missing
chr2H	604446762	G	A	573	missense_variant	MODERATE	HORVU.MOREX.r2.2HG0156940	p.Pro37Ser	Retrotransposon protein, putative, unclassified	LC	2	-1	1	1	1	1	0	Het_or_missing
chr2H	604446954	A	T	300	stop_lost&splice_region_variant	HIGH	HORVU.MOREX.r2.2HG0156950	p.Ter130Lysext*?	LINE-1 reverse transcriptase like	LC	2	-1	0	1	1	0	0	Het_or_missing
chr2H	604446995	T	A	108	missense_variant	MODERATE	HORVU.MOREX.r2.2HG0156950	p.Asn116Ile	LINE-1 reverse transcriptase like	LC	2	-1	0	1	0	0	0	Het_or_missing
chr2H	604446998	G	A	113	missense_variant	MODERATE	HORVU.MOREX.r2.2HG0156950	p.Thr115Ile	LINE-1 reverse transcriptase like	LC	2	-1	0	1	0	0	0	Het_or_missing
chr2H	604447025	A	G	118	missense_variant	MODERATE	HORVU.MOREX.r2.2HG0156950	p.Met106Thr	LINE-1 reverse transcriptase like	LC	2	1	1	0	0	1	0	Het_or_missing
chr2H	604658263	G	C	265	missense_variant	MODERATE	HORVU.MOREX.r2.2HG0157010	p.Gln48His	Squamosa promoter-binding-like protein	HC	2	1	0	0	0	0	0	Het_or_missing
chr2H	604658266	G	C	265	missense_variant	MODERATE	HORVU.MOREX.r2.2HG0157010	p.Gln49His	Squamosa promoter-binding-like protein	HC	2	1	0	0	0	0	0	Het_or_missing
chr2H	604786458	G	A	73	missense_variant	MODERATE	HORVU.MOREX.r2.2HG0157060	p.Thr81Met	Major facilitator superfamily protein	LC	2	1	0	0	0	0	0	Het_or_missing
chr2H	605177531	C	T	207	missense_variant	MODERATE	HORVU.MOREX.r2.2HG0157140	p.Arg229His	Carotenoid cleavage dioxygenase	HC	2	-1	0	0	0	0	0	Het_or_missing
chr2H	605177570	C	G	265	missense_variant	MODERATE	HORVU.MOREX.r2.2HG0157140	p.Gly216Ala	Carotenoid cleavage dioxygenase	HC	2	1	0	0	0	0	0	Het_or_missing
chr2H	605490190	G	A	161	missense_variant	MODERATE	HORVU.MOREX.r2.2HG0157180	p.Ala142Val	ethylene-responsive transcription factor	HC	2	-1	0	-1	0	0	0	Het_or_missing
chr2H	606016733	A	G	73	missense_variant	MODERATE	HORVU.MOREX.r2.2HG0157280	p.Met78Val	Transposon protein, putative, Pong sub-class	LC	2	-1	0	-1	1	1	1	Het_or_missing
chr2H	606145845	C	G	207	missense_variant	MODERATE	HORVU.MOREX.r2.2HG0157320	p.Thr184Ser	Cotton fiber protein	HC	2	-1	0	0	0	0	0	Het_or_missing
chr2H	606801258	C	T	668	missense_variant	MODERATE	HORVU.MOREX.r2.2HG0157560	p.Arg76His	Retrotransposon protein, putative, unclassified	LC	2	-1	1	1	1	0	0	Het_or_missing
chr2H	606801910	G	C	69	missense_variant	MODERATE	HORVU.MOREX.r2.2HG0157570	p.Leu311Val	Retrotransposon protein, putative, unclassified	LC	2	-1	1	1	0	1	0	Het_or_missing
chr2H	607191421	G	T	156	missense_variant	MODERATE	HORVU.MOREX.r2.2HG0157680	p.Asp40Glu	Histidine kinase	HC	2	-1	0	0	0	0	0	Het_or_missing
chr2H	608429905	A	G	401	missense_variant	MODERATE	HORVU.MOREX.r2.2HG0157820	p.Ile64Thr	Transposon Ty3-I Gag-Pol polyprotein	LC	2	1	0	0	0	0	0	Het_or_missing
chr2H	608431642	G	A	444	stop_gained	HIGH	HORVU.MOREX.r2.2HG0157840	p.Gln5*	Retrotransposon protein, putative, Ty3-gypsy subclass	LC	2	1	0	0	0	0	0	Het_or_missing
chr2H	608492354	C	A	404	missense_variant	MODERATE	HORVU.MOREX.r2.2HG0157890	p.Asp69Tyr	zinc finger MYM-type-like protein	LC	2	1	0	0	0	0	0	Het_or_missing
chr2H	608534474	G	A	457	missense_variant	MODERATE	HORVU.MOREX.r2.2HG0157920	p.Pro64Leu	B3 domain-containing protein	HC	2	1	0	0	0	0	0	Het_or_missing
chr2H	608534492	T	C	398	missense_variant	MODERATE	HORVU.MOREX.r2.2HG0157920	p.Tyr58Cys	B3 domain-containing protein	HC	2	1	0	0	0	0	0	Het_or_missing
chr2H	608536832	G	C	66	missense_variant	MODERATE	HORVU.MOREX.r2.2HG0157930	p.Pro4Arg	Ceramide kinase	HC	2	-1	0	0	0	0	0	Het_or_missing
chr2H	609471131	GCGCGTGTACCGGCGGGCGCCGCG	GCGCG	661	frameshift_variant	HIGH	HORVU.MOREX.r2.2HG0158060	p.Gly27fs	Single-stranded nucleic acid binding R3H	LC	2	1	1	0	0	0	0	Het_or_missing
chr2H	609710815	G	T	999	missense_variant	MODERATE	HORVU.MOREX.r2.2HG0158170	p.Arg77Met	Spermidine synthase 1	HC	2	1	1	1	1	0	0	Het_or_missing
chr2H	609712908	TCGCCACCAGCGCCACCA	TCGCCACCA	397	conservative_inframe_deletion	MODERATE	HORVU.MOREX.r2.2HG0158180	p.Val34_Leu36del	DJ-1 family protein	HC	2	1	0	1	1	0	0	Het_or_missing
chr2H	611179667	AG	AGGG	457	frameshift_variant	HIGH	HORVU.MOREX.r2.2HG0158690	p.Arg69fs	RECQ helicase SIM	LC	2	1	0	0	0	0	0	Het_or_missing
chr2H	611696078	A	G	265	missense_variant	MODERATE	HORVU.MOREX.r2.2HG0158870	p.Thr200Ala	DNA-directed RNA polymerase subunit	LC	2	1	0	0	0	0	0	Het_or_missing
chr2H	611704208	G	T	265	missense_variant	MODERATE	HORVU.MOREX.r2.2HG0158900	p.Ala287Ser	Aspartic proteinase nepenthesin-1	LC	2	1	0	0	0	0	0	Het_or_missing
chr2H	611773754	A	C	90	missense_variant	MODERATE	HORVU.MOREX.r2.2HG0158930	p.Ile14Arg	zinc induced facilitator-like 1	LC	2	-1	0	0	0	0	0	Het_or_missing
chr2H	611773772	G	A	162	missense_variant	MODERATE	HORVU.MOREX.r2.2HG0158930	p.Ser8Leu	zinc induced facilitator-like 1	LC	2	1	0	0	0	0	0	Het_or_missing
chr2H	611775646	A	G	37.6443	missense_variant	MODERATE	HORVU.MOREX.r2.2HG0158940	p.Ser82Pro	Serine/threonine-protein phosphatase 7 long form-like protein	HC	2	-1	0	0	0	0	0	Het_or_missing
chr2H	611775676	C	T	126	missense_variant	MODERATE	HORVU.MOREX.r2.2HG0158940	p.Ala72Thr	Serine/threonine-protein phosphatase 7 long form-like protein	HC	2	1	0	0	0	0	0	Het_or_missing
chr2H	611775760	G	A	132	missense_variant	MODERATE	HORVU.MOREX.r2.2HG0158940	p.Arg44Trp	Serine/threonine-protein phosphatase 7 long form-like protein	HC	2	1	0	0	0	0	0	Het_or_missing
chr2H	611845783	G	A	343	missense_variant	MODERATE	HORVU.MOREX.r2.2HG0159000	p.Gly4Ser	26S proteasome non-ATPase regulatory subunit 2	LC	2	1	0	0	0	0	0	Het_or_missing
chr2H	611847334	G	A	266	missense_variant	MODERATE	HORVU.MOREX.r2.2HG0159010	p.Asp69Asn	FORMS APLOID AND BINUCLEATE CELLS 1A	LC	2	1	0	0	0	0	0	Het_or_missing
chr2H	612183215	T	C	201	missense_variant	MODERATE	HORVU.MOREX.r2.2HG0159120	p.Leu84Pro	Protein strawberry notch-like protein 1	HC	2	1	0	0	0	0	0	Het_or_missing
chr2H	612478096	G	A	207	missense_variant	MODERATE	HORVU.MOREX.r2.2HG0159150	p.Arg535Lys	Pumilio-like protein	HC	2	-1	0	0	0	0	0	Het_or_missing
chr2H	612654505	T	C	455	missense_variant	MODERATE	HORVU.MOREX.r2.2HG0159170	p.Ile152Met	HXXXD-type acyl-transferase family protein, putative	HC	2	1	0	0	0	0	0	Het_or_missing
chr2H	612654590	A	C	456	missense_variant	MODERATE	HORVU.MOREX.r2.2HG0159170	p.Val124Gly	HXXXD-type acyl-transferase family protein, putative	HC	2	1	0	0	0	0	0	Het_or_missing
chr2H	612654601	A	C	456	missense_variant	MODERATE	HORVU.MOREX.r2.2HG0159170	p.Asp120Glu	HXXXD-type acyl-transferase family protein, putative	HC	2	1	0	0	0	0	0	Het_or_missing
chr2H	612830877	T	A	243	missense_variant	MODERATE	HORVU.MOREX.r2.2HG0159220	p.Glu397Asp	HXXXD-type acyl-transferase family protein, putative	HC	2	1	0	0	0	0	0	Het_or_missing
chr2H	612831004	A	C	207	missense_variant	MODERATE	HORVU.MOREX.r2.2HG0159220	p.Val355Gly	HXXXD-type acyl-transferase family protein, putative	HC	2	-1	0	0	0	0	0	Het_or_missing
chr2H	613718986	C	T	103	stop_gained	HIGH	HORVU.MOREX.r2.2HG0159380	p.Arg44*	GPI transamidase subunit PIG-U	LC	2	1	0	0	0	0	0	Het_or_missing
chr2H	613719001	G	A	86	missense_variant	MODERATE	HORVU.MOREX.r2.2HG0159380	p.Ala49Thr	GPI transamidase subunit PIG-U	LC	2	1	0	0	0	0	0	Het_or_missing
chr2H	613872032	A	G	265	missense_variant	MODERATE	HORVU.MOREX.r2.2HG0159470	p.Thr284Ala	Myosin heavy chain-related	HC	2	1	0	0	0	0	0	Het_or_missing
chr2H	613872050	G	A	265	missense_variant	MODERATE	HORVU.MOREX.r2.2HG0159470	p.Glu290Lys	Myosin heavy chain-related	HC	2	1	0	0	0	0	0	Het_or_missing
chr2H	613872910	C	T	167	stop_gained	HIGH	HORVU.MOREX.r2.2HG0159470	p.Gln418*	Myosin heavy chain-related	HC	2	-1	0	0	0	0	0	Het_or_missing
chr2H	613884440	C	T	130	missense_variant	MODERATE	HORVU.MOREX.r2.2HG0159480	p.Pro74Leu	P-loop containing nucleoside triphosphate hydrolases superfamily protein	LC	2	1	0	0	0	0	0	Het_or_missing
chr2H	613884445	T	C	141	missense_variant	MODERATE	HORVU.MOREX.r2.2HG0159480	p.Ser76Pro	P-loop containing nucleoside triphosphate hydrolases superfamily protein	LC	2	1	0	0	0	0	0	Het_or_missing
chr2H	614042813	G	C	18.0339	stop_gained	HIGH	HORVU.MOREX.r2.2HG0159580	p.Ser342*	AT hook motif-containing protein, putative	LC	2	0	0	0	0	0	0	Hom
chr2H	614043634	G	A	44.3506	missense_variant	MODERATE	HORVU.MOREX.r2.2HG0159580	p.Arg102Cys	AT hook motif-containing protein, putative	LC	2	1	1	0	0	0	0	Het_or_missing
chr2H	614043634	GCCCCCC	GCCCCC	164	frameshift_variant	HIGH	HORVU.MOREX.r2.2HG0159580	p.Arg102fs	AT hook motif-containing protein, putative	LC	2	1	1	0	0	0	0	Het_or_missing
chr2H	614043860	C	G	812	missense_variant	MODERATE	HORVU.MOREX.r2.2HG0159580	p.Ala52Pro	AT hook motif-containing protein, putative	LC	2	1	1	1	0	1	0	Het_or_missing
chr2H	614084335	C	G	260	missense_variant	MODERATE	HORVU.MOREX.r2.2HG0159590	p.Glu62Gln	F-box family protein	HC	2	1	0	0	0	0	0	Het_or_missing
chr2H	614106929	G	T	245	missense_variant	MODERATE	HORVU.MOREX.r2.2HG0159600	p.Ser50Ile	Arginine biosynthesis bifunctional protein ArgJ	HC	2	1	0	0	0	0	0	Het_or_missing
chr2H	614106935	T	A	207	missense_variant	MODERATE	HORVU.MOREX.r2.2HG0159600	p.Leu52Gln	Arginine biosynthesis bifunctional protein ArgJ	HC	2	-1	0	0	0	0	0	Het_or_missing
chr2H	614311049	A	G	242	missense_variant	MODERATE	HORVU.MOREX.r2.2HG0159650	p.Ser102Gly	BED zinc finger,hAT family dimerization domain	LC	2	1	0	0	0	0	0	Het_or_missing
chr2H	614311063	A	G	242	stop_lost&splice_region_variant	HIGH	HORVU.MOREX.r2.2HG0159650	p.Ter106Trpext*?	BED zinc finger,hAT family dimerization domain	LC	2	1	0	0	0	0	0	Het_or_missing
chr2H	614420727	A	C	457	missense_variant	MODERATE	HORVU.MOREX.r2.2HG0159690	p.Lys50Thr	O-acetyltransferase family protein	LC	2	1	0	0	0	0	0	Het_or_missing
chr2H	614501217	G	A	191	missense_variant	MODERATE	HORVU.MOREX.r2.2HG0159730	p.Ala165Thr	Sporulation protein RMD1	LC	2	1	0	0	0	0	0	Het_or_missing
chr2H	615216240	G	A	265	missense_variant	MODERATE	HORVU.MOREX.r2.2HG0159860	p.Ala356Thr	Xyloglucan endotransglucosylase/hydrolase	HC	2	1	0	0	0	0	0	Het_or_missing
chr2H	616165883	T	A	12.6803	missense_variant	MODERATE	HORVU.MOREX.r2.2HG0160440	p.Phe14Ile	Leucine-zipper-like transcriptional regulator 1	LC	2	-1	-1	-1	-1	-1	-1	Het_or_missing
chr2H	616501497	T	C	59	missense_variant	MODERATE	HORVU.MOREX.r2.2HG0160530	p.Val88Ala	Polynucleotidyl transferase, ribonuclease H-like superfamily protein	HC	2	-1	-1	0	-1	0	0	Het_or_missing
chr2H	616612267	G	T	111	stop_gained	HIGH	HORVU.MOREX.r2.2HG0160550	p.Cys122*	Werner Syndrome-like exonuclease	HC	2	1	1	0	0	0	0	Het_or_missing
chr2H	616619243	T	C	121	missense_variant	MODERATE	HORVU.MOREX.r2.2HG0160560	p.Arg33Gly	EMBRYO DEFECTIVE 140	LC	2	-1	1	0	1	0	0	Het_or_missing
chr2H	616619251	C	G	121	missense_variant	MODERATE	HORVU.MOREX.r2.2HG0160560	p.Arg30Pro	EMBRYO DEFECTIVE 140	LC	2	-1	1	0	1	0	0	Het_or_missing
chr2H	617426605	G	T	35.4426	missense_variant	MODERATE	HORVU.MOREX.r2.2HG0160840	p.Gly43Trp	Elongation factor Tu	LC	2	-1	-1	0	-1	0	0	Het_or_missing
chr2H	617439514	G	A	360	missense_variant	MODERATE	HORVU.MOREX.r2.2HG0160850	p.Ala73Thr	S-adenosyl-L-methionine-dependent methyltransferases superfamily protein isoform 1	HC	2	1	1	0	1	0	0	Het_or_missing
chr2H	617639146	A	G	147	stop_lost&splice_region_variant	HIGH	HORVU.MOREX.r2.2HG0160950	p.Ter121Trpext*?	Retrotransposon protein, putative, LINE subclass	LC	2	-1	-1	0	-1	0	0	Het_or_missing
chr2H	617809630	AAAAGGCAAAGGC	AAAAGGC	999	conservative_inframe_deletion	MODERATE	HORVU.MOREX.r2.2HG0161030	p.Ala159_Phe160del	dynamin related protein	LC	2	1	1	1	1	1	0	Het_or_missing
chr2H	617809635	G	A	9.19837	missense_variant	MODERATE	HORVU.MOREX.r2.2HG0161030	p.Ala161Val	dynamin related protein	LC	2	0	0	-1	-1	-1	0	Het_or_missing
chr2H	617809636	C	A	9.19837	missense_variant	MODERATE	HORVU.MOREX.r2.2HG0161030	p.Ala161Ser	dynamin related protein	LC	2	0	0	-1	-1	-1	0	Het_or_missing
chr2H	618811104	T	G	60	missense_variant	MODERATE	HORVU.MOREX.r2.2HG0161290	p.Glu12Ala	Retrotransposon protein, putative, Ty1-copia subclass	LC	2	1	1	0	-1	0	0	Het_or_missing
chr2H	618924576	TCGGCGGCGGCGGCGGCGGCGGC	TCGGCGGCGGCGGC	863	conservative_inframe_deletion	MODERATE	HORVU.MOREX.r2.2HG0161300	p.Gly46_Gly48del	Secretory carrier-associated membrane protein	HC	2	1	1	0	1	1	0	Het_or_missing
chr2H	619935407	G	A	265	missense_variant	MODERATE	HORVU.MOREX.r2.2HG0161510	p.Gly497Ser	Polyphenol oxidase	HC	2	1	0	0	0	0	0	Het_or_missing
chr2H	620016787	G	A	265	missense_variant	MODERATE	HORVU.MOREX.r2.2HG0161590	p.Ala77Val	Pectinesterase inhibitor domain containing protein	HC	2	1	0	0	0	0	0	Het_or_missing
chr2H	620016788	C	A	265	missense_variant	MODERATE	HORVU.MOREX.r2.2HG0161590	p.Ala77Ser	Pectinesterase inhibitor domain containing protein	HC	2	1	0	0	0	0	0	Het_or_missing
chr2H	620016820	A	G	265	missense_variant	MODERATE	HORVU.MOREX.r2.2HG0161590	p.Met66Thr	Pectinesterase inhibitor domain containing protein	HC	2	1	0	0	0	0	0	Het_or_missing
chr2H	620446559	G	A	933	missense_variant	MODERATE	HORVU.MOREX.r2.2HG0161710	p.Asp66Asn	Nascent polypeptide-associated complex subunit beta	LC	2	1	0	1	0	1	1	Het_or_missing
chr2H	620471972	T	C	90	missense_variant	MODERATE	HORVU.MOREX.r2.2HG0161740	p.Glu23Gly	NBS-LRR disease resistance protein-like protein	HC	2	-1	0	-1	0	-1	-1	Het_or_missing
chr2H	620471974	C	A	66	missense_variant	MODERATE	HORVU.MOREX.r2.2HG0161740	p.Glu22Asp	NBS-LRR disease resistance protein-like protein	HC	2	-1	0	-1	0	-1	-1	Het_or_missing
chr2H	620471977	C	A	66	missense_variant	MODERATE	HORVU.MOREX.r2.2HG0161740	p.Met21Ile	NBS-LRR disease resistance protein-like protein	HC	2	-1	0	-1	0	-1	-1	Het_or_missing
chr2H	620471979	T	G	90	missense_variant	MODERATE	HORVU.MOREX.r2.2HG0161740	p.Met21Leu	NBS-LRR disease resistance protein-like protein	HC	2	-1	0	-1	0	-1	-1	Het_or_missing
chr2H	620471988	T	C	81	missense_variant	MODERATE	HORVU.MOREX.r2.2HG0161740	p.Ile18Val	NBS-LRR disease resistance protein-like protein	HC	2	-1	0	-1	0	-1	-1	Het_or_missing
chr2H	620471999	G	C	90	missense_variant	MODERATE	HORVU.MOREX.r2.2HG0161740	p.Ala14Gly	NBS-LRR disease resistance protein-like protein	HC	2	-1	0	-1	0	-1	-1	Het_or_missing
chr2H	620472014	G	A	186	missense_variant	MODERATE	HORVU.MOREX.r2.2HG0161740	p.Ala9Val	NBS-LRR disease resistance protein-like protein	HC	2	-1	0	-1	0	-1	-1	Het_or_missing
chr2H	620882713	TATCATCATCATC	TATCATCATCATCATC	962	conservative_inframe_insertion	MODERATE	HORVU.MOREX.r2.2HG0161880	p.Val613_Asp614insAsp	Serine/threonine-protein phosphatase 6 regulatory subunit 3	HC	2	1	1	0	1	0	0	Het_or_missing
chr2H	620882714	ATC	ATCCTC	785	conservative_inframe_insertion	MODERATE	HORVU.MOREX.r2.2HG0161880	p.Asp616_Asp617insGlu	Serine/threonine-protein phosphatase 6 regulatory subunit 3	HC	2	1	1	0	1	0	0	Het_or_missing
chr2H	623511024	T	C	999	missense_variant	MODERATE	HORVU.MOREX.r2.2HG0162500	p.Gln81Arg	4'-phosphopantetheinyl transferase superfamily	LC	2	1	1	1	1	1	1	Het_or_missing
chr2H	624162566	C	T	477	missense_variant	MODERATE	HORVU.MOREX.r2.2HG0162670	p.Ser147Asn	F-box/RNI-like superfamily protein	LC	2	1	1	0	1	0	0	Het_or_missing
chr2H	625351514	G	A	129	missense_variant	MODERATE	HORVU.MOREX.r2.2HG0163020	p.Gly56Glu	disease resistance protein (TIR-NBS class)	LC	2	-1	0	1	1	1	0	Het_or_missing
chr2H	625351517	T	C	137	missense_variant	MODERATE	HORVU.MOREX.r2.2HG0163020	p.Val57Ala	disease resistance protein (TIR-NBS class)	LC	2	-1	0	1	1	1	0	Het_or_missing
chr2H	626157789	TCTACATTAGGTACTTAGGGCTA	TCTA	999	stop_lost&conservative_inframe_deletion&splice_region_variant	HIGH	HORVU.MOREX.r2.2HG0163300	p.His180_Ter181del	GRF zinc finger family protein, expressed	HC	2	1	1	1	1	1	0	Het_or_missing
chr2H	627845596	A	AGCTGTCTTTG	999	frameshift_variant	HIGH	HORVU.MOREX.r2.2HG0163860	p.His19fs	RNA-directed DNA polymerase (reverse transcriptase)-related family protein	LC	2	1	1	1	1	1	0	Het_or_missing
chr2H	628157948	T	C	42.5088	missense_variant	MODERATE	HORVU.MOREX.r2.2HG0163970	p.Asp1143Gly	F-box/RNI-like superfamily protein	LC	2	-1	-1	-1	-1	-1	0	Het_or_missing
chr2H	628158322	C	T	166	missense_variant&splice_region_variant	MODERATE	HORVU.MOREX.r2.2HG0163970	p.Arg1071Gln	F-box/RNI-like superfamily protein	LC	2	-1	1	1	1	0	0	Het_or_missing
chr2H	628653757	A	C	18.0623	splice_acceptor_variant&intron_variant	HIGH	HORVU.MOREX.r2.2HG0164200	NA	Senescence/dehydration-associated-like protein	LC	2	-1	-1	-1	-1	-1	1	Het_or_missing
chr2H	629011367	GGC	GGCTGC	713	conservative_inframe_insertion	MODERATE	HORVU.MOREX.r2.2HG0164380	p.Ala199dup	Basic helix-loop-helix transcription factor	HC	2	1	1	1	0	1	0	Het_or_missing
chr2H	629031366	G	A	61	missense_variant	MODERATE	HORVU.MOREX.r2.2HG0164410	p.Ala58Thr	Retrotransposon protein, putative, unclassified	LC	2	1	-1	-1	0	0	0	Het_or_missing
chr2H	629032153	A	G	35.6596	missense_variant	MODERATE	HORVU.MOREX.r2.2HG0164420	p.Asp39Gly	Retrovirus-related Pol polyprotein LINE-1	LC	2	-1	-1	-1	0	-1	0	Het_or_missing
chr2H	629032178	G	A	35.6425	stop_gained	HIGH	HORVU.MOREX.r2.2HG0164420	p.Trp47*	Retrovirus-related Pol polyprotein LINE-1	LC	2	-1	-1	-1	0	-1	0	Het_or_missing
chr2H	629032183	C	T	35.6425	missense_variant	MODERATE	HORVU.MOREX.r2.2HG0164420	p.Ala49Val	Retrovirus-related Pol polyprotein LINE-1	LC	2	-1	-1	-1	0	-1	0	Het_or_missing
chr2H	629032189	A	C	35.6596	missense_variant	MODERATE	HORVU.MOREX.r2.2HG0164420	p.Glu51Ala	Retrovirus-related Pol polyprotein LINE-1	LC	2	-1	-1	-1	0	-1	0	Het_or_missing
chr2H	629032204	C	T	35.6425	missense_variant	MODERATE	HORVU.MOREX.r2.2HG0164420	p.Pro56Leu	Retrovirus-related Pol polyprotein LINE-1	LC	2	-1	-1	-1	0	-1	0	Het_or_missing
chr2H	629032207	T	C	35.6425	missense_variant	MODERATE	HORVU.MOREX.r2.2HG0164420	p.Ile57Thr	Retrovirus-related Pol polyprotein LINE-1	LC	2	-1	-1	-1	0	-1	0	Het_or_missing
chr2H	629032225	T	A	35.6425	missense_variant	MODERATE	HORVU.MOREX.r2.2HG0164420	p.Ile63Asn	Retrovirus-related Pol polyprotein LINE-1	LC	2	-1	-1	-1	0	-1	0	Het_or_missing
chr2H	629032248	G	A	35.6295	missense_variant	MODERATE	HORVU.MOREX.r2.2HG0164420	p.Val71Met	Retrovirus-related Pol polyprotein LINE-1	LC	2	-1	-1	-1	0	-1	0	Het_or_missing
chr2H	629032261	G	A	35.6263	missense_variant	MODERATE	HORVU.MOREX.r2.2HG0164420	p.Arg75Gln	Retrovirus-related Pol polyprotein LINE-1	LC	2	-1	-1	-1	0	-1	0	Het_or_missing
chr2H	629692243	A	T	210	missense_variant	MODERATE	HORVU.MOREX.r2.2HG0164600	p.Glu1052Val	NBS-LRR disease resistance protein-like protein	HC	2	-1	-1	1	0	1	0	Het_or_missing
chr2H	629719420	A	T	110	missense_variant	MODERATE	HORVU.MOREX.r2.2HG0164610	p.Ile1192Phe	NBS-LRR disease resistance protein-like protein	HC	2	1	-1	-1	0	-1	0	Het_or_missing
chr2H	630108278	GAAAAAAA	GAAAAAAAA	4.2655	frameshift_variant	HIGH	HORVU.MOREX.r2.2HG0164840	p.Ser559fs	Transposon protein, putative, Mutator sub-class	HC	2	-1	1	1	-1	1	0	Het_or_missing
chr2H	630108297	A	G	50	missense_variant	MODERATE	HORVU.MOREX.r2.2HG0164840	p.Ile563Val	Transposon protein, putative, Mutator sub-class	HC	2	-1	0	-1	-1	1	0	Het_or_missing
chr2H	630978036	A	C	35.1934	missense_variant	MODERATE	HORVU.MOREX.r2.2HG0165290	p.Glu34Ala	Retrovirus-related Pol polyprotein from transposon TNT 1-94	LC	2	-1	1	-1	0	-1	0	Het_or_missing
chr2H	640251660	G	GAACCTT	671	conservative_inframe_insertion	MODERATE	HORVU.MOREX.r2.2HG0168620	p.Val71_Leu72insLysVal	Dexamethasone-induced Ras-related protein 1	LC	2	-1	-1	1	-1	0	0	Het_or_missing
chr2H	640251660	G	T	39.4252	missense_variant	MODERATE	HORVU.MOREX.r2.2HG0168620	p.Leu72Met	Dexamethasone-induced Ras-related protein 1	LC	2	-1	-1	1	-1	0	0	Het_or_missing
chr2H	640252347	TGACCGCAAGAATGAACTGG	T	315	frameshift_variant	HIGH	HORVU.MOREX.r2.2HG0168630	p.Asn26fs	aminophospholipid ATPase 2	LC	2	1	0	0	0	1	0	Het_or_missing
chr2H	640256056	C	T	999	missense_variant	MODERATE	HORVU.MOREX.r2.2HG0168640	p.Arg35His	F-actin capping protein alpha subunit	LC	2	1	1	1	1	1	0	Het_or_missing
chr2H	643474603	GG	GGAGGGCGGAG	999	conservative_inframe_insertion	MODERATE	HORVU.MOREX.r2.2HG0169770	p.Ala23_Arg24insSerAlaLeu	D-3-phosphoglycerate dehydrogenase	HC	2	1	1	1	1	1	0	Het_or_missing
chr2H	643648111	T	G	49.9151	missense_variant	MODERATE	HORVU.MOREX.r2.2HG0169840	p.Ser39Ala	Transposon protein, putative, Mutator sub-class	HC	2	-1	-1	-1	-1	-1	0	Het_or_missing
chr2H	644255385	C	T	161	missense_variant	MODERATE	HORVU.MOREX.r2.2HG0169970	p.Pro58Leu	SAC3/GANP/Nin1/mts3/eIF-3 p25 family	LC	2	1	0	0	-1	1	1	Het_or_missing
chr2H	644255702	A	C	125	missense_variant	MODERATE	HORVU.MOREX.r2.2HG0169970	p.Lys103Thr	SAC3/GANP/Nin1/mts3/eIF-3 p25 family	LC	2	-1	-1	-1	-1	-1	0	Het_or_missing
chr2H	644255707	G	A	125	missense_variant	MODERATE	HORVU.MOREX.r2.2HG0169970	p.Gly105Arg	SAC3/GANP/Nin1/mts3/eIF-3 p25 family	LC	2	-1	-1	-1	-1	-1	0	Het_or_missing
chr2H	644255714	A	G	125	missense_variant	MODERATE	HORVU.MOREX.r2.2HG0169970	p.Gln107Arg	SAC3/GANP/Nin1/mts3/eIF-3 p25 family	LC	2	-1	-1	-1	-1	-1	0	Het_or_missing
chr2H	646241924	A	T	211	missense_variant	MODERATE	HORVU.MOREX.r2.2HG0170550	p.Ile294Asn	Leucine-rich repeat receptor-like protein kinase family protein	HC	2	1	0	0	0	0	0	Het_or_missing
chr2H	646835454	A	G	67	missense_variant	MODERATE	HORVU.MOREX.r2.2HG0170740	p.Ile245Val	Short chain dehydrogenase/reductase	HC	2	-1	0	0	0	0	0	Het_or_missing
chr2H	646835473	C	A	67	missense_variant	MODERATE	HORVU.MOREX.r2.2HG0170740	p.Thr251Asn	Short chain dehydrogenase/reductase	HC	2	-1	0	0	0	0	0	Het_or_missing
chr2H	646835571	G	A	96	missense_variant	MODERATE	HORVU.MOREX.r2.2HG0170740	p.Val284Ile	Short chain dehydrogenase/reductase	HC	2	-1	0	0	0	0	0	Het_or_missing
chr2H	646835626	C	T	46.1662	missense_variant	MODERATE	HORVU.MOREX.r2.2HG0170740	p.Thr302Ile	Short chain dehydrogenase/reductase	HC	2	-1	0	0	0	0	0	Het_or_missing
chr2H	646835629	T	A	46.1679	missense_variant	MODERATE	HORVU.MOREX.r2.2HG0170740	p.Val303Glu	Short chain dehydrogenase/reductase	HC	2	-1	0	0	0	0	0	Het_or_missing
chr2H	646835631	G	C	46.1666	missense_variant	MODERATE	HORVU.MOREX.r2.2HG0170740	p.Glu304Gln	Short chain dehydrogenase/reductase	HC	2	-1	0	0	0	0	0	Het_or_missing
chr2H	646835643	C	G	46.1987	missense_variant	MODERATE	HORVU.MOREX.r2.2HG0170740	p.Leu308Val	Short chain dehydrogenase/reductase	HC	2	-1	0	0	0	0	0	Het_or_missing
chr2H	647429041	C	T	87	missense_variant	MODERATE	HORVU.MOREX.r2.2HG0170910	p.Pro25Leu	Retrovirus-related Pol polyprotein from transposon TNT 1-94	LC	2	-1	-1	0	1	0	0	Het_or_missing
chr2H	647626524	CGGG	CGGGG	425	frameshift_variant	HIGH	HORVU.MOREX.r2.2HG0171050	p.Leu217fs	RNA-binding (RRM/RBD/RNP motifs) family protein	LC	2	1	0	0	0	0	0	Het_or_missing
chr2H	647717718	A	G	457	missense_variant	MODERATE	HORVU.MOREX.r2.2HG0171070	p.Tyr270Cys	PP2A regulatory subunit TAP46	HC	2	1	0	0	0	0	0	Het_or_missing
chr2H	648164885	A	G	266	missense_variant	MODERATE	HORVU.MOREX.r2.2HG0171170	p.Val54Ala	3-oxoacyl-[acyl-carrier-protein] synthase 3	HC	2	1	0	0	0	0	0	Het_or_missing
chr2H	648202718	T	C	207	missense_variant	MODERATE	HORVU.MOREX.r2.2HG0171200	p.Lys248Glu	Cysteine protease, putative	HC	2	-1	0	0	0	0	0	Het_or_missing
chr2H	648203523	T	C	199	missense_variant	MODERATE	HORVU.MOREX.r2.2HG0171200	p.Met37Val	Cysteine protease, putative	HC	2	1	0	0	0	0	0	Het_or_missing
chr2H	648203540	T	A	195	missense_variant	MODERATE	HORVU.MOREX.r2.2HG0171200	p.His31Leu	Cysteine protease, putative	HC	2	1	0	0	0	0	0	Het_or_missing
chr2H	649211861	G	C	50	missense_variant	MODERATE	HORVU.MOREX.r2.2HG0171480	p.Cys35Ser	Subtilase family protein	LC	2	-1	-1	-1	-1	-1	-1	Het_or_missing
chr2H	649324971	CCGTAGGCG	CCG	999	conservative_inframe_deletion	MODERATE	HORVU.MOREX.r2.2HG0171620	p.Ala40_Tyr41del	protein kinase family protein	HC	2	1	1	1	1	0	1	Het_or_missing
chr2H	650647448	A	G	47.9445	missense_variant	MODERATE	HORVU.MOREX.r2.2HG0172080	p.Ile133Val	CsAtPR5	LC	2	-1	-1	-1	-1	1	-1	Het_or_missing
chr2H	651020498	G	A	68	start_lost	HIGH	HORVU.MOREX.r2.2HG0172210	p.Met1?	NBS-LRR-like resistance protein	HC	2	-1	-1	-1	-1	0	-1	Het_or_missing
chr2H	651020507	T	A	68	missense_variant	MODERATE	HORVU.MOREX.r2.2HG0172210	p.Phe4Leu	NBS-LRR-like resistance protein	HC	2	-1	-1	-1	-1	0	-1	Het_or_missing
chr2H	651020785	C	T	214	missense_variant	MODERATE	HORVU.MOREX.r2.2HG0172210	p.Ala97Val	NBS-LRR-like resistance protein	HC	2	-1	-1	-1	-1	0	0	Het_or_missing
chr2H	651020815	T	A	214	missense_variant	MODERATE	HORVU.MOREX.r2.2HG0172210	p.Leu107His	NBS-LRR-like resistance protein	HC	2	-1	-1	-1	-1	0	0	Het_or_missing
chr2H	651020903	G	C	401	missense_variant	MODERATE	HORVU.MOREX.r2.2HG0172210	p.Gln136His	NBS-LRR-like resistance protein	HC	2	1	-1	-1	-1	0	0	Het_or_missing
chr2H	651021568	G	C	56	missense_variant	MODERATE	HORVU.MOREX.r2.2HG0172210	p.Ser358Thr	NBS-LRR-like resistance protein	HC	2	-1	-1	-1	-1	-1	1	Het_or_missing
chr2H	651021664	C	T	79	missense_variant	MODERATE	HORVU.MOREX.r2.2HG0172210	p.Pro390Leu	NBS-LRR-like resistance protein	HC	2	-1	-1	-1	-1	-1	1	Het_or_missing
chr2H	651021714	G	A	12.6803	missense_variant	MODERATE	HORVU.MOREX.r2.2HG0172210	p.Gly407Arg	NBS-LRR-like resistance protein	HC	2	-1	-1	-1	-1	-1	-1	Het_or_missing
chr2H	651082052	T	C	18.2055	missense_variant	MODERATE	HORVU.MOREX.r2.2HG0172260	p.Met480Val	Retrotransposon protein, putative, Ty1-copia subclass	LC	2	1	-1	-1	-1	-1	-1	Het_or_missing
chr2H	651082072	G	A	18.2055	missense_variant	MODERATE	HORVU.MOREX.r2.2HG0172260	p.Thr473Met	Retrotransposon protein, putative, Ty1-copia subclass	LC	2	1	-1	-1	-1	-1	-1	Het_or_missing
chr2H	651596970	G	T	159	missense_variant	MODERATE	HORVU.MOREX.r2.2HG0172440	p.Gly10Cys	F-box/RNI-like/FBD-like domains-containing protein	LC	2	1	0	1	0	-1	0	Het_or_missing
chr2H	651790593	C	T	204	missense_variant	MODERATE	HORVU.MOREX.r2.2HG0172580	p.Ala41Val	Wound-responsive family protein	HC	2	1	0	0	0	0	0	Het_or_missing
chr2H	651924554	G	A	139	missense_variant	MODERATE	HORVU.MOREX.r2.2HG0172650	p.Glu49Lys	Plant regulator RWP-RK family protein	LC	2	1	0	0	0	0	0	Het_or_missing
chr2H	651924651	C	G	55	missense_variant	MODERATE	HORVU.MOREX.r2.2HG0172650	p.Ala81Gly	Plant regulator RWP-RK family protein	LC	2	-1	-1	-1	-1	-1	-1	Het_or_missing
chr2H	651924674	A	C	29.4437	missense_variant	MODERATE	HORVU.MOREX.r2.2HG0172650	p.Thr89Pro	Plant regulator RWP-RK family protein	LC	2	-1	-1	-1	-1	-1	-1	Het_or_missing
chr2H	652012033	T	A	456	missense_variant	MODERATE	HORVU.MOREX.r2.2HG0172700	p.Thr49Ser	Protein tyrosine phosphatase domain-containing protein 1	LC	2	1	0	0	0	0	0	Het_or_missing
chr2H	652039439	G	A	48.545	missense_variant	MODERATE	HORVU.MOREX.r2.2HG0172710	p.Arg250His	Anthranilate N-benzoyltransferase protein 1	LC	2	1	0	0	0	0	0	Het_or_missing
chr2H	652091185	C	G	190	missense_variant	MODERATE	HORVU.MOREX.r2.2HG0172750	p.Arg462Thr	Cytochrome P450	HC	2	1	0	0	0	0	0	Het_or_missing
chr2H	652112165	C	G	191	missense_variant	MODERATE	HORVU.MOREX.r2.2HG0172760	p.Ala289Gly	Cytochrome P450	HC	2	-1	0	0	0	0	0	Het_or_missing
chr2H	652141593	T	C	84	missense_variant	MODERATE	HORVU.MOREX.r2.2HG0172780	p.Tyr246Cys	Glycosyltransferase	LC	2	1	1	1	1	0	0	Het_or_missing
chr2H	652145745	G	A	142	missense_variant	MODERATE	HORVU.MOREX.r2.2HG0172780	p.Arg142Trp	Glycosyltransferase	LC	2	1	-1	1	1	0	0	Het_or_missing
chr2H	652146010	C	T	56	stop_gained	HIGH	HORVU.MOREX.r2.2HG0172780	p.Trp53*	Glycosyltransferase	LC	2	-1	-1	0	1	0	0	Het_or_missing
chr2H	652275559	G	A	458	stop_gained	HIGH	HORVU.MOREX.r2.2HG0172840	p.Arg428*	Transposon protein, putative, CACTA, En/Spm sub-class	LC	2	1	0	0	0	0	0	Het_or_missing
chr2H	652483195	C	T	265	missense_variant	MODERATE	HORVU.MOREX.r2.2HG0172880	p.Leu104Phe	Serine/threonine-protein kinase	HC	2	1	0	0	0	0	0	Het_or_missing
chr2H	652483949	GCGCCGCC	GCGCC	367	conservative_inframe_deletion	MODERATE	HORVU.MOREX.r2.2HG0172880	p.Ala357del	Serine/threonine-protein kinase	HC	2	1	0	0	0	0	0	Het_or_missing
chr2H	653000729	G	T	265	missense_variant	MODERATE	HORVU.MOREX.r2.2HG0173080	p.His160Asn	Non-specific serine/threonine protein kinase	HC	2	1	0	0	0	0	0	Het_or_missing
chr2H	654245622	C	G	24.4543	missense_variant	MODERATE	HORVU.MOREX.r2.2HG0173590	p.Asn62Lys	Polycystic kidney disease protein 1-like 3	HC	2	-1	-1	-1	-1	-1	-1	Het_or_missing
chr2H	654245734	A	G	24.4543	missense_variant	MODERATE	HORVU.MOREX.r2.2HG0173590	p.Lys100Glu	Polycystic kidney disease protein 1-like 3	HC	2	-1	-1	-1	-1	-1	-1	Het_or_missing
chr2H	654245738	C	T	24.4543	missense_variant	MODERATE	HORVU.MOREX.r2.2HG0173590	p.Ala101Val	Polycystic kidney disease protein 1-like 3	HC	2	-1	-1	-1	-1	-1	-1	Het_or_missing
chr2H	654245750	A	C	24.4543	missense_variant	MODERATE	HORVU.MOREX.r2.2HG0173590	p.Asp105Ala	Polycystic kidney disease protein 1-like 3	HC	2	-1	-1	-1	-1	-1	-1	Het_or_missing
chr2H	654245836	G	A	24.4543	missense_variant	MODERATE	HORVU.MOREX.r2.2HG0173590	p.Ala134Thr	Polycystic kidney disease protein 1-like 3	HC	2	-1	-1	-1	-1	-1	-1	Het_or_missing
chr2H	654253973	G	A	444	missense_variant	MODERATE	HORVU.MOREX.r2.2HG0173600	p.Thr10Ile	F-box family protein	HC	2	-1	1	-1	-1	0	1	Het_or_missing
chr2H	654274113	G	T	295	missense_variant	MODERATE	HORVU.MOREX.r2.2HG0173620	p.Ala27Ser	Actin-related family protein	HC	2	1	0	-1	1	0	0	Het_or_missing
chr2H	654659497	A	T	718	missense_variant	MODERATE	HORVU.MOREX.r2.2HG0173770	p.Met263Lys	Exocyst complex component, putative	HC	2	1	-1	0	-1	0	1	Het_or_missing
chr2H	656798081	T	C	43.3939	missense_variant	MODERATE	HORVU.MOREX.r2.2HG0174680	p.Met44Val	Nicotinate-nucleotide pyrophosphorylase [carboxylating]	HC	2	1	0	0	0	0	0	Het_or_missing
chr2H	658088936	A	G	116	missense_variant	MODERATE	HORVU.MOREX.r2.2HG0175020	p.Asp90Gly	Transposase	LC	2	-1	-1	-1	-1	-1	0	Het_or_missing
chr2H	658088945	C	T	77	missense_variant	MODERATE	HORVU.MOREX.r2.2HG0175020	p.Ser93Leu	Transposase	LC	2	-1	-1	-1	-1	-1	0	Het_or_missing
chr2H	658088986	C	G	116	missense_variant	MODERATE	HORVU.MOREX.r2.2HG0175020	p.Gln107Glu	Transposase	LC	2	-1	-1	-1	-1	-1	0	Het_or_missing
chr2H	658454950	G	C	9.66397	missense_variant	MODERATE	HORVU.MOREX.r2.2HG0175150	p.Arg546Gly	Ulp1 protease family protein	HC	2	-1	-1	-1	-1	-1	0	Het_or_missing
chr2H	660087500	TGGGG	TGGGGG	277	frameshift_variant	HIGH	HORVU.MOREX.r2.2HG0175570	p.Asn19fs	Translation initiation factor IF-2	LC	2	1	1	0	0	0	0	Het_or_missing
chr2H	660201988	T	C	35.1953	missense_variant	MODERATE	HORVU.MOREX.r2.2HG0175630	p.Asn242Asp	Retrovirus-related Pol polyprotein from transposon TNT 1-94	LC	2	-1	-1	0	1	1	0	Het_or_missing
chr2H	660202002	A	G	44.5412	missense_variant	MODERATE	HORVU.MOREX.r2.2HG0175630	p.Met237Thr	Retrovirus-related Pol polyprotein from transposon TNT 1-94	LC	2	-1	-1	0	1	1	0	Het_or_missing
chr2H	660202065	G	A	37.6369	missense_variant	MODERATE	HORVU.MOREX.r2.2HG0175630	p.Thr216Met	Retrovirus-related Pol polyprotein from transposon TNT 1-94	LC	2	-1	-1	0	0	1	0	Het_or_missing
chr2H	660477662	G	A	36.8136	missense_variant	MODERATE	HORVU.MOREX.r2.2HG0175880	p.Ala23Val	Retrotransposon protein, putative, unclassified	LC	2	-1	-1	0	0	-1	0	Het_or_missing
chr2H	660603019	C	A	265	missense_variant	MODERATE	HORVU.MOREX.r2.2HG0175930	p.Asn65Lys	Ethylene-responsive transcription factor	HC	2	1	0	0	0	0	0	Het_or_missing
chr2H	663150845	C	G	3.24227	missense_variant	MODERATE	HORVU.MOREX.r2.2HG0176990	p.Gln247Glu	Retrovirus-related Pol polyprotein from transposon TNT 1-94	LC	2	-1	-1	-1	-1	-1	-1	Het_or_missing
chr2H	663280151	C	T	31.1354	stop_gained	HIGH	HORVU.MOREX.r2.2HG0177060	p.Gln199*	GW repeat- and PHD finger-containing protein NERD	LC	2	-1	-1	-1	1	-1	0	Het_or_missing
chr2H	663499715	T	A	208	missense_variant	MODERATE	HORVU.MOREX.r2.2HG0177180	p.Phe87Tyr	Ethylene-responsive transcription factor, putative	HC	2	-1	0	0	0	0	0	Het_or_missing
chr2H	663625786	A	G	254	missense_variant	MODERATE	HORVU.MOREX.r2.2HG0177270	p.Thr331Ala	Ubiquinol oxidase	HC	2	1	0	0	0	0	0	Het_or_missing
chr2H	663625787	C	T	254	missense_variant	MODERATE	HORVU.MOREX.r2.2HG0177270	p.Thr331Ile	Ubiquinol oxidase	HC	2	1	0	0	0	0	0	Het_or_missing
chr2H	663680737	C	A	199	stop_gained	HIGH	HORVU.MOREX.r2.2HG0177290	p.Ser58*	Acyl-CoA-binding domain protein	LC	2	-1	0	1	0	0	0	Het_or_missing
chr2H	664320072	GTTCTT	GTT	456	disruptive_inframe_deletion	MODERATE	HORVU.MOREX.r2.2HG0177540	p.Ser278del	F-box family protein	HC	2	1	0	0	0	0	0	Het_or_missing
chr2H	667428298	C	T	247	missense_variant	MODERATE	HORVU.MOREX.r2.2HG0178550	p.Gly125Ser	Pentatricopeptide repeat-containing family protein	HC	2	1	0	0	0	0	0	Het_or_missing
chr2H	667428378	C	A	207	missense_variant	MODERATE	HORVU.MOREX.r2.2HG0178550	p.Arg98Leu	Pentatricopeptide repeat-containing family protein	HC	2	-1	0	0	0	0	0	Het_or_missing
chr2H	667717669	G	A	57	missense_variant	MODERATE	HORVU.MOREX.r2.2HG0178740	p.Ala263Thr	Retrovirus-related Pol polyprotein from transposon TNT 1-94	HC	2	-1	-1	-1	-1	-1	0	Het_or_missing
chr2H	667749080	CTTGTTGTTG	CTTGTTG	457	conservative_inframe_deletion	MODERATE	HORVU.MOREX.r2.2HG0178770	p.Gln437del	WAT1-related protein	HC	2	1	0	0	0	0	0	Het_or_missing
chr2H	667946221	ACGAACACGC	AC	457	frameshift_variant	HIGH	HORVU.MOREX.r2.2HG0178850	p.Arg268fs	F-box family protein	HC	2	1	0	0	0	0	0	Het_or_missing
chr2H	668045895	G	C	265	missense_variant	MODERATE	HORVU.MOREX.r2.2HG0178870	p.Leu76Val	ABC transporter G family member	HC	2	1	0	0	0	0	0	Het_or_missing
chr2H	668088548	G	T	198	missense_variant	MODERATE	HORVU.MOREX.r2.2HG0178890	p.Ala195Asp	Plant/F1M20-13 protein	LC	2	1	0	-1	0	0	0	Het_or_missing
chr2H	668188482	G	A	16.0431	missense_variant	MODERATE	HORVU.MOREX.r2.2HG0178920	p.Gly93Arg	Retrotransposon protein, putative, Ty1-copia subclass	LC	2	-1	-1	-1	-1	-1	0	Het_or_missing
chr2H	668188518	A	G	14.1055	missense_variant	MODERATE	HORVU.MOREX.r2.2HG0178920	p.Lys105Glu	Retrotransposon protein, putative, Ty1-copia subclass	LC	2	-1	-1	-1	-1	-1	0	Het_or_missing
chr2H	668188666	C	A	24.4543	missense_variant	MODERATE	HORVU.MOREX.r2.2HG0178920	p.Thr154Asn	Retrotransposon protein, putative, Ty1-copia subclass	LC	2	-1	-1	-1	-1	-1	-1	Het_or_missing
chr2H	668188696	C	G	24.4543	missense_variant	MODERATE	HORVU.MOREX.r2.2HG0178920	p.Ala164Gly	Retrotransposon protein, putative, Ty1-copia subclass	LC	2	-1	-1	-1	-1	-1	-1	Het_or_missing
chr2H	668325033	CACC	CACCGCTGGGAGCTCGACC	999	disruptive_inframe_insertion	MODERATE	HORVU.MOREX.r2.2HG0178940	p.His52_Leu53insArgTrpGluLeuAsp	Insulin-degrading enzyme	LC	2	1	1	1	1	1	0	Het_or_missing
chr2H	668329316	G	A	20.6614	missense_variant	MODERATE	HORVU.MOREX.r2.2HG0178950	p.Arg140Cys	Transposon protein, putative, CACTA, En/Spm sub-class	LC	2	-1	-1	-1	0	-1	0	Het_or_missing
chr2H	668605971	C	T	265	missense_variant	MODERATE	HORVU.MOREX.r2.2HG0179080	p.Asp38Asn	Peroxidase	HC	2	1	0	0	0	0	0	Het_or_missing
chr2H	669533418	ACGTTCAACC	AC	235	frameshift_variant	HIGH	HORVU.MOREX.r2.2HG0179540	p.Val918fs	transmembrane protein, putative (DUF594)	LC	2	-1	0	0	1	0	0	Het_or_missing
chr2H	669767840	G	A	119	missense_variant	MODERATE	HORVU.MOREX.r2.2HG0179680	p.Ala406Thr	Tetratricopeptide repeat	HC	2	1	0	0	-1	0	0	Het_or_missing
chr2H	669826779	A	G	127	missense_variant	MODERATE	HORVU.MOREX.r2.2HG0179700	p.Cys431Arg	LINE-1 reverse transcriptase like	LC	2	1	0	0	0	0	1	Het_or_missing
chr2H	669826787	T	G	127	missense_variant	MODERATE	HORVU.MOREX.r2.2HG0179700	p.Asp428Ala	LINE-1 reverse transcriptase like	LC	2	1	0	0	0	0	1	Het_or_missing
chr2H	669826886	C	T	101	stop_gained	HIGH	HORVU.MOREX.r2.2HG0179700	p.Trp395*	LINE-1 reverse transcriptase like	LC	2	1	0	0	0	0	1	Het_or_missing
chr2H	669843230	TGCTGGCGCTG	TGCTGGCGCTGGCGCTG	999	disruptive_inframe_insertion	MODERATE	HORVU.MOREX.r2.2HG0179710	p.Gly215_Ala216dup	cDNA clone:J033115O13, full insert sequence	HC	2	1	1	1	1	1	0	Het_or_missing
chr2H	669943434	CACGACGACGACGACGA	CACGACGA	207	disruptive_inframe_deletion	MODERATE	HORVU.MOREX.r2.2HG0179760	p.Thr182_Thr184del	CAA30371.1 protein	HC	2	-1	0	0	0	0	0	Het_or_missing
chr2H	669950262	C	A	161	missense_variant	MODERATE	HORVU.MOREX.r2.2HG0179770	p.Ala62Ser	Auxin response factor	HC	2	1	0	0	0	0	0	Het_or_missing
chr2H	671075469	G	T	321	missense_variant	MODERATE	HORVU.MOREX.r2.2HG0180130	p.Ser284Tyr	Retrotransposon protein, putative, Ty1-copia subclass	LC	2	1	-1	0	0	0	0	Het_or_missing
chr2H	671369077	C	T	47.4391	missense_variant	MODERATE	HORVU.MOREX.r2.2HG0180270	p.Cys428Tyr	Disease resistance protein (NBS-LRR class) family	HC	2	-1	-1	-1	-1	-1	-1	Het_or_missing
chr2H	672976710	CTA	C	225	frameshift_variant	HIGH	HORVU.MOREX.r2.2HG0180690	p.Leu107fs	Nuclear receptor subfamily 5 group A member 2	LC	2	1	0	0	0	0	0	Het_or_missing
chr2H	673055171	C	G	77	missense_variant	MODERATE	HORVU.MOREX.r2.2HG0180750	p.Arg67Gly	Peroxidase	HC	2	-1	-1	-1	-1	-1	0	Het_or_missing
chr2H	673107962	TTGGTTGGTGTGTTTG	T	52	disruptive_inframe_deletion	MODERATE	HORVU.MOREX.r2.2HG0180810	p.Pro412_Lys417delinsGln	Purple acid phosphatase	HC	2	-1	-1	-1	-1	-1	0	Het_or_missing
chr2H	673108021	G	C	134	missense_variant	MODERATE	HORVU.MOREX.r2.2HG0180810	p.Phe397Leu	Purple acid phosphatase	HC	2	1	0	0	0	0	0	Het_or_missing
chr2H	673982612	T	C	178	missense_variant	MODERATE	HORVU.MOREX.r2.2HG0180990	p.Asn240Ser	transmembrane protein, putative (DUF247)	HC	2	1	0	0	0	0	0	Het_or_missing
chr2H	673982636	A	T	265	missense_variant	MODERATE	HORVU.MOREX.r2.2HG0180990	p.Met232Lys	transmembrane protein, putative (DUF247)	HC	2	1	0	0	0	0	0	Het_or_missing
chr2H	673982642	C	A	265	missense_variant	MODERATE	HORVU.MOREX.r2.2HG0180990	p.Arg230Leu	transmembrane protein, putative (DUF247)	HC	2	1	0	0	0	0	0	Het_or_missing
chr2H	673983097	C	T	250	missense_variant	MODERATE	HORVU.MOREX.r2.2HG0180990	p.Ser190Asn	transmembrane protein, putative (DUF247)	HC	2	1	0	0	0	0	0	Het_or_missing
chr2H	673983103	G	A	265	missense_variant	MODERATE	HORVU.MOREX.r2.2HG0180990	p.Ala188Val	transmembrane protein, putative (DUF247)	HC	2	1	0	0	0	0	0	Het_or_missing
chr2H	674088226	C	G	287	missense_variant	MODERATE	HORVU.MOREX.r2.2HG0181030	p.Pro43Arg	rRNA N-glycosidase	HC	2	1	0	0	1	0	0	Het_or_missing
chr2H	674088243	C	T	320	missense_variant	MODERATE	HORVU.MOREX.r2.2HG0181030	p.His49Tyr	rRNA N-glycosidase	HC	2	1	0	0	1	0	0	Het_or_missing
chr2H	674136090	G	T	133	missense_variant	MODERATE	HORVU.MOREX.r2.2HG0181030	p.Gly761Cys	rRNA N-glycosidase	HC	2	-1	0	0	1	0	0	Het_or_missing
chr2H	674136601	G	A	284	missense_variant	MODERATE	HORVU.MOREX.r2.2HG0181030	p.Gly901Glu	rRNA N-glycosidase	HC	2	1	0	0	1	0	0	Het_or_missing
chr2H	674136606	G	C	205	missense_variant	MODERATE	HORVU.MOREX.r2.2HG0181030	p.Glu903Gln	rRNA N-glycosidase	HC	2	1	0	0	0	0	0	Het_or_missing
chr2H	674148423	CTT	CT	396	frameshift_variant	HIGH	HORVU.MOREX.r2.2HG0181040	p.Lys61fs	sensitive to freezing 6	HC	2	1	1	1	1	1	0	Het_or_missing
chr2H	674378407	T	G	82	missense_variant	MODERATE	HORVU.MOREX.r2.2HG0181140	p.Trp460Gly	CsAtPR5	HC	2	-1	1	-1	-1	-1	-1	Het_or_missing
chr2H	674378419	T	C	92	missense_variant	MODERATE	HORVU.MOREX.r2.2HG0181140	p.Tyr464His	CsAtPR5	HC	2	-1	0	0	-1	-1	-1	Het_or_missing
chr2H	674378665	C	A	117	missense_variant	MODERATE	HORVU.MOREX.r2.2HG0181140	p.Gln546Lys	CsAtPR5	HC	2	1	0	0	-1	0	0	Het_or_missing
chr2H	674600700	C	A	33.2346	missense_variant	MODERATE	HORVU.MOREX.r2.2HG0181270	p.Val56Leu	Retrovirus-related Pol polyprotein from transposon TNT 1-94	LC	2	-1	0	0	-1	1	0	Het_or_missing
chr2H	674600705	T	C	30.4212	missense_variant	MODERATE	HORVU.MOREX.r2.2HG0181270	p.Lys54Arg	Retrovirus-related Pol polyprotein from transposon TNT 1-94	LC	2	-1	0	0	-1	1	0	Het_or_missing
chr2H	674600855	C	G	91	missense_variant	MODERATE	HORVU.MOREX.r2.2HG0181270	p.Gly4Ala	Retrovirus-related Pol polyprotein from transposon TNT 1-94	LC	2	-1	0	0	1	0	0	Het_or_missing
chr2H	674643261	AGAGATTCAGTGCCTGAT	A	709	frameshift_variant	HIGH	HORVU.MOREX.r2.2HG0181290	p.Glu80fs	receptor kinase 1	HC	2	1	0	0	1	0	0	Het_or_missing
chr2H	674701213	A	AAGCTCGGCGTAC	302	conservative_inframe_insertion	MODERATE	HORVU.MOREX.r2.2HG0181300	p.Pro27_Asp28insSerSerAlaTyr	C2 calcium/lipid-binding and GRAM domain protein	HC	2	1	0	0	-1	0	0	Het_or_missing
chr2H	675091404	A	C	218	missense_variant	MODERATE	HORVU.MOREX.r2.2HG0181350	p.Ser36Arg	receptor kinase 1	HC	2	1	1	1	-1	1	0	Het_or_missing
chr2H	675091406	T	A	213	missense_variant	MODERATE	HORVU.MOREX.r2.2HG0181350	p.Ser36Arg	receptor kinase 1	HC	2	1	1	1	-1	1	0	Het_or_missing
chr2H	675121881	G	A	23.5351	missense_variant	MODERATE	HORVU.MOREX.r2.2HG0181400	p.Val305Ile	Gag-Pol polyprotein	LC	2	-1	0	0	-1	0	0	Het_or_missing
