# Supplementary material for: COMPOSITUM 2/ WHEAT FRIZZY PANICLE dosage dependently regulates inflorescence and root architecture in Triticeae cereals
Source: Plant J. 2026 Jul 23;127(2):e71040. doi: 10.1111/tpj.71040 (PMC13394734; doi:10.1111/tpj.71040)
Supplement: Supplementary file 1 — Figure S1. Spike meristem developmental time course of rtt1.a mutant. Figure S2. WGS mapping of RTT1.b and rtt1.a reads. Figure S3. Spike phenotypes of new compositum 2 mutant alleles. Figure S4. Allelism analysis of rattail 1.a and compositum 2.g. Figure S5. Expression patterns of SHORT VEGETATIVE PHASE, SQUAMOSA, and SEPALLATA MADS box genes in RTT1.b and rtt1.a. Figure S6. Generic cloning vector pNB38 (GenBank‐ID OR479081). Figure S7. Genotypic analyses and documentation of WFZP primary mutants. Figure S8. Sanger chromatograms of all mutated and inherited WFZP mutant alleles. Figure S9. Measured and normalized parameters of plant phenotyping of WFZP mutants growing under field‐like conditions. Figure S10. Automatic phenotyping of root and shoot growth of WFZP mutants. Figure S11. Disrupted AP2/ERF domains. Figure S12. Bowman and rattail 1 COM2 AP2/ERF domains predicted in the presence of DNA with AlphaFold3. Figure S13. Electrostatic surface distribution of COM2 AP2/ERF domains of Bowman and rattail 1. Figure S14. Arginine hydrogen bonds during molecular dynamics simulation. Figure S15. CU sequence repeats in 3′ UTR of COM2 and WFZP. Figure S16. Spike and plant architecture related traits in RTT1.b and rtt1.a. Figure S17. Coding sequences of WFZP homoeoalleles. Figure S18. Root expression of WFZP homoeoalleles. Table S1. Germplasm screened for rtt1 segregation analysis. Table S2. Oligonucleotides and vectors used. Table S3. SNP and deletion mapping in rtt1.a and RTT1.b based on WGS (extra file). Table S4. irregular spike mutants with spike branching screened for identifying mutations in COM2. Table S5. Differentially expressed genes in the rtt1 mutant (extra file). Table S6. FIMO motif scanning in rtt1‐dependently up‐ and down‐regulated genes (extra file). Table S7. XSTREME motif enrichment in rtt1‐dependently up‐ and down‐regulated genes (extra file). Table S8. Off‐target analyses in wheat. Table S9. Genotyping of primary WFZP mutants and their progeny. Table S1 [file TPJ-127-0-s002.zip › tpj71040-sup-0005-Table S5.xlsx]

## Sheet: Tabelle1
Table S5. Differentially expressed genes in the rtt1 mutant
GENE ID (Morex IBSC .v3)	logFC	Regulation in rtt1.a	Morex .v3 annotations	Arabidopsis gene ID	Araport 11 annotations
HORVU.MOREX.r3.6HG0623140	-6.57112	Down	Basic helix-loop-helix transcription factor	AT5G57780	Encodes a atypical member of the bHLH (basic helix-loop-helix) family transcriptional factors.
HORVU.MOREX.r3.2HG0109140	-4.8574	Down	Short-chain dehydrogenase/reductase family protein	AT3G51680	NAD(P)-binding Rossmann-fold superfamily protein;(source:Araport11)
HORVU.MOREX.r3.7HG0635300	-4.6917	Down	Acid invertase 1	AT1G62660	Glycosyl hydrolases family 32 protein;(source:Araport11)
HORVU.MOREX.r3.2HG0204250	-4.6027	Down	Isoaspartyl peptidase/L-asparaginase	AT3G16150	Encodes an asparaginase that catalyzes the degradation of L-asparagine to L-aspartic acid and ammonia. The mRNA is cell-to-cell mobile.
HORVU.MOREX.r3.4HG0414960	-4.5883	Down	Apyrase	AT5G18280	Encodes an enzyme with ATPase and ADPase activity (an apyrase) that when mutated in combination with ATAPY1 causes a complete inhibition of pollen germination.
HORVU.MOREX.r3.4HG0391970	-4.30716	Down	LOB domain protein	AT2G45420	LOB domain protein. LBD18/ASL2- is a transcription regulator that acts along with LBD16 to promote lateral root initiation where it functions downstream of ARF7 and ARF19.
HORVU.MOREX.r3.2HG0139920	-4.27093	Down	NAD(P)-binding Rossmann-fold superfamily protein	-	-
HORVU.MOREX.r3.4HG0396400	-4.2412	Down	MADS box transcription factor	AT3G02310	MADS-box protein, binds K domain of AG in vivo
HORVU.MOREX.r3.7HG0713370	-3.94257	Down	Cytochrome P450 family protein	AT5G06900	member of CYP93D
HORVU.MOREX.r3.1HG0063430	-3.77409	Down	Oxidoreductase, 2OG-Fe(II) oxygenase family protein	AT4G02940	ALKBH1-B is a functional RNA N6-methyladenosine demethylase. Reduction in ALKBH1-B decreases m6A levels, and affects the stability of flowering time genes including FT, SPL3 and SPL9. Mutant plants are early flowering.
HORVU.MOREX.r3.2HG0109150	-3.5906	Down	Short-chain dehydrogenase/reductase family protein	AT3G51680	NAD(P)-binding Rossmann-fold superfamily protein;(source:Araport11)
HORVU.MOREX.r3.5HG0518140	-3.4709	Down	Acetyltransferase, GNAT family protein, expressed	-	-
HORVU.MOREX.r3.3HG0288000	-3.34582	Down	IQ domain-containing protein	AT3G16490	Member of IQ67 (CaM binding) domain containing family.
HORVU.MOREX.r3.5HG0459910	-3.26278	Down	Cytochrome P450	AT2G27690	Encodes a CYP94C1. Has highest omega-hydroxylase activity with 9,1--epoxystearic acid, while also metabolized lauric acid (C12:-) and C18 unsaturated fatty acids. Gene expression is induced in response to wounding and jasmonic acid treatment.
HORVU.MOREX.r3.1HG0071050	-3.21663	Down	Expansin	AT1G69530	Member of Alpha-Expansin Gene Family. Naming convention from the Expansin Working Group (Kende et al, Plant Mol Bio). Involved in the formation of nematode-induced syncytia in roots of Arabidopsis thaliana.
HORVU.MOREX.r3.3HG0322180	-3.19721	Down	Glycosyltransferase	AT2G41200	transmembrane protein;(source:Araport11)
HORVU.MOREX.r3.4HG0383040	-3.17347	Down	MYB transcription factor	-	-
HORVU.MOREX.r3.2HG0139910	-3.14168	Down	RNA-binding CRS1 / YhbY (CRM) domain protein	-	-
HORVU.MOREX.r3.2HG0182810	-3.04291	Down	Yellow stripe-like transporter 12	AT1G65730	Arabidopsis thaliana metal-nicotianamine transporter YSL4
HORVU.MOREX.r3.1HG0007740	-3.02068	Down	Trypsin inhibitor	-	-
HORVU.MOREX.r3.7HG0742240	-2.96708	Down	Patatin	AT4G37050	Patatin-related phospholipase A. Expressed in the floral gynaecium and is induced by abscisic acid (ABA) or phosphate deficiency in roots.
HORVU.MOREX.r3.6HG0622740	-2.93548	Down	Protein DETOXIFICATION	AT3G23560	Member of the multidrug and toxic compound extrusion (MATE) family, protects roots from inhibitory compounds.
HORVU.MOREX.r3.6HG0563940	-2.91785	Down	Anthocyanin 5-aromatic acyltransferase	AT5G39080	HXXXD-type acyl-transferase family protein;(source:Araport11)
HORVU.MOREX.r3.2HG0114260	-2.86786	Down	Ethylene-responsive transcription factor	AT5G18560	Encodes PUCHI, a member of the ERF (ethylene response factor) subfamily B-1 of ERF/AP2 transcription factor family. The protein contains one AP2 domain. There are 15 members in this subfamily including ATERF-3, ATERF-4, ATERF-7, and leafy petiole. PUCHI is required for morphogenesis in the early lateral root primordium of Arabidopsis. Expressed in early floral meristem (stage 1 to 2). Required fo…
HORVU.MOREX.r3.5HG0492340	-2.85571	Down	zinc finger (CCCH-type) family protein	-	-
HORVU.MOREX.r3.1HG0083720	-2.79738	Down	Lipid transfer protein	AT3G18280	Bifunctional inhibitor/lipid-transfer protein/seed storage 2S albumin superfamily protein;(source:Araport11)
HORVU.MOREX.r3.3HG0222410	-2.78659	Down	Trypsin inhibitor	-	-
HORVU.MOREX.r3.5HG0499310	-2.75023	Down	O-acyltransferase WSD1	AT3G49190	O-acyltransferase (WSD1-like) family protein;(source:Araport11)
HORVU.MOREX.r3.3HG0294900	-2.74621	Down	Ethylene-responsive transcription factor, putative	-	-
HORVU.MOREX.r3.6HG0599330	-2.72802	Down	Trihelix transcription factor GT-2	AT1G76890	encodes a plant trihelix DNA-binding protein
HORVU.MOREX.r3.2HG0127090	-2.713	Down	Cytochrome P450 protein	AT1G74110	member of CYP78A
HORVU.MOREX.r3.1HG0077830	-2.70024	Down	TCP family transcription factor containing protein	-	-
HORVU.MOREX.r3.3HG0323260	-2.6865	Down	Phospholipase A1	AT1G06800	Encodes a lipase that hydrolyzes phosphatidylcholine, glycolipids as well as triacylglycerols.
HORVU.MOREX.r3.4HG0394980	-2.68451	Down	Allene oxide synthase	AT5G42650	Encodes a member of the cytochrome p45- CYP74 gene family that functions as an allene oxide synthase. This enzyme catalyzes dehydration of the hydroperoxide to an unstable allene oxide in the JA biosynthetic pathway. It shows a dual catalytic activity, the major one being a 13-AOS but also expressing a 9-AOS activity. CFA-Leu, CFA-Val, CFA-Met and CFA-Ala can induce the expression of AOS.
HORVU.MOREX.r3.4HG0408940	-2.65882	Down	Late embryogenesis abundant protein	AT1G52690	Intrinsically disordered protein that stabilizes lactate dehydrogenase (LDH) during drying and freezing.
HORVU.MOREX.r3.1HG0080310	-2.6139	Down	Cytokinin riboside 5'-monophosphate phosphoribohydrolase	AT5G11950	Encodes a member of the LOG family of cytokinin riboside 5'-monophosphate phosphoribohydrolases that function in the direct cytokinin activation pathway. The relative activity of LOG8 is lower than that of other family members.
HORVU.MOREX.r3.2HG0115780	-2.58931	Down	FAD-binding Berberine family protein, putative	AT5G44400	FAD-binding Berberine family protein;(source:Araport11)
HORVU.MOREX.r3.3HG0303460	-2.58865	Down	ethylene-dependent gravitropism-deficient and yellow-green-like 2	-	-
HORVU.MOREX.r3.5HG0525800	-2.55478	Down	Chalcone-flavonone isomerase family protein	AT3G55120	Catalyzes the conversion of chalcones into flavanones. Required for the accumulation of purple anthocyanins in leaves and stems. Co-expressed with CHS.
HORVU.MOREX.r3.7HG0656370	-2.54815	Down	Bifunctional inhibitor/lipid-transfer protein/seed storage 2S albumin-like protein	-	-
HORVU.MOREX.r3.7HG0666770	-2.47801	Down	Leucine-rich repeat receptor-like protein kinase family protein	AT5G06860	Encodes a polygalacturonase inhibiting protein involved in defense response. PGIPs inhibit the function of cell wall pectin degrading enzymes such as those produced by fungal pathogens. PGIP1 is induced by fungal infection. Suppressed in the proton sensitive stop1-mutant, but the transcription level was recovered by transformation of STOP2. Knockout mutant showed severe damage in the root tip in …
HORVU.MOREX.r3.3HG0314880	-2.44427	Down	Transmembrane protein 45B	AT1G32127	plant viral-response family protein;(source:Araport11)
HORVU.MOREX.r3.7HG0708530	-2.39243	Down	basic helix-loop-helix (bHLH) DNA-binding superfamily protein	AT5G53210	Encodes a basic helix-loop-helix (bHLH) transcription factor that is necessary and sufficient for the asymmetric divisions that establish the stomatal lineage in Arabidopsis thaliana. Expression of SPCH in young epidermal cells allows these cells to make asymmetric divisions. SPCH is a substrate of a kinase MPK3 and MPK6. Its transcript levels change after inducing MUTE expression in a mute backg…
HORVU.MOREX.r3.4HG0415490	-2.3814	Down	14 kDa proline-rich protein DC2.15	AT2G45180	nsLTP family-related gene. Expression is strongly suppressed by bacterial pathogens. Mutants are more susceptible to pathogens and abiotic stressors suggesting a function in basal stress response.
HORVU.MOREX.r3.7HG0654450	-2.37698	Down	ABC transporter, putative	AT3G59140	member of MRP subfamily
HORVU.MOREX.r3.6HG0599960	-2.35596	Down	Chitin deacetylase ARB_04768	-	-
HORVU.MOREX.r3.2HG0107370	-2.32371	Down	Repetitive proline-rich cell wall protein	-	-
HORVU.MOREX.r3.7HG0737960	-2.28996	Down	Glutathione S-transferase	AT1G10370	Encodes GSTU17 (Glutathione S-Transferase U17). Functions as a negative component of stress-mediated signal transduction pathways in drought and salt stress responses.
HORVU.MOREX.r3.3HG0287930	-2.27572	Down	Phosphotransferase	AT4G29130	Encodes a hexokinase (HXK1) in the plant glucose-signaling network. Functions as a glucose sensor to interrelate nutrient, light, and hormone signaling networks for controlling growth and development in response to the changing environment.
HORVU.MOREX.r3.3HG0249400	-2.23562	Down	Plasma membrane-associated cation-binding protein 1	AT4G20260	Encodes a Ca2+ and Cu2+ binding protein. N-terminal myristylation on glycine 2 appears to enable it to associate tightly with the plasma membrane. Recombinant PCaP1 interacts strongly with phosphatidylinositol 3,5-bisphosphate (PtdIns(3,5)P2) and PtdIns (3,4,5)P3, and weakly with PtdIns(3,5)P2 and PtdIns(4,5). It also interacts with calmodulin (CaM) in a calcium-dependent manner. CaM does not int…
HORVU.MOREX.r3.5HG0509200	-2.2209	Down	Lipoxygenase	AT3G22400	Encodes lipoxygenase5 (LOX5). LOX5 activity in roots facilitates green peach aphid colonization of Arabidopsis foliage by promoting green peach aphid feeding from sieve element and water consumption from xylem.
HORVU.MOREX.r3.7HG0635330	-2.21639	Down	Protein TolB	AT1G21680	DPP6 N-terminal domain-like protein;(source:Araport11)
HORVU.MOREX.r3.7HG0669580	-2.17801	Down	Caleosin	AT1G70680	Lipid droplet and endoplasmic reticulum-associated protein.
HORVU.MOREX.r3.6HG0614470	-2.17354	Down	Beta-xylosidase, putative	AT1G78060	Glycosyl hydrolase family protein;(source:Araport11)
HORVU.MOREX.r3.1HG0077330	-2.16403	Down	mediator of RNA polymerase II transcription subunit	AT2G01300	mediator of RNA polymerase II transcription subunit;(source:Araport11)
HORVU.MOREX.r3.2HG0205530	-2.12827	Down	Bifunctional inhibitor/lipid-transfer protein/seed storage 2S albumin-like protein	-	-
HORVU.MOREX.r3.4HG0407410	-2.10641	Down	Glycosyltransferase	AT5G12890	UDP-Glycosyltransferase superfamily protein;(source:Araport11)
HORVU.MOREX.r3.3HG0290910	-2.10312	Down	TCP family transcription factor containing protein	-	-
HORVU.MOREX.r3.5HG0462190	-2.07839	Down	Protein ZINC INDUCED FACILITATOR-LIKE 1	AT5G13750	zinc induced facilitator-like 1;(source:Araport11)
HORVU.MOREX.r3.6HG0611280	-2.07503	Down	O-fucosyltransferase family protein	AT5G15740	RRT1 is a member of a novel glycosyltransferase famly in plants. It functions as a rhamnosyltransferase, elongating the RG-1 backbone. It functions during seed coat mucilage development.
HORVU.MOREX.r3.2HG0166090	-2.06422	Down	Terminal flower 1	AT2G27550	encodes a protein similar to TFL1. overexpression leads to similar phenotype as TFL1 overexpression. expressed specifically in the hypocotyl and null mutation does not result in phenotypes exhibited by TFL1 null mutations. It acts non-cell autonomously to inhibit floral initiation.
HORVU.MOREX.r3.4HG0406150	-2.05947	Down	MADS box transcription factor	AT2G22540	Encodes a nuclear protein that acts as a floral repressor and that functions within the thermosensory pathway. SVP represses FT expression via direct binding to the vCArG III motif in the FT promoter.
HORVU.MOREX.r3.4HG0406150	-2.05947	Down	MADS box transcription factor	AT2G22540	Encodes a nuclear protein that acts as a floral repressor and that functions within the thermosensory pathway. SVP represses FT expression via direct binding to the vCArG III motif in the FT promoter.
HORVU.MOREX.r3.5HG0536260	-2.04407	Down	Beta-fructofuranosidase, insoluble protein	AT1G55120	Encodes a protein with fructan exohydrolase (FEH) activity acting on levan-type fructans (6-FEH, levanase). The enzyme does not have invertase activity.
HORVU.MOREX.r3.2HG0192640	-2.04312	Down	30S ribosomal protein S10	AT4G29905	hypothetical protein;(source:Araport11)
HORVU.MOREX.r3.7HG0725250	-2.00149	Down	Protein lateral root primordium 1	AT5G66350	A member of SHI gene family. Arabidopsis thaliana has ten members that encode proteins with a RING finger-like zinc finger motif. Despite being highly divergent in sequence, many of the SHI-related genes are partially redundant in function and synergistically promote gynoecium, stamen and leaf development in Arabidopsis. Shi mutant is dominant, has dwarf phenotype. Loss of function mutations have…
HORVU.MOREX.r3.4HG0403000	-1.97206	Down	Amine oxidase	AT1G31690	Copper amine oxidase family protein;(source:Araport11)
HORVU.MOREX.r3.5HG0490730	-1.95021	Down	Basic helix-loop-helix transcription factor	AT2G42280	basic helix-loop-helix (bHLH) DNA-binding superfamily protein;(source:Araport11)
HORVU.MOREX.r3.2HG0125650	-1.94159	Down	Adipocyte plasma membrane-associated protein	AT3G51420	Although this enzyme is predicted to encode a strictosidine synthase (SS), it lacks a conserved catalytic glutamate residue found in active SS enzymes and it is not expected to have SS activity.
HORVU.MOREX.r3.2HG0166450	-1.93887	Down	Cell wall invertase	AT3G52600	Cell wall invertase expressed in flowers and ovary placental tissues. Reduced expression is correlated with decreased ovule production suggesting a link between sugar sensing and ovule initiation.
HORVU.MOREX.r3.2HG0184010	-1.93506	Down	Short chain dehydrogenase/reductase	AT1G01800	NAD(P)-binding Rossmann-fold superfamily protein;(source:Araport11)
HORVU.MOREX.r3.6HG0609840	-1.91465	Down	Transmembrane protein, putative	-	-
HORVU.MOREX.r3.4HG0375600	-1.90647	Down	Heavy metal transport/detoxification superfamily protein, putative	AT1G56210	Heavy metal transport/detoxification superfamily protein;(source:Araport11)
HORVU.MOREX.r3.5HG0438840	-1.88318	Down	Polyribonucleotide nucleotidyltransferase 1, mitochondrial	-	-
HORVU.MOREX.r3.2HG0181760	-1.88223	Down	LIGHT-DEPENDENT SHORT HYPOCOTYLS-like protein (DUF640)	AT1G07090	LIGHT-DEPENDENT SHORT HYPOCOTYLS-like protein (DUF64-);(source:Araport11)
HORVU.MOREX.r3.1HG0077030	-1.87092	Down	ATP-dependent chaperone ClpB	AT1G74310	Encodes ClpB1, which belongs to the Casein lytic proteinase/heat shock protein 1-- (Clp/Hsp1--) family. Involved in refolding of proteins which form aggregates under heat stress. Also known as AtHsp1-1. AtHsp1-1 is a cytosolic heat shock protein required for acclimation to high temperature.
HORVU.MOREX.r3.6HG0568690	-1.84057	Down	Cinnamoyl CoA reductase	AT1G15950	Encodes a cinnamoyl CoA reductase. Involved in lignin biosynthesis.The mRNA is cell-to-cell mobile.
HORVU.MOREX.r3.2HG0192690	-1.8287	Down	DNA ligase	AT4G29905	hypothetical protein;(source:Araport11)
HORVU.MOREX.r3.5HG0495090	-1.81939	Down	basic helix-loop-helix (bHLH) DNA-binding superfamily protein	-	-
HORVU.MOREX.r3.7HG0728860	-1.80279	Down	Inositol polyphosphate multikinase	AT5G61760	Encodes an inositol polyphosphate 3-/6-/5-kinase that is localized to the nucleus. Able to complement a mutation in a yeast transcriptional regulator gene (ARG82/IPK2). Acts redundantly with ATIPK2alpha during pollen development, pollen tube guidance and embryogenesis.
HORVU.MOREX.r3.6HG0546960	-1.79393	Down	NBS-LRR-like resistance protein	AT3G14470	NB-ARC domain-containing disease resistance protein;(source:Araport11)
HORVU.MOREX.r3.7HG0746000	-1.79144	Down	AP2-like ethylene-responsive transcription factor	-	-
HORVU.MOREX.r3.1HG0050920	-1.77537	Down	Trehalase	AT4G24040	Encodes a trehalase, member of Glycoside Hydrolase Family 37. Two isoforms, produced from a single transcript, regulate drought stress tolerance.
HORVU.MOREX.r3.7HG0704620	-1.76549	Down	NAC domain-containing protein, putative	AT2G46770	NAC transcription factor NST1. NST1 and NST2 are redundant in regulating secondary wall thickening in anther walls and siliques. An NST1 promoter fusion was detected in various tissues in which lignified secondary walls develop. Both MYC2 and MYC4 bind to the NST1 promoter and appear to regulate its expression in response to blue light.
HORVU.MOREX.r3.2HG0118580	-1.759	Down	Glycosyltransferase	AT4G01070	the glycosyltransferase (UGT72B1) is involved in metabolizing xenobiotica (chloroaniline and chlorophenole). Comparison between wild type and knock-out mutant demonstrates the central role of this gene for metabolizing chloroaniline but significantly less for chlorophenole. The glucosyltransferase preferred UDP-xylose over UDP-glucose indicating its (additional) functioning as a xylosyltransferas…
HORVU.MOREX.r3.6HG0609920	-1.73265	Down	Nipped-B-like protein A	-	-
HORVU.MOREX.r3.4HG0406270	-1.72698	Down	RING/FYVE/PHD-type zinc finger family protein	-	-
HORVU.MOREX.r3.2HG0186830	-1.72026	Down	Cytochrome P450 family protein	AT2G45510	member of CYP7-4A
HORVU.MOREX.r3.5HG0509210	-1.71944	Down	Lipoxygenase	AT3G22400	Encodes lipoxygenase5 (LOX5). LOX5 activity in roots facilitates green peach aphid colonization of Arabidopsis foliage by promoting green peach aphid feeding from sieve element and water consumption from xylem.
HORVU.MOREX.r3.2HG0110130	-1.71051	Down	Transcription factor protein	AT1G09250	basic helix-loop-helix (bHLH) DNA-binding superfamily protein;(source:Araport11)
HORVU.MOREX.r3.3HG0305800	-1.70637	Down	Ribonuclease	AT2G39780	Encodes the main endoribonuclease activity in plant cells and localizes to the endoplasmic reticulum (ER), ER-derived structures, and vacuoles. It is essential for normal ribosomal RNA recycling. The mRNA is cell-to-cell mobile.
HORVU.MOREX.r3.2HG0172640	-1.69894	Down	Sugar transporter, putative	AT1G34580	Major facilitator superfamily protein;(source:Araport11)
HORVU.MOREX.r3.7HG0644250	-1.69673	Down	Xyloglucan endotransglucosylase/hydrolase	AT5G57550	xyloglucan endotransglycosylase-related protein (XTR3)
HORVU.MOREX.r3.7HG0635170	-1.69076	Down	Acid invertase 1	AT1G12240	Encodes a vacuolar invertase betaFruct4. betaFruct4 is transported from the endoplasmic reticulum through the intermediate compartments as a membrane protein. The N-terminal cytoplasmic domain contains multiple sequence motifs that are involved at various stages in the trafficking of betaFruct4 from the ER to the central vacuole. The mRNA is cell-to-cell mobile.
HORVU.MOREX.r3.1HG0079120	-1.69008	Down	Methyltransferase	AT3G18000	Encodes a N-methyltransferase-like protein. Double mutants of NMT1 and NMT3 are defective in leaf, root, flower, seed, and pollen development.
HORVU.MOREX.r3.4HG0334490	-1.68631	Down	Argonaute protein	AT2G27880	AGO5.Required for antiviral RNA silencing.Confers resistance to Potato virus X.
HORVU.MOREX.r3.5HG0489440	-1.67842	Down	Subtilisin-like protease	AT5G59810	Subtilase family protein;(source:Araport11)
HORVU.MOREX.r3.3HG0307250	-1.66672	Down	Amino acid permease	AT5G09220	member of AAAP family The mRNA is cell-to-cell mobile.
HORVU.MOREX.r3.7HG0716540	-1.66553	Down	stomatal cytokinesis defective / SCD1 protein (SCD1)	-	-
HORVU.MOREX.r3.UnG0763600	-1.66436	Down	Dirigent protein	-	-
HORVU.MOREX.r3.7HG0731950	-1.64391	Down	U-box domain-containing protein 4	AT1G61350	ARM repeat superfamily protein;(source:Araport11)
HORVU.MOREX.r3.3HG0289720	-1.64358	Down	BZIP transcription factor	AT3G58120	Encodes a member of the BZIP family of transcription factors. Forms heterodimers with the related protein AtbZIP34. Binds to G-boxes in vitro and is localized to the nucleus in onion epidermal cells.
HORVU.MOREX.r3.1HG0053610	-1.6404	Down	Xyloglucan endotransglucosylase/hydrolase	AT1G14720	member of Glycoside Hydrolase Family 16
HORVU.MOREX.r3.3HG0274170	-1.62517	Down	Dihydroflavonol-4-reductase	AT5G42800	dihydroflavonol reductase. Catalyzes the conversion of dihydroquercetin to leucocyanidin in the biosynthesis of anthocyanins. Not expressed in roots (qRT-PCR). The mRNA is cell-to-cell mobile.
HORVU.MOREX.r3.2HG0212750	-1.62374	Down	Cyclopropane-fatty-acyl-phospholipid synthase	AT3G23510	Cyclopropane-fatty-acyl-phospholipid synthase;(source:Araport11)
HORVU.MOREX.r3.5HG0483980	-1.60164	Down	Cinnamoyl CoA reductase	AT1G15950	Encodes a cinnamoyl CoA reductase. Involved in lignin biosynthesis.The mRNA is cell-to-cell mobile.
HORVU.MOREX.r3.2HG0108090	-1.59616	Down	Dirigent protein	AT1G19715	Mannose-binding lectin superfamily protein;(source:Araport11)
HORVU.MOREX.r3.5HG0430020	-1.59319	Down	2-oxoglutarate and Fe(II)-dependent oxygenase superfamily protein, putative	AT2G36690	Protein belonging to the Fe-dependent 2-oxoglutarate dioxygenase superfamily, catalyzes the stereospecific hydration of GA12 to produce DHGA12, negatively regulates ABA sensitivity during germination, phototrophic establishment and seedling development.
HORVU.MOREX.r3.4HG0346610	-1.58935	Down	patatin-like phospholipase domain protein	-	-
HORVU.MOREX.r3.1HG0077230	-1.58861	Down	VQ motif-containing protein	AT1G28280	VQ motif-containing protein;(source:Araport11)
HORVU.MOREX.r3.2HG0176200	-1.57697	Down	BTB/POZ and TAZ domain protein	AT3G48360	Encodes a protein (BT2) that is an essential component of the TAC1-mediated telomerase activation pathway. Acts redundantly with BT3 and BT1 during female gametophyte development and with BT3 during male gametophyte development. BT2 also mediates multiple responses to nutrients, stresses, and hormones.
HORVU.MOREX.r3.2HG0133450	-1.56489	Down	Remorin	AT3G57540	Remorin family protein;(source:Araport11)
HORVU.MOREX.r3.7HG0715220	-1.56144	Down	Receptor protein kinase	AT1G34110	Leucine-rich receptor-like protein kinase family protein;(source:Araport11)
HORVU.MOREX.r3.2HG0182840	-1.54958	Down	Yellow stripe-like transporter 12	AT1G65730	Arabidopsis thaliana metal-nicotianamine transporter YSL4
HORVU.MOREX.r3.4HG0389490	-1.5468	Down	Maternal effect embryo arrest 59	AT4G37300	maternal effect embryo arrest 59;(source:Araport11)
HORVU.MOREX.r3.4HG0341540	-1.54517	Down	B3 domain-containing protein	AT4G33280	AP2/B3-like transcriptional factor family protein;(source:Araport11)
HORVU.MOREX.r3.3HG0284070	-1.54336	Down	Myb transcription factor	AT3G13890	Encodes a putative transcription factor (MYB26).
HORVU.MOREX.r3.5HG0485730	-1.5362	Down	Zinc finger family protein	AT1G68130	Encodes the longer of two splice variants of a transcription factor involved in regulating starch metabolism in response to cold.
HORVU.MOREX.r3.5HG0521060	-1.52123	Down	NA	-	-
HORVU.MOREX.r3.1HG0074000	-1.51982	Down	Adenine nucleotide alpha hydrolases-like superfamily protein	AT3G53990	Encodes universal stress protein (USP). Functions as a molecular chaperone under heat shock and oxidative stress conditions. Chaperone activity and assembly into complexes is redox regulated.
HORVU.MOREX.r3.7HG0687220	-1.51632	Down	Cytochrome P450	AT3G61880	Encodes a cytochrome p45- monooxygenase. Overexpression of this gene allows fruit growth independently of fertilization. The gene is normally expressed only in floral organs(during the Arabidopsis stage 14 flower) and in the funiculus at anthesis.
HORVU.MOREX.r3.7HG0688690	-1.51175	Down	ATP-dependent zinc metalloprotease FtsH 1	AT5G08470	an AAA-ATPase that is the probable Arabidopsis orthologue of one of the AAA-ATPases involved in peroxisome biogenesis in yeasts and mammals.
HORVU.MOREX.r3.3HG0263810	-1.498	Down	Differentially expressed in FDCP 8 homolog	-	-
HORVU.MOREX.r3.3HG0297430	-1.49637	Down	Cytochrome P450 family cinnamate 4-hydroxylase	AT2G30490	Encodes a cinnamate-4-hydroxylase. Mutations in this gene impact phenylpropanoid metabolism, growth and development.
HORVU.MOREX.r3.1HG0025870	-1.49506	Down	6,7-dimethyl-8-ribityllumazine synthase	AT2G30230	6,7-dimethyl-8-ribityllumazine synthase;(source:Araport11)
HORVU.MOREX.r3.3HG0236190	-1.49053	Down	Glutaredoxin	AT5G11930	Encodes a member of the CC-type glutaredoxin (ROXY) family that has been shown to interact with the transcription factor TGA2.
HORVU.MOREX.r3.6HG0598850	-1.47914	Down	YABBY protein	AT2G45190	Encodes a member of the YABBY family of transcriptional regulators that is involved in abaxial cell type specification in leaves and fruits. YAB1 acts in a non-cell autonomous fashion within the meristem to affect phyllotactic patterning. The non-autonomous effect on the central region of the meristem is mediated through the activity if Lateral Suppressor (LAS).
HORVU.MOREX.r3.5HG0486420	-1.47387	Down	Acyl-[acyl-carrier-protein] desaturase	AT5G16230	Encodes one of two ∆9 palmitoyl-ACP desaturases responsible for the biosynthesis of ω-7 fatty acids in the maturing endosperm.
HORVU.MOREX.r3.2HG0157340	-1.46937	Down	Blue copper protein	AT2G32300	Encodes a uclacyanin, a protein precursor that is closely related to precursors of stellacyanins and a blue copper protein from pea pods.
HORVU.MOREX.r3.5HG0512320	-1.46667	Down	Cytochrome P450	AT4G37330	member of CYP81D
HORVU.MOREX.r3.7HG0664320	-1.46296	Down	MADS box transcription factor	AT2G22540	Encodes a nuclear protein that acts as a floral repressor and that functions within the thermosensory pathway. SVP represses FT expression via direct binding to the vCArG III motif in the FT promoter.
HORVU.MOREX.r3.7HG0684870	-1.45446	Down	General regulatory factor 12, IOTA isoform 3	-	-
HORVU.MOREX.r3.7HG0728750	-1.444	Down	Xyloglucan endotransglucosylase/hydrolase	AT5G57550	xyloglucan endotransglycosylase-related protein (XTR3)
HORVU.MOREX.r3.2HG0175020	-1.43568	Down	Beta-glucosidase	AT5G44640	beta glucosidase 13;(source:Araport11)
HORVU.MOREX.r3.6HG0611180	-1.41203	Down	Fasciclin-like arabinogalactan protein	AT4G12730	AF333971 Arabidopsis thaliana fasciclin-like arabinogalactan-protein 2 (Fla2) mRNA, complete cds. Fasciclin-like arabinogalactan protein. Possibly involved in embryogenesis and seed development.
HORVU.MOREX.r3.5HG0459660	-1.40746	Down	Stress responsive A/B barrel domain family protein	AT5G22580	Stress responsive A/B Barrel Domain-containing protein;(source:Araport11)
HORVU.MOREX.r3.5HG0527890	-1.39349	Down	Anthranilate synthase	AT5G05730	ASA1 encodes the alpha subunit of anthranilate synthase, which catalyzes the rate-limiting step of tryptophan synthesis. ASA1 is induced by ethylene, and forms a link between ethylene signalling and auxin synthesis in roots.
HORVU.MOREX.r3.2HG0180360	-1.38176	Down	GDSL esterase/lipase	AT3G04290	Li-tolerant lipase 1;(source:Araport11)
HORVU.MOREX.r3.6HG0616500	-1.38095	Down	MADS box transcription factor	AT2G22540	Encodes a nuclear protein that acts as a floral repressor and that functions within the thermosensory pathway. SVP represses FT expression via direct binding to the vCArG III motif in the FT promoter.
HORVU.MOREX.r3.2HG0193750	-1.37002	Down	Myb family transcription factor APL	AT5G45580	GARP-G2-like transcription factor involved in low temperature regulation of flavonoid biosynthesis.
HORVU.MOREX.r3.7HG0680310	-1.36591	Down	NAC domain protein,	AT1G76420	Identified in an enhancer trap line; member of the NAC family of proteins. Expressed at the boundary between the shoot meristem and lateral organs and the polar nuclei in the embryo sac. Together with CUC2-DA1-UBP15 part of a regulatory module which controls the initiation of axillary meristems, thereby determining plant architecture. Regulates axillary meristem initiation by directly binding to …
HORVU.MOREX.r3.4HG0392470	-1.36221	Down	Auxin influx transporter	AT2G21050	Encodes LAX2 (LIKE AUXIN RESISTANT), a member of the AUX1 LAX family of auxin influx carriers. Required for the establishment of embryonic root cell organization.
HORVU.MOREX.r3.1HG0092060	-1.35856	Down	Sister chromatid cohesion protein PDS5 homolog A-A	-	-
HORVU.MOREX.r3.6HG0615420	-1.35134	Down	Methyltransferase-like protein	AT1G69523	S-adenosyl-L-methionine-dependent methyltransferases superfamily protein;(source:Araport11)
HORVU.MOREX.r3.3HG0248290	-1.34638	Down	ATP-dependent zinc metalloprotease FtsH 1	AT1G64110	Target promoter of the male germline-specific transcription factor DUO1.
HORVU.MOREX.r3.2HG0182010	-1.33118	Down	Phenylalanine ammonia-lyase	AT2G37040	Encodes PAL1, a phenylalanine ammonia-lyase. Arabidopsis has four PALs: AT2G37-4- (PAL1), AT3G5326- (PAL2), AT5G-423- (PAL3) and AT3G1-34- (PAL4).
HORVU.MOREX.r3.6HG0614470	-1.32798	Down	Beta-xylosidase, putative	AT1G78060	Glycosyl hydrolase family protein;(source:Araport11)
HORVU.MOREX.r3.2HG0216610	-1.31373	Down	Protein NRT1/ PTR FAMILY 5.5	AT1G22540	Major facilitator superfamily protein;(source:Araport11)
HORVU.MOREX.r3.4HG0347000	-1.30903	Down	Phytoalexin-deficient 4-1 protein	AT3G52430	Encodes a lipase-like gene that is important for salicylic acid signaling and function in resistance (R) gene-mediated and basal plant disease resistance. PAD4 can interact directly with EDS1, another disease resistance signaling protein. Expressed at elevated level in response to green peach aphid (GPA) feeding, and modulates the GPA feeding-induced leaf senescence through a mechanism that doesn…
HORVU.MOREX.r3.1HG0044470	-1.30793	Down	Cytokinin oxidase/dehydrogenase	AT2G41510	It encodes a protein whose sequence is similar to cytokinin oxidase/dehydrogenase, which catalyzes the degradation of cytokinins.Acts on zeatin 9-riboside-5--triphosphate substrate.
HORVU.MOREX.r3.4HG0415030	-1.30714	Down	Acid phosphatase 1	AT4G29260	VSP3 is a secreted acid phosphatase.
HORVU.MOREX.r3.1HG0087820	-1.30458	Down	Fasciclin-like arabinogalactan protein	AT2G20520	fasciclin-like arabinogalactan-protein 6 (Fla6). Possibly involved in embryogenesis and seed development.
HORVU.MOREX.r3.4HG0340420	-1.29611	Down	GEM-like protein 1	AT2G22475	Encodes GL2-expression modulator (GEM). Involved in the spatial control of cell division, patterning and differentiation of Arabidopsis root epidermal cells. GEM interacts with CDT1, a DNA replication protein and TTG1 (TRANSPARENT TESTA GLABRA1), a WD4--repeat protein involved in GL2-dependent cell fate decision. GEM seems to participate in the maintenance of a repressor histone H3 epigenetics st…
HORVU.MOREX.r3.5HG0524470	-1.29569	Down	Multidrug resistance protein ABC transporter family	AT3G62700	member of MRP subfamily
HORVU.MOREX.r3.4HG0415510	-1.29529	Down	14 kDa proline-rich protein DC2.15	AT4G12490	Encodes a member of the AZI family of lipid transfer proteins. Contains a PRR domain that appears to be required for localization to the chloroplast.
HORVU.MOREX.r3.6HG0600900	-1.29525	Down	auxin canalization protein (DUF828)	AT4G17350	FORKED-LIKE family member, part of Group 3 (Group 1 consists of FKD1, FL1-FL3; Group 2 consists of FL4 and FL8 and Group 3 consists of FL5- FL7). May coordinate leaf size with vein density, where Group 1 members and Group 3 members have opposing functions.
HORVU.MOREX.r3.1HG0083850	-1.28994	Down	DNA-directed RNA polymerase subunit beta''	-	-
HORVU.MOREX.r3.4HG0410950	-1.27853	Down	Heavy metal transport/detoxification superfamily protein	-	-
HORVU.MOREX.r3.1HG0073520	-1.2768	Down	Heavy metal transport/detoxification superfamily protein	AT2G37390	Chloroplast-targeted copper chaperone protein;(source:Araport11)
HORVU.MOREX.r3.4HG0417910	-1.26697	Down	Heat shock transcription factor	AT3G24520	member of Heat Stress Transcription Factor (Hsf) family
HORVU.MOREX.r3.2HG0184760	-1.26369	Down	Required to maintain repression 2	-	-
HORVU.MOREX.r3.7HG0664370	-1.26308	Down	Peptidyl-prolyl cis-trans isomerase	AT2G15790	SQN encodes the Arabidopsis homolog of cyclophilin 4- (CyP4-). It is specifically required for the vegetative but not the reproductive maturation of the shoot. Belongs to one of the 36 carboxylate clamp (CC)-tetratricopeptide repeat (TPR) proteins (Prasad 2-1-, Pubmed ID: 2-8568-8) with potential to interact with Hsp9-/Hsp7- as co-chaperones.
HORVU.MOREX.r3.7HG0664370	-1.26308	Down	Peptidyl-prolyl cis-trans isomerase	AT2G15790	SQN encodes the Arabidopsis homolog of cyclophilin 4- (CyP4-). It is specifically required for the vegetative but not the reproductive maturation of the shoot. Belongs to one of the 36 carboxylate clamp (CC)-tetratricopeptide repeat (TPR) proteins (Prasad 2-1-, Pubmed ID: 2-8568-8) with potential to interact with Hsp9-/Hsp7- as co-chaperones.
HORVU.MOREX.r3.2HG0203350	-1.25039	Down	AP2-like ethylene-responsive transcription factor	AT5G57390	Encodes a member of the AP2 family of transcriptional regulators. May be involved in germination and seedling growth. Mutants are resistant to ABA analogs and are resistant to high nitrogen concentrations.essential for the developmental transition between the embryonic and vegetative phases in plants. Overexpression results in the formation of somatic embryos on cotyledons. It is also required to…
HORVU.MOREX.r3.4HG0396510	-1.24845	Down	Protein CRABS CLAW, putative	AT1G69180	Putative transcription factor with zinc finger and helix-loop-helix domains, the later similar to HMG boxes. Involved in specifying abaxial cell fate in the carpel. Four putative LFY binding sites (CCANTG) and two potential binding sites for MADS box proteins known as CArG boxes (CC(A/T)6GG) were found in the region spanning 3.8 Kb upstream of the CRC coding region. CRC targets YABBY genes such a…
HORVU.MOREX.r3.7HG0676250	-1.23437	Down	Protein DETOXIFICATION	AT5G52450	MATE efflux family protein;(source:Araport11)
HORVU.MOREX.r3.4HG0341520	-1.23203	Down	B3 domain-containing protein	-	-
HORVU.MOREX.r3.3HG0237990	-1.23104	Down	Type I inositol-1,4,5-trisphosphate 5-phosphatase 1	AT1G71710	DNAse I-like superfamily protein;(source:Araport11)
HORVU.MOREX.r3.4HG0410910	-1.22434	Down	Ubiquitin carboxyl-terminal hydrolase CYLD	-	-
HORVU.MOREX.r3.3HG0301110	-1.2226	Down	Nematode resistance protein-like HSPRO2	AT3G55840	Hs1pro-1 protein;(source:Araport11)
HORVU.MOREX.r3.6HG0597730	-1.22114	Down	TCP transcription factor	AT5G23280	Transcription factor which plays an important role during leaf and hypocotyl development, redundantly, with at least six class I TCPs, and regulates the expression of CYCD1;1 to affect endoreplication. Promotes together with TCP8, 14 and 15 endoreduplication-dependent cell expansion in leaf.
HORVU.MOREX.r3.1HG0084890	-1.21315	Down	Protein DETOXIFICATION	AT1G71140	MATE transporter that can export the antibiotic norfloxacin.
HORVU.MOREX.r3.2HG0187780	-1.21218	Down	Zinc finger protein, putative	AT2G02080	C2H2 BIRD transcription factor family.
HORVU.MOREX.r3.2HG0187780	-1.21218	Down	Zinc finger protein, putative	AT2G02080	C2H2 BIRD transcription factor family.
HORVU.MOREX.r3.3HG0293760	-1.19767	Down	External alternative NAD(P)H-ubiquinone oxidoreductase B2, mitochondrial	AT4G21490	NAD(P)H dehydrogenase B3;(source:Araport11)
HORVU.MOREX.r3.1HG0076760	-1.19659	Down	IQ domain-containing protein	AT3G16490	Member of IQ67 (CaM binding) domain containing family.
HORVU.MOREX.r3.5HG0516680	-1.1947	Down	TCP transcription factor	AT4G18390	Transcription factor which photomorphogenic growth by activating HY5 and HYH.
HORVU.MOREX.r3.4HG0395940	-1.19195	Down	Homocysteine S-methyltransferase family protein	AT3G25900	Homocysteine S-methyltransferase family protein;(source:Araport11)
HORVU.MOREX.r3.7HG0724810	-1.19158	Down	DUF1680 domain protein	AT5G12950	GH127 domain comtianing protein that is similar to beta-L- arabinofuranosidases.
HORVU.MOREX.r3.3HG0229730	-1.18855	Down	Isoaspartyl peptidase/L-asparaginase	AT5G08100	Encodes an asparaginase that catalyzes the degradation of L-asparagine to L-aspartic acid and ammonia.
HORVU.MOREX.r3.6HG0602620	-1.18537	Down	Mechanosensitive ion channel family protein	AT3G14810	mechanosensitive channel of small conductance-like 5;(source:Araport11)
HORVU.MOREX.r3.7HG0687350	-1.18217	Down	Lateral root primordium protein-related, putative	AT5G66350	A member of SHI gene family. Arabidopsis thaliana has ten members that encode proteins with a RING finger-like zinc finger motif. Despite being highly divergent in sequence, many of the SHI-related genes are partially redundant in function and synergistically promote gynoecium, stamen and leaf development in Arabidopsis. Shi mutant is dominant, has dwarf phenotype. Loss of function mutations have…
HORVU.MOREX.r3.2HG0120460	-1.18211	Down	Transducin/WD40 repeat-like superfamily protein	-	-
HORVU.MOREX.r3.1HG0000480	-1.18195	Down	Jasmonate-induced protein	-	-
HORVU.MOREX.r3.4HG0404750	-1.1792	Down	Hydrolase, alpha/beta fold family protein, expressed	AT5G09430	alpha/beta-Hydrolases superfamily protein;(source:Araport11)
HORVU.MOREX.r3.1HG0079120	-1.17563	Down	Methyltransferase	AT3G18000	Encodes a N-methyltransferase-like protein. Double mutants of NMT1 and NMT3 are defective in leaf, root, flower, seed, and pollen development.
HORVU.MOREX.r3.3HG0243040	-1.17351	Down	Cytochrome P450 family cinnamate 4-hydroxylase	AT2G30490	Encodes a cinnamate-4-hydroxylase. Mutations in this gene impact phenylpropanoid metabolism, growth and development.
HORVU.MOREX.r3.3HG0294000	-1.16567	Down	Serine/threonine-protein kinase	AT4G21380	encodes a putative receptor-like serine/threonine protein kinases that is similar to Brassica self-incompatibility (S) locus. Expressed in root. Shoot expression limited to limited to the root-hypocotyl transition zone and at the base of lateral roots as well as in axillary buds, and pedicels.
HORVU.MOREX.r3.2HG0191210	-1.15142	Down	Zinc transporter	AT3G12750	A member of Zrt- and Irt-related protein (ZIP) family. transcript is induced in response to zinc deficiency in the root.
HORVU.MOREX.r3.5HG0508050	-1.15038	Down	Nuclear transcription factor Y subunit	AT5G06510	nuclear factor Y, subunit A1-;(source:Araport11)
HORVU.MOREX.r3.2HG0216580	-1.14962	Down	Ferredoxin--NADP reductase	AT1G15140	oxidoreductase located in chloroplast
HORVU.MOREX.r3.2HG0216600	-1.14962	Down	Ferredoxin--NADP reductase	AT1G15140	oxidoreductase located in chloroplast
HORVU.MOREX.r3.5HG0507410	-1.14751	Down	Dehydrin	AT5G66400	Belongs to the dehydrin protein family, which contains highly conserved stretches of 7-17 residues that are repetitively scattered in their sequences, the K-, S-, Y- and lysine rich segments. ABA- and drought-induced glycine-rice dehydrin protein. The ABA-induced expression of RAB18 was reduced following ACC application, indicating that ethylene inhibits the ABA signaling pathway. RAB18 is also e…
HORVU.MOREX.r3.1HG0087810	-1.13844	Down	Fasciclin-like arabinogalactan protein	AT5G44130	Fasciclin-like arabinogalactan protein. Possibly involved in embryogenesis and seed development.
HORVU.MOREX.r3.5HG0532930	-1.13819	Down	GDSL esterase/lipase	AT3G48460	GDSL-motif esterase/acyltransferase/lipase. Enzyme group with broad substrate specificity that may catalyze acyltransfer or hydrolase reactions with lipid and non-lipid substrates.
HORVU.MOREX.r3.6HG0617080	-1.12763	Down	Lipid transfer protein	AT5G64080	Bifunctional inhibitor/lipid-transfer protein/seed storage 2S albumin superfamily protein;(source:Araport11)
HORVU.MOREX.r3.7HG0716940	-1.11398	Down	L-ascorbate oxidase	AT5G21105	Putative ascorbate oxidase with ferroxidase activity, candidate for the regulation of apoplastic iron excess.
HORVU.MOREX.r3.6HG0596080	-1.11228	Down	Long-chain-alcohol oxidase	AT4G28570	Long-chain fatty alcohol dehydrogenase family protein;(source:Araport11)
HORVU.MOREX.r3.5HG0429610	-1.09932	Down	WPP domain-associated protein	AT2G34730	myosin heavy chain-like protein;(source:Araport11)
HORVU.MOREX.r3.1HG0030200	-1.09615	Down	DUF641 family protein	AT3G14870	hypothetical protein (DUF641);(source:Araport11)
HORVU.MOREX.r3.7HG0676130	-1.0858	Down	Diacylglycerol O-acyltransferase 2	AT3G51520	Encodes a functional acyl-CoA:diacylglycerol acyltransferase with different acyl-CoA substrate preferences and shows higher DAG to TAG conversion rate than AtDGAT1. It increases both C18:2 and C18:3 polyunsaturated fatty acids at the expense of C16:-.
HORVU.MOREX.r3.7HG0696930	-1.08443	Down	RNA-binding protein 34	-	-
HORVU.MOREX.r3.4HG0410300	-1.08318	Down	Defensin	AT2G02130	Predicted to encode a PR (pathogenesis-related) protein. Belongs to the plant defensin (PDF) family with the following members: At1g7583-/PDF1.1, At5g4442-/PDF1.2a, At2g26-2-/PDF1.2b, At5g4443-/PDF1.2c, At2g26-1-/PDF1.3, At1g1961-/PDF1.4, At1g55-1-/PDF1.5, At2g-212-/PDF2.1, At2g-21--/PDF2.2, At2g-213-/PDF2.3, At1g61-7-/PDF2.4, At5g6366-/PDF2.5, At2g-214-/PDF2.6, At5g3833-/PDF3.1 and At4g3--7-/PDF…
HORVU.MOREX.r3.2HG0166290	-1.08036	Down	Ferredoxin	AT2G27510	ferredoxin 3;(source:Araport11)
HORVU.MOREX.r3.1HG0068750	-1.07968	Down	Ethylene-responsive transcription factor, putative	-	-
HORVU.MOREX.r3.3HG0307420	-1.07753	Down	Bidirectional sugar transporter SWEET	AT1G21460	Nodulin MtN3 family protein;(source:Araport11)
HORVU.MOREX.r3.7HG0684990	-1.07293	Down	basic helix-loop-helix (bHLH) DNA-binding superfamily protein	AT5G50915	Member of the bHLH family of transcription factors. Acts within a cytokinin signaling pathway to promote cell proliferation and expansion.
HORVU.MOREX.r3.5HG0484140	-1.07166	Down	U-box domain-containing protein	AT4G31890	ARM repeat superfamily protein;(source:Araport11)
HORVU.MOREX.r3.4HG0413030	-1.06668	Down	Plant/F12P19-7 protein	AT1G65900	plant/protein;(source:Araport11)
HORVU.MOREX.r3.4HG0394500	-1.06244	Down	Harbinger transposase-derived nuclease	-	-
HORVU.MOREX.r3.7HG0740500	-1.0622	Down	Kelch repeat containing F-box protein-like	AT2G24540	Galactose oxidase/kelch repeat superfamily protein;(source:Araport11)
HORVU.MOREX.r3.4HG0333630	-1.06028	Down	Trihelix transcription factor GT-4-like protein	AT2G35640	Homeodomain-like superfamily protein;(source:Araport11)
HORVU.MOREX.r3.1HG0038750	-1.05589	Down	Late embryogenesis abundant (LEA) hydroxyproline-rich glycoprotein family	AT2G46300	Late embryogenesis abundant (LEA) hydroxyproline-rich glycoprotein family;(source:Araport11)
HORVU.MOREX.r3.2HG0186870	-1.04879	Down	SPX domain-containing family protein	AT1G63010	Encodes an SPX domain protein that transports Pi into the vacuole and is essential for phosphate homeostasis.
HORVU.MOREX.r3.2HG0217940	-1.04572	Down	Nuclear receptor subfamily 5 group A member 2	-	-
HORVU.MOREX.r3.2HG0201610	-1.0437	Down	Auxin responsive SAUR protein	AT4G34750	SAUR-like auxin-responsive protein family;(source:Araport11)
HORVU.MOREX.r3.1HG0049500	-1.04295	Down	Cytochrome P450 family protein	AT1G64940	member of CYP89A
HORVU.MOREX.r3.3HG0245560	-1.03453	Down	Transcription factor, TCP	AT3G15030	Arabidopsis thaliana TCP family transcription factor. Regulated by miR319. Involved in heterchronic regulation of leaf differentiation. Promotes hypocotyl elongation when hyperactivated. Enhance hypocotyl cell elongation by directly activating YUC5.
HORVU.MOREX.r3.4HG0356550	-1.03061	Down	Protein ZINC INDUCED FACILITATOR-LIKE 1	AT5G13750	zinc induced facilitator-like 1;(source:Araport11)
HORVU.MOREX.r3.2HG0173090	-1.02946	Down	Aldose 1-epimerase	AT5G15140	Galactose mutarotase-like superfamily protein;(source:Araport11)
HORVU.MOREX.r3.1HG0092050	-1.02938	Down	Sister chromatid cohesion 1 protein 1	AT5G05490	Encodes a RAD21-like gene essential for meiosis. Encodes a 617 a.a. protein that is slightly shorter in the N-terminus than SYN1 BP2.
HORVU.MOREX.r3.1HG0071400	-1.02768	Down	Aminotransferase like protein	AT3G08860	Encodes a protein that is predicted to have beta-alanine aminotransferase activity.
HORVU.MOREX.r3.4HG0334350	-1.02389	Down	Homeobox protein BEL1-like protein	AT1G75430	BEL1-like homeodomain 11;(source:Araport11)
HORVU.MOREX.r3.3HG0260990	-1.02289	Down	Ubiquitin-like-specific protease ESD4	AT4G15880	EARLY IN SHORT DAYS 4 Arabidopsis mutant shows extreme early flowering and alterations in shoot development. It encodes a SUMO protease, located predominantly at the periphery of the nucleus. Accelerates the transition from vegetative growth to flowering. Probably acts in the same pathway as NUA in affecting flowering time, vegetative and inflorescence development. The mRNA is cell-to-cell mobile.
HORVU.MOREX.r3.5HG0516720	-1.01464	Down	Glutathione-S-transferase	AT1G78380	Encodes a glutathione transferase that is a member of Tau GST gene family. Expression is induced by drought stress, oxidative stress, and high doses of auxin and cytokinin. naming convention according to Wagner et al. (2--2) The expression of this gene is upregulated by herbicide safeners such as benoxacor and fenclorim.
HORVU.MOREX.r3.4HG0412730	-1.01373	Down	Purple acid phosphatase	AT5G50400	purple acid phosphatase 27;(source:Araport11)
HORVU.MOREX.r3.7HG0676800	-0.993278	Down	formate dehydrogenase	AT5G14780	Encodes a NAD-dependent formate dehydrogenase.
HORVU.MOREX.r3.4HG0381750	-0.983091	Down	Calmodulin	AT5G49480	AtCP1 encodes a novel Ca2+-binding protein, which shares sequence similarities with calmodulins. The expression of AtCP1 is induced by NaCl. The mRNA is cell-to-cell mobile.
HORVU.MOREX.r3.3HG0248920	-0.980391	Down	Ras-related small GTP-binding family protein	AT4G28950	A member of ROP GTPase gene family.
HORVU.MOREX.r3.1HG0000480	-0.971192	Down	Jasmonate-induced protein	-	-
HORVU.MOREX.r3.3HG0237920	-0.969575	Down	Metacaspase-1	AT1G02170	Encodes a type I metacaspase. Two Arabidopsis metacaspases, AT1G-217- (MC1) and AT4G2511- (MC2) antagonistically control programmed cell death in Arabidopsis. MC1 is a positive regulator of cell death and requires conserved caspase-like putative catalytic residues for its function. MC2 negatively regulates cell death. This function is independent of the putative catalytic residues. A third type I…
HORVU.MOREX.r3.7HG0718040	-0.968474	Down	Receptor-like protein kinase	AT5G25930	LRR transmembrane receptor kinase. Binds SCREW phyotocytokine signaling peptides during plant immune response.
HORVU.MOREX.r3.4HG0391100	-0.965615	Down	Beta-galactosidase	AT2G28470	putative beta-galactosidase (BGAL8 gene)
HORVU.MOREX.r3.6HG0612530	-0.964256	Down	3-ketoacyl-CoA synthase	AT1G25450	Encodes KCS5, a member of the 3-ketoacyl-CoA synthase family involved in the biosynthesis of VLCFA (very long chain fatty acids).
HORVU.MOREX.r3.7HG0720070	-0.96326	Down	Tetratricopeptide repeat (TPR)-like superfamily protein	-	-
HORVU.MOREX.r3.7HG0736060	-0.959292	Down	LIGHT-DEPENDENT SHORT HYPOCOTYLS-like protein (DUF640)	AT1G07090	LIGHT-DEPENDENT SHORT HYPOCOTYLS-like protein (DUF64-);(source:Araport11)
HORVU.MOREX.r3.5HG0516880	-0.955248	Down	Zinc finger protein, putative	-	-
HORVU.MOREX.r3.7HG0660840	-0.952482	Down	Pectinesterase	AT2G26440	pectin methylesterase; INVI-PMEI protein isoform clustered with PME.
HORVU.MOREX.r3.1HG0067090	-0.951331	Down	Phospholipase A1	AT4G18550	DSEL is cytosolic acylhydrolase that shows prefential lipase activity against the sn-1 position of several classes of lipids, including 1,3-diacylglycerols and 1-monoacylglycerols. Overexpression of DSEL leads to increased peroxisome and oil body levels in cotyledons and reduced beta-oxidation activity in seedlings.
HORVU.MOREX.r3.7HG0711890	-0.948477	Down	O-methyltransferase	AT5G54160	A caffeic acid/5-hydroxyferulic acid O-methyltransferase. Interacts with 14-4-3 proteins in yeast 2 hybrid assay. AtOMT1 (At5g5416-) encodes a flavonol 3?-O-methyltransferase that is highly active towards quercetin and myricetin. The substrate specificity identifies the enzyme as flavonol 3?-methyltransferase which replaces the former annotation of the gene to encode a caffeic acid/5-hydroxyferul…
HORVU.MOREX.r3.3HG0252320	-0.947947	Down	Transposon Ty3-I Gag-Pol polyprotein	-	-
HORVU.MOREX.r3.2HG0141070	-0.945978	Down	Protein DETOXIFICATION	AT3G21690	MATE efflux family protein;(source:Araport11)
HORVU.MOREX.r3.2HG0140170	-0.941883	Down	Ras-related protein Rab-21	AT5G54840	Monomeric G protein. Expressed in the root quiescent center, flowers, and leaf guard cells and hydathodes.
HORVU.MOREX.r3.3HG0289630	-0.941378	Down	Transcription factor, putative	-	-
HORVU.MOREX.r3.5HG0488000	-0.935204	Down	Basic helix-loop-helix transcription factor	AT1G72210	basic helix-loop-helix (bHLH) DNA-binding superfamily protein;(source:Araport11)
HORVU.MOREX.r3.6HG0570040	-0.932416	Down	4-coumarate CoA ligase	AT3G21240	encodes an isoform of 4-coumarate:CoA ligase (4CL), which is involved in the last step of the general phenylpropanoid pathway. The catalytic efficiency was in the following (descending) order: p-coumaric acid, caffeic acid, ferulic acid, 5-OH-ferulic acid and cinnamic acid. At4CL2 was unable to use sinapic acid as substrate.
HORVU.MOREX.r3.2HG0111450	-0.931609	Down	Ricin B-like lectin R40G2	-	-
HORVU.MOREX.r3.5HG0462180	-0.931479	Down	Protein ZINC INDUCED FACILITATOR-LIKE 1	AT5G13750	zinc induced facilitator-like 1;(source:Araport11)
HORVU.MOREX.r3.7HG0667060	-0.914966	Down	target of early activation tagged (EAT) 2	-	-
HORVU.MOREX.r3.5HG0531900	-0.9144	Down	Leucine-rich repeat receptor-like protein kinase	-	-
HORVU.MOREX.r3.3HG0302060	-0.913366	Down	Gamma-glutamyl phosphate reductase	AT3G55610	encodes delta 1-pyrroline-5-carboxylate synthetase B. Gene expression is induced by dehydration, high salt and ABA. Knock-out mutations in P5CS2 are embryo-lethal. P5CS2 appears to be present in different cells and/or different subcellular locations from P5CS1 in a tissue-dependent manner. Mutants are defective in pollen development.
HORVU.MOREX.r3.5HG0508680	-0.904473	Down	Eukaryotic aspartyl protease family protein	AT1G79720	Eukaryotic aspartyl protease family protein;(source:Araport11)
HORVU.MOREX.r3.6HG0620540	-0.897536	Down	Subtilisin-like protease	AT3G14067	Encodes a protein with similarity to serine protease, subtilisin, that is upregulated during senescence and expressed in the arial portions of the plant.Loss of function mutations have increased branch number but normal silique length and seed set and therefore have increased fertility.
HORVU.MOREX.r3.1HG0056410	-0.893407	Down	Nitrate transporter 1.1	AT1G12110	Encodes NRT1.1 (CHL1), a dual-affinity nitrate transporter. The protein is expressed in guard cells and function in stomatal opening. Mutants have less transpiration and are more tolerant to drought. Expressed in lateral roots. Involved in nitrate signaling which enables the plant root system to detect and exploit nitrate-rich soil patches. Comparing to the wild type, the mutant displays a strong…
HORVU.MOREX.r3.1HG0092410	-0.886986	Down	Carboxypeptidase	AT1G15000	serine carboxypeptidase-like 5-;(source:Araport11)
HORVU.MOREX.r3.5HG0488200	-0.884839	Down	Peroxidase	AT2G22420	Encodes a cell wall-localized class III peroxidase that is directly regulated by the MADS-box transcription factor AGL15 and is involved in lignified tissue formation.
HORVU.MOREX.r3.3HG0264930	-0.876505	Down	F-box family protein	AT4G10925	Nuclear transport factor 2 (NTF2) family protein;(source:Araport11)
HORVU.MOREX.r3.2HG0202350	-0.872738	Down	Glutamine synthetase	AT5G35630	chloroplastic glutamine synthetase The mRNA is cell-to-cell mobile.
HORVU.MOREX.r3.4HG0397010	-0.867054	Down	Beta-glucosidase	AT1G26560	beta glucosidase 4-;(source:Araport11)
HORVU.MOREX.r3.7HG0735840	-0.854361	Down	serine/arginine repetitive matrix-like protein	AT1G79060	TPRXL;(source:Araport11)
HORVU.MOREX.r3.3HG0237880	-0.853775	Down	Alkaline alpha-galactosidase seed imbibition protein	AT3G57520	SIP2 encodes a raffinose-specific alpha-galactosidase that catalyzes the breakdown of raffinose into alpha-galatose and sucrose. This enzyme may function in unloading raffinose from the phloem as part of sink metabolism. Although it was originally predicted to act as a raffinose synthase (RS), that activity was not observed for recombinant SIP2.
HORVU.MOREX.r3.3HG0221430	-0.845341	Down	Glycosyltransferase	AT3G18180	Glycosyltransferase family 61 protein;(source:Araport11)
HORVU.MOREX.r3.6HG0610940	-0.842727	Down	ATP-binding cassette sub-family C member 8	-	-
HORVU.MOREX.r3.2HG0139310	-0.83825	Down	Glutathione S-transferase	AT1G10370	Encodes GSTU17 (Glutathione S-Transferase U17). Functions as a negative component of stress-mediated signal transduction pathways in drought and salt stress responses.
HORVU.MOREX.r3.2HG0116420	-0.837719	Down	Early response to dehydration 15-like protein	AT2G41430	Encodes hydrophilic protein lacking Cys residues that is expressed in response to drought stress, light stress and treatment with plant-growth-promoting rhizobacteria (Paenibacillus polymyxa), possibly revealing a connection between responses to biotic and abiotic stress. Also identified as a CTC Interacting Domain (CID) protein in a yeast two hybrid screen using the PAB2 protein as bait. Contain…
HORVU.MOREX.r3.3HG0329820	-0.836366	Down	Eukaryotic translation initiation factor 3 subunit B	-	-
HORVU.MOREX.r3.5HG0458650	-0.828379	Down	Cationic amino acid transporter	AT5G04770	Encodes a member of the cationic amino acid transporter (CAT) subfamily of amino acid polyamine choline transporters. Does not mediate efficient uptake of basic amino acids in yeast or Xenopus systems but can transport neutral and acidic amino acid analogs. Expressed in sink tissues. Induced during infestation of roots by the plant parasitic root-knot nematode, Meloidogyne incognita. Localized in…
HORVU.MOREX.r3.2HG0170820	-0.826881	Down	Zinc finger protein	-	-
HORVU.MOREX.r3.2HG0182630	-0.818664	Down	Alpha/beta-Hydrolases superfamily protein	AT3G62860	alpha/beta-Hydrolases superfamily protein;(source:Araport11)
HORVU.MOREX.r3.1HG0020980	-0.818302	Down	Endo-1,31,4-beta-D-glucanase	AT3G23570	alpha/beta-Hydrolases superfamily protein;(source:Araport11)
HORVU.MOREX.r3.5HG0517330	-0.812613	Down	Aldehyde oxidase, putative	AT3G43600	Encodes an aldehyde oxidase. AAO2 does not appear to act on abscisic aldehyde in vitro but it is possible that it may function in abscisic acid biosynthesis when the activity of At2g2715- (AAO3), the primary abscisic aldehyde oxidase, is lost.
HORVU.MOREX.r3.2HG0102550	-0.81183	Down	Acidic leucine-rich nuclear phosphoprotein 32 family B protein	-	-
HORVU.MOREX.r3.7HG0688580	-0.811469	Down	S-acyltransferase	AT3G22180	DHHC-type zinc finger family protein;(source:Araport11)
HORVU.MOREX.r3.1HG0016790	-0.807781	Down	Long-Chain Acyl-CoA Synthetase	AT2G47240	Very-long-chain acyl-coenzyme A (CoA) synthetase involved in cuticle wax biosynthesis.
HORVU.MOREX.r3.4HG0380570	-0.806794	Down	Non-specific serine/threonine protein kinase	AT5G21326	Ca2+regulated serine-threonine protein kinase family protein;(source:Araport11)
HORVU.MOREX.r3.3HG0321990	-0.806713	Down	Protein lateral root primordium 1	AT5G12330	A member of SHI gene family. Arabidopsis thaliana has ten members that encode proteins with a RING finger-like zinc finger motif. Despite being highly divergent in sequence, many of the SHI-related genes are partially redundant in function and synergistically promote gynoecium, stamen and leaf development in Arabidopsis. Expressed in lateral root primordia and induced by auxin. SWP1 is involved i…
HORVU.MOREX.r3.1HG0008440	-0.797595	Down	Glutathione S-transferase	AT1G75270	One of three functional dehydroascorbate reductases. Catalyzes the glutathione (GSH)-dependent reduction of dehydroascorbate. DHAR2 is a cytoplasmic enzyme.
HORVU.MOREX.r3.2HG0186560	-0.794434	Down	Rho GTPase-activating protein	AT2G46710	ROP (Rho of plant GTPases) family member Involved in cell wall patterning. Encodes ROP inactivator, regulates the formation of ROP-activated domains; these in turn determined the pattern of cell wall pits. Positively regulates pit formation, but negatively regulates pit size, required for periodic formation of secondary cell wall pits.
HORVU.MOREX.r3.5HG0500140	-0.792515	Down	Nodulin-like / Major Facilitator Superfamily protein	AT4G34950	Major facilitator superfamily protein;(source:Araport11)
HORVU.MOREX.r3.5HG0517140	-0.781031	Down	Calcium-dependent protein kinase	AT5G04870	A calcium-dependent protein kinase that can phosphorylate phenylalanine ammonia lyase (PAL), a key enzyme in pathogen defense.Phosphorylates, in vivo, the transcription factor ORE1, a master regulator of senescence.
HORVU.MOREX.r3.6HG0623840	-0.778069	Down	Purple acid phosphatase	AT2G16430	Encodes an acid phosphatase involved plant acclimation to Pi deprivation.
HORVU.MOREX.r3.7HG0663180	-0.775049	Down	Growth-regulating factor	AT2G42040	WRC protein;(source:Araport11)
HORVU.MOREX.r3.4HG0401980	-0.771386	Down	Sulfate transporter	AT3G51895	Encodes a chloroplast-localized sulfate transporter.
HORVU.MOREX.r3.4HG0340620	-0.770942	Down	Cyclin-like protein	AT5G27620	core cell cycle genesThe mRNA is cell-to-cell mobile.
HORVU.MOREX.r3.7HG0674490	-0.769385	Down	Protein TIC 214	-	-
HORVU.MOREX.r3.7HG0728720	-0.765671	Down	Xyloglucan endotransglucosylase/hydrolase	AT4G25810	xyloglucan endotransglycosylase-related protein (XTR6)
HORVU.MOREX.r3.4HG0404910	-0.765103	Down	E3 ubiquitin-protein ligase	AT3G19990	E3 ubiquitin-protein ligase;(source:Araport11)
HORVU.MOREX.r3.2HG0105020	-0.756153	Down	Aquaporin	AT2G16850	plasma membrane intrinsic protein 2;(source:Araport11)
HORVU.MOREX.r3.1HG0067630	-0.755312	Down	Serine/threonine-protein kinase	AT4G21380	encodes a putative receptor-like serine/threonine protein kinases that is similar to Brassica self-incompatibility (S) locus. Expressed in root. Shoot expression limited to limited to the root-hypocotyl transition zone and at the base of lateral roots as well as in axillary buds, and pedicels.
HORVU.MOREX.r3.2HG0206500	-0.755098	Down	Beta xylosidase	AT5G64570	Encodes a secreted beta-d-xylosidase that belongs to family 3 of glycoside hydrolases. Loss of function mutants show increased susceptibility to fungal pathogens.
HORVU.MOREX.r3.2HG0185600	-0.749871	Down	TRIO and F-actin-binding protein	-	-
HORVU.MOREX.r3.1HG0070730	-0.744035	Down	Glycosyltransferase	AT1G07250	UDP-glucosyl transferase 71C4;(source:Araport11)
HORVU.MOREX.r3.2HG0173380	-0.737511	Down	Amino acid transporter, putative	AT3G28960	Transmembrane amino acid transporter family protein;(source:Araport11)
HORVU.MOREX.r3.3HG0275650	-0.735499	Down	DELLA protein GAI	AT1G14920	Similar to a putative transcription factor and transcriptional coactivators. Repressor of GA responses and involved in gibberellic acid mediated signaling. Member of the DELLA proteins that restrain the cell proliferation and expansion that drives plant growth. The protein undergoes degradation in response to GA via the 26S proteasome. GAI may be involved in reducing ROS accumulation in response …
HORVU.MOREX.r3.6HG0544350	-0.73543	Down	Carboxypeptidase	AT3G45010	serine carboxypeptidase-like 48;(source:Araport11)
HORVU.MOREX.r3.5HG0447110	-0.733714	Down	Ap-5 complex subunit mu	AT2G20790	clathrin adaptor complexes medium subunit family protein;(source:Araport11)
HORVU.MOREX.r3.1HG0059270	-0.72857	Down	Alpha-glucosidase like protein	AT3G23640	Protein which interacts with Feronia; likely involved in FER-mediated intracellular signaling pathways that are essential in plant growth and development, and possibly plant immunity.
HORVU.MOREX.r3.2HG0205350	-0.724449	Down	Olfactory receptor 2M5	-	-
HORVU.MOREX.r3.3HG0240710	-0.724378	Down	Boron transporter	AT1G15460	Encodes a efflux-type boron transporter. Over-expression improved plant growth under B toxic conditions.
HORVU.MOREX.r3.3HG0235980	-0.722467	Down	Cytochrome P450 family protein	AT3G13730	Encodes a cytochrome P-45- gene that is involved in brassinosteroid biosynthesis, most likely in the conversion step of teasterone (TE) to 3-dehydroteasterone (3DT), and/or 6-deoxoteasterone (6-deoxoTE) to 6-deoxo-3-dehydroteasterone (6-deoxo3DT); or the conversion of cathasterone (CT) to TE, and/or 6-deoxocathasterone (6-deoxoCT) to 6-deoxoTE. Recently, CYP9-D1 was shown to catalyse the C-23 hyd…
HORVU.MOREX.r3.4HG0335800	-0.719904	Down	Lipoxygenase	AT1G55020	lipoxygenase, a defense gene conferring resistance Xanthomonas campestris The mRNA is cell-to-cell mobile.
HORVU.MOREX.r3.1HG0024140	-0.718834	Down	Cellulose synthase-like protein	AT3G03050	encodes a cellulose synthase like protein. mutations initiate root hairs that rupture at their tip soon after initiation. is required for the synthesis of a noncellulosic wall polysaccharide.
HORVU.MOREX.r3.3HG0309690	-0.718706	Down	IgA FC receptor	-	-
HORVU.MOREX.r3.2HG0188290	-0.716477	Down	Aquaporin	AT4G00430	a member of the plasma membrane intrinsic protein subfamily PIP1. involved redundantly with PIP1;1/2/3/5 in hydraulics and carbon fixation, regulates the expression of related genes that affect plant growth and development.
HORVU.MOREX.r3.UnG0753560	-0.713733	Down	PLAC8 family protein	-	-
HORVU.MOREX.r3.UnG0754050	-0.713733	Down	PLAC8 family protein	-	-
HORVU.MOREX.r3.UnG0760990	-0.713733	Down	PLAC8 family protein	-	-
HORVU.MOREX.r3.1HG0016670	-0.707202	Down	Methionine aminopeptidase 2	-	-
HORVU.MOREX.r3.5HG0513410	-0.705047	Down	AP2-like ethylene-responsive transcription factor	AT4G37750	ANT is required for control of cell proliferation and encodes a putative transcriptional regulator similar to AP2. Loss of function alleles have reduced fertility, abnormal ovules and abnormal lateral organs. Expressed in the chalaza, floral organ primordia, and lateral shoot organ primordia. Regulates growth and cell numbers during organogenesis. Modulates auxin biosynthesis in the ovule via reg…
HORVU.MOREX.r3.3HG0235810	-0.699025	Down	Pyruvate decarboxylase	AT5G01320	Thiamine pyrophosphate dependent pyruvate decarboxylase family protein;(source:Araport11)
HORVU.MOREX.r3.2HG0154350	-0.698641	Down	AP2-like ethylene-responsive transcription factor	AT4G37750	ANT is required for control of cell proliferation and encodes a putative transcriptional regulator similar to AP2. Loss of function alleles have reduced fertility, abnormal ovules and abnormal lateral organs. Expressed in the chalaza, floral organ primordia, and lateral shoot organ primordia. Regulates growth and cell numbers during organogenesis. Modulates auxin biosynthesis in the ovule via reg…
HORVU.MOREX.r3.4HG0412040	-0.698413	Down	Multidrug resistance protein ABC transporter family protein	AT1G04120	encodes a high-affinity inositol hexakisphosphate transporter that plays a role in guard cell signaling and phytate storage. It is a member of MRP subfamily / ABC transporter subfamily C.
HORVU.MOREX.r3.5HG0511770	-0.696114	Down	UDP-glucose 6-dehydrogenase	AT5G15490	Encodes one of four UDP-glucose dehydrogenase UGD) genes. Mutation of this gene in combination with UGD2 leads to swollen plant cell walls and severe developmental defects associated with changes in pectic polysaccharides.
HORVU.MOREX.r3.2HG0124890	-0.695871	Down	Sucrose synthase	AT3G43190	Encodes a protein with sucrose synthase activity (SUS4).
HORVU.MOREX.r3.5HG0513800	-0.695251	Down	Non-specific serine/threonine protein kinase	AT5G65700	Encodes a CLAVATA1-related receptor kinase-like protein required for both shoot and flower meristem function. Very similar to BAM2,with more than 85% a.a. identity. It has a broad expression pattern and is involved in vascular strand development in the leaf, control of leaf shape, size and symmetry, male gametophyte development and ovule specification and function. Anthers of double mutants (bam1…
HORVU.MOREX.r3.3HG0323600	-0.694767	Down	Phosphatidylserine decarboxylase proenzyme 2	AT5G57190	Encodes the minor form of the two non-mitochondrail phosphatidylserine decarboxylase. The gene expression level is very low. Located at the tonoplast.
HORVU.MOREX.r3.1HG0025330	-0.689793	Down	Basic helix-loop-helix protein A	-	-
HORVU.MOREX.r3.4HG0334550	-0.688265	Down	GDSL esterase/lipase	AT5G03810	GDSL-motif esterase/acyltransferase/lipase. Enzyme group with broad substrate specificity that may catalyze acyltransfer or hydrolase reactions with lipid and non-lipid substrates.
HORVU.MOREX.r3.2HG0167500	-0.687681	Down	Repetitive proline-rich cell wall protein	AT1G54970	encodes a proline-rich protein that is specifically expressed in the root. The mRNA is cell-to-cell mobile.
HORVU.MOREX.r3.2HG0173120	-0.683912	Down	Aldose 1-epimerase	AT5G15140	Galactose mutarotase-like superfamily protein;(source:Araport11)
HORVU.MOREX.r3.2HG0174760	-0.677469	Down	Glycerophosphodiester phosphodiesterase	AT5G55480	Glycerophosphoryl diester phosphodiesterase-like protein involved in cell wall cellulose accumulation and pectin linking. Impacts root hair, trichome and epidermal cell development. The mRNA is cell-to-cell mobile.
HORVU.MOREX.r3.2HG0182740	-0.672623	Down	Response regulator	AT5G62920	Encodes a Type-A response regulator that is responsive to cytokinin treatment. Its C-ter domain is very short in comparison to other Arabidopsis ARRs (17 total). Arr6 protein is stabilized by cytokinin.
HORVU.MOREX.r3.3HG0254260	-0.672025	Down	Kinesin, putative	AT1G55550	P-loop containing nucleoside triphosphate hydrolases superfamily protein;(source:Araport11)
HORVU.MOREX.r3.3HG0230380	-0.668754	Down	Leucine-rich repeat receptor-like protein kinase family protein	AT3G25670	Leucine-rich repeat (LRR) family protein;(source:Araport11)
HORVU.MOREX.r3.1HG0064610	-0.666692	Down	membrane-associated kinase regulator	AT5G26230	Encodes a member of the MAKR (MEMBRANE-ASSOCIATED KINASE REGULATOR) gene family. MAKRs have putative kinase interacting motifs and membrane localization signals. Known members include: AT5G2623- (MAKR1), AT1G64-8- (MAKR2), AT2G3738- (MAKR3), AT2G3937- (MAKR4), AT5G5287- (MAKR5) and AT5G529-- (MAKR6).
HORVU.MOREX.r3.6HG0602570	-0.666336	Down	Late embryogenesis abundant protein	AT5G42860	CC2 is a plant specific gene that interacts with with the cellulose synthase complex and microtubules. It appears to play a role in localizing CESA to the membrane, microtuble dynamics , particularly during salt stress.
HORVU.MOREX.r3.7HG0710770	-0.665282	Down	ABC transporter G family member	AT5G52860	ABC-2 type transporter family protein;(source:Araport11)
HORVU.MOREX.r3.4HG0344270	-0.665227	Down	Zinc finger-homeodomain protein 1	AT1G14440	homeobox protein 31;(source:Araport11)
HORVU.MOREX.r3.2HG0214100	-0.665075	Down	GC-rich sequence DNA-binding factor 2	-	-
HORVU.MOREX.r3.7HG0725110	-0.664432	Down	Cupredoxin superfamily protein, putative	-	-
HORVU.MOREX.r3.5HG0481630	-0.663978	Down	ATP-dependent zinc metalloprotease FtsH	AT5G57480	P-loop containing nucleoside triphosphate hydrolases superfamily protein;(source:Araport11)
HORVU.MOREX.r3.7HG0728710	-0.663799	Down	Xyloglucan endotransglucosylase/hydrolase	AT4G25810	xyloglucan endotransglycosylase-related protein (XTR6)
HORVU.MOREX.r3.3HG0252390	-0.660537	Down	Anthocyanin 5-aromatic acyltransferase	-	-
HORVU.MOREX.r3.1HG0024210	-0.660327	Down	Chaperone protein dnaJ, putative	AT3G62600	J domain protein localized in ER lumen. Can partially compensate for the growth defect in jem1 scj1 mutant yeast. Forms a complex SDF2-ERdj3B-BiP that is required for the proper accumulation of the surface-exposed leucine-rich repeat receptor kinases EFR. EFR is involved in PAMP (pathogen associated molecular patterns) triggered immunity.
HORVU.MOREX.r3.2HG0184460	-0.659275	Down	YABBY protein	AT2G45190	Encodes a member of the YABBY family of transcriptional regulators that is involved in abaxial cell type specification in leaves and fruits. YAB1 acts in a non-cell autonomous fashion within the meristem to affect phyllotactic patterning. The non-autonomous effect on the central region of the meristem is mediated through the activity if Lateral Suppressor (LAS).
HORVU.MOREX.r3.4HG0402940	-0.658494	Down	Lipid transfer protein	AT2G44290	Bifunctional inhibitor/lipid-transfer protein/seed storage 2S albumin superfamily protein;(source:Araport11)
HORVU.MOREX.r3.4HG0388580	-0.658445	Down	RING/U-box superfamily protein	AT3G55530	Encodes an intracellular membrane localized protein with E3 ligase activity, found in the ER with the C-terminus facing the cytoplasm. It is involved in regulation of ABA signaling. Loss of function alleles show decreased sensitivity to ABA. Overexpression results in increased sensitivity to ABA.
HORVU.MOREX.r3.1HG0080690	-0.657099	Down	Endoglucanase	AT4G02290	glycosyl hydrolase 9B13;(source:Araport11)
HORVU.MOREX.r3.3HG0249600	-0.65604	Down	Reticulon-like protein	AT5G58000	Encodes a member of the reticulon gene family. Reticulons are integral ER membrane proteins characterised by a reticulon homology domain comprising four transmembrane domains which results in the proteins sitting in the membrane in a W-topology.
HORVU.MOREX.r3.3HG0322660	-0.655705	Down	Receptor protein kinase, putative	AT3G28040	Leucine-rich receptor-like protein kinase family protein;(source:Araport11)
HORVU.MOREX.r3.2HG0139370	-0.652754	Down	Xyloglucan endotransglucosylase/hydrolase	AT1G11545	xyloglucan endotransglucosylase/hydrolase 8;(source:Araport11)
HORVU.MOREX.r3.6HG0573420	-0.649251	Down	Lipoxygenase	AT3G45140	Chloroplast lipoxygenase required for wound-induced jasmonic acid accumulation in Arabidopsis.Mutants are resistant to Staphylococcus aureus and accumulate salicylic acid upon infection. The mRNA is cell-to-cell mobile.
HORVU.MOREX.r3.3HG0293780	-0.649016	Down	Cyclic nucleotide-gated channel	AT5G54250	member of Cyclic nucleotide gated channel family, downstream component of the signaling pathways leading to HR resistance. mutant plants exhibit gene-for-gene disease resistance against avirulent Pseudomonas syringae despite the near-complete absence of the hypersensitive response (HR). Salicylic acid accumulation in dnd2 mutants is completely PAD4-independent.
HORVU.MOREX.r3.3HG0223120	-0.647905	Down	Ribosomal protein S19, mitochondrial	-	-
HORVU.MOREX.r3.5HG0512590	-0.64706	Down	T-box transcription factor, putative (DUF863)	-	-
HORVU.MOREX.r3.2HG0186850	-0.646934	Down	Subtilisin-like protease	AT5G51750	subtilase 1.3;(source:Araport11)
HORVU.MOREX.r3.1HG0018260	-0.645654	Down	Low temperature and salt responsive protein	-	-
HORVU.MOREX.r3.2HG0153260	-0.643501	Down	Early-responsive to dehydration stress family protein	AT1G30360	Early-responsive to dehydration stress protein (ERD4);(source:Araport11)
HORVU.MOREX.r3.2HG0153260	-0.643501	Down	Early-responsive to dehydration stress family protein	AT1G30360	Early-responsive to dehydration stress protein (ERD4);(source:Araport11)
HORVU.MOREX.r3.1HG0054960	-0.642388	Down	Adipocyte plasma membrane-associated protein	AT3G51420	Although this enzyme is predicted to encode a strictosidine synthase (SS), it lacks a conserved catalytic glutamate residue found in active SS enzymes and it is not expected to have SS activity.
HORVU.MOREX.r3.1HG0002470	-0.640984	Down	Defensin	AT2G02100	Predicted to encode a PR (pathogenesis-related) protein. Belongs to the plant defensin (PDF) family with the following members: At1g7583-/PDF1.1, At5g4442-/PDF1.2a, At2g26-2-/PDF1.2b, At5g4443-/PDF1.2c, At2g26-1-/PDF1.3, At1g1961-/PDF1.4, At1g55-1-/PDF1.5, At2g-212-/PDF2.1, At2g-21--/PDF2.2, At2g-213-/PDF2.3, At1g61-7-/PDF2.4, At5g6366-/PDF2.5, At2g-214-/PDF2.6, At5g3833-/PDF3.1 and At4g3--7-/PDF…
HORVU.MOREX.r3.3HG0296380	-0.638673	Down	Type I inositol-1,4,5-trisphosphate 5-phosphatase	AT5G04980	DNAse I-like superfamily protein;(source:Araport11)
HORVU.MOREX.r3.6HG0623990	-0.638645	Down	C2 domain-containing protein / GRAM domain-containing protein	AT3G59660	Encodes a C2-GRAM domain-containing protein that is induced by B. cinerea infection. It is required for cleavage of BAG6 and thus plays a role in mediating resistance to fungal infection.
HORVU.MOREX.r3.4HG0404560	-0.637086	Down	AP2-like ethylene-responsive transcription factor	-	-
HORVU.MOREX.r3.3HG0290340	-0.631396	Down	ABIL1-like protein	-	-
HORVU.MOREX.r3.UnG0753550	-0.631263	Down	Gibberellin 3-beta-dioxygenase 1	-	-
HORVU.MOREX.r3.UnG0754060	-0.631263	Down	Gibberellin 3-beta-dioxygenase 1	-	-
HORVU.MOREX.r3.UnG0761000	-0.631263	Down	Gibberellin 3-beta-dioxygenase 1	-	-
HORVU.MOREX.r3.3HG0248130	-0.630025	Down	3-methyl-2-oxobutanoate hydroxymethyltransferase	AT2G46110	Encodes a ketopentoate hydroxymethyltransferase that appears to localize to the mitochondria. This protein is expected to play a role in pantothenate (vitamin B5) biosynthesis.
HORVU.MOREX.r3.5HG0510640	-0.626198	Down	Beta-glucosidase	AT5G20950	Encodes a beta-glucosidase involved in xyloglucan metabolism.
HORVU.MOREX.r3.5HG0513310	-0.624746	Down	BTB/POZ domain-containing protein	AT3G50780	BTB/POZ domain protein;(source:Araport11)
HORVU.MOREX.r3.3HG0302070	-0.617268	Down	Aldo-keto reductase	AT2G37770	Encodes an NADPH-dependent aldo-keto reductase that can act on a wide variety of substrates in vitro including saturated and unsaturated aldehydes, steroids, and sugars. GFP-tagged AKR4C9 localizes to the chloroplast where it may play a role in detoxifying reactive carbonyl compounds that threaten to impair the photosynthetic process. Transcript levels for this gene are up-regulated in response t…
HORVU.MOREX.r3.7HG0739330	-0.617085	Down	Zinc finger, PHD-finger	AT2G19260	RING/FYVE/PHD zinc finger superfamily protein;(source:Araport11)
HORVU.MOREX.r3.4HG0389700	-0.616237	Down	C2H2-like zinc finger protein	AT2G29660	zinc finger (C2H2 type) family protein;(source:Araport11)
HORVU.MOREX.r3.2HG0133340	-0.614891	Down	Aquaporin	AT3G54820	plasma membrane intrinsic protein 2;(source:Araport11)
HORVU.MOREX.r3.5HG0464340	-0.613711	Down	Retrotransposon protein, putative, LINE subclass	-	-
HORVU.MOREX.r3.6HG0623790	-0.61259	Down	Carboxypeptidase	AT4G30610	Encodes a secreted glycosylated serine carboxypeptidase with broad substrate preference that is involved in brassinosteroid signalling via BRI1. It is proteolytically processed in vivo by a separate as yet unidentified protease.
HORVU.MOREX.r3.6HG0545620	-0.611535	Down	Heat shock 70 kDa protein	AT5G42020	Luminal binding protein (BiP2) involved in polar nuclei fusion during proliferation of endosperm nuclei.
HORVU.MOREX.r3.1HG0054530	-0.609586	Down	Monosaccharide-sensing protein 2	AT4G35300	tonoplast monosaccharide transporter2;(source:Araport11)
HORVU.MOREX.r3.4HG0347050	-0.608767	Down	Receptor-like kinase	AT5G63940	kinase with adenine nucleotide alpha hydrolases-like domain-containing protein;(source:Araport11)
HORVU.MOREX.r3.6HG0593330	-0.608541	Down	Acetolactate synthase small subunit	AT2G31810	Encodes the small subunit of acetolactate synthase; partially responsible for resistance to hypoxic stress.
HORVU.MOREX.r3.5HG0493200	-0.604603	Down	Fasciclin-like arabinogalactan-protein-like	AT4G12730	AF333971 Arabidopsis thaliana fasciclin-like arabinogalactan-protein 2 (Fla2) mRNA, complete cds. Fasciclin-like arabinogalactan protein. Possibly involved in embryogenesis and seed development.
HORVU.MOREX.r3.2HG0183300	-0.60452	Down	Major facilitator superfamily transporter	AT2G22730	Major facilitator superfamily protein;(source:Araport11)
HORVU.MOREX.r3.6HG0619000	-0.60395	Down	LysM domain-containing GPI-anchored protein 1	AT1G21880	Encodes a lysin-motif protein mediating bacterial peptidoglycan sensing and immunity to bacterial infection. Induction of chitin-responsive genes by chitin treatment is not blocked in the mutant. It contains a C-terminal GPI anchor signal and is an ortholog of OsLYP4 and OsLYP6. Phosphatidylinositol 4-phosphate 5-kinase (PIP5K) enzyme family member.
HORVU.MOREX.r3.6HG0597750	-0.603525	Down	BolA-like protein, expressed	AT1G55805	BolA-like family protein;(source:Araport11)
HORVU.MOREX.r3.3HG0304370	-0.601687	Down	Glutamyl-tRNA(Gln) amidotransferase subunit A	AT5G07360	Amidase family protein;(source:Araport11)
HORVU.MOREX.r3.4HG0343800	-0.600391	Down	Receptor-like kinase	AT5G48380	Encodes a BAK1-interacting receptor-like kinase named BIR1. Negatively regulates multiple plant resistance signaling pathways, one of which is the SOBIR1(AT2G3188-)-dependent pathway.
HORVU.MOREX.r3.2HG0204520	-0.599961	Down	Cysteine protease	AT1G47128	Cysteine proteinase precursor-like protein/ dehydration stress-responsive gene (RD21). Has been shown to have peptide ligase activity and protease activity in vitro. RD21 is involved in immunity to the necrotrophic fungal pathogen Botrytis cinerea.Activity detected in root, leaf, flower and cell culture.
HORVU.MOREX.r3.2HG0117660	-0.59895	Down	Beta-glucosidase	AT3G18080	B-S glucosidase 44;(source:Araport11)
HORVU.MOREX.r3.7HG0732710	-0.597035	Down	transmembrane protein, putative (Protein of unknown function, DUF642)	AT5G11420	Encodes a DUF642 cell wall protein.
HORVU.MOREX.r3.5HG0473710	-0.596415	Down	Receptor kinase	AT1G28440	LRR-RLK protein involved in seed longevity. Induced by aging, mutant seeds show decreased germination rate upon aging treatment.
HORVU.MOREX.r3.5HG0528540	-0.595901	Down	Epoxide hydrolase 2	AT4G02340	alpha/beta-Hydrolases superfamily protein;(source:Araport11)
HORVU.MOREX.r3.7HG0658900	-0.595329	Down	Bidirectional sugar transporter SWEET	AT5G13170	Encodes a member of the SWEET sucrose efflux transporter family proteins.
HORVU.MOREX.r3.7HG0674720	-0.594367	Down	Epoxide hydrolase 2	AT4G02340	alpha/beta-Hydrolases superfamily protein;(source:Araport11)
HORVU.MOREX.r3.2HG0159420	-0.593053	Down	Cysteine proteinase	AT4G39090	Similar to cysteine proteinases, induced by desiccation but not abscisic acid. Required for RRS1-R mediated resistance against Ralstonia solanacearum. Interacts with the R. solanacearum type III effector PopP2. RD19 associates with PopP2 to form a nuclear complex that is required for activation of the RRS1-R?mediated resistance response.
HORVU.MOREX.r3.3HG0291790	-0.592649	Down	Subtilisin-like protease	AT4G20430	Subtilase family protein;(source:Araport11)
HORVU.MOREX.r3.4HG0340430	-0.592098	Down	ATP synthase delta-subunit protein	-	-
HORVU.MOREX.r3.5HG0488480	-0.587722	Down	Chaperone protein htpG family protein	AT2G04030	Encodes a chloroplast-targeted 9--kDa heat shock protein located in the stroma involved in red-light mediated deetiolation response and crucial for protein import into the chloroplast stroma. Mutants are resistant to chlorate, have elongated hypocotyls in light, and affect the expression of NR2, CAB, and RBCS but NOT NR1 and NiR.
HORVU.MOREX.r3.7HG0682550	-0.586116	Down	Auxin-induced in root cultures protein 12	AT3G07390	isolated from differential screening of a cDNA library from auxin-treated root culture. sequence does not show homology to any known proteins and is predicted to be extracellular. The mRNA is cell-to-cell mobile.
HORVU.MOREX.r3.7HG0718970	-0.585042	Down	Transmembrane protein, putative	AT3G11810	transmembrane protein;(source:Araport11)
HORVU.MOREX.r3.3HG0302160	-0.583284	Down	ABC subfamily C transporter	AT3G13080	encodes an ATP-dependent MRP-like ABC transporter able to transport glutathione-conjugates as well as chlorophyll catabolites. The expression of this gene is upregulated by herbicide safeners such as benoxacor and fenclorim.
HORVU.MOREX.r3.7HG0727210	-0.582503	Down	Methyl-CpG-binding domain protein	AT5G35330	Protein containing methyl-CpG-binding domain.Has sequence similarity to human MBD proteins.
HORVU.MOREX.r3.7HG0723590	-0.5825	Down	Cinnamoyl-CoA reductase 4	AT2G33590	Encodes a protein with homology to members of the dihydroflavonol-4-reductase (DFR) superfamily. The expression pattern of AtCRL1 indicates that CRL1 has a role in embryogenesis and seed germination. AtCRL1 is induced by ABA, drought and heat, and is highly expressed in seeds. The mRNA is cell-to-cell mobile.
HORVU.MOREX.r3.5HG0522880	-0.581856	Down	Cellulose synthase	AT5G05170	Encodes a cellulose synthase isomer. CESA3 mutants have cellulose defect in the primary cell wall. Multiple lines of evidence suggest that CESA3, along with CESA1 and CESA6 are present in the same plasma membrane complex for cellulose biosynthesis. As inferred from the null role of secondary wall-type CesAs, included in a set of five primary wall-type CesAs that may support trichome cell wall thi…
HORVU.MOREX.r3.7HG0679410	-0.576077	Down	Protein kinase	AT1G51170	Encodes an active AGC VIII protein kinase that interacts with the putative transcription factor ATS and regulates planar growth during integument development in the ovule. Mutants exhibit ectopic growth in filaments and petals, as well as aberrant embryogenesis.
HORVU.MOREX.r3.7HG0717640	-0.570296	Down	Cell division cycle and apoptosis regulator protein 1	-	-
HORVU.MOREX.r3.1HG0060160	-0.568959	Down	Heavy metal transport/detoxification superfamily protein, putative	-	-
HORVU.MOREX.r3.2HG0113700	-0.567889	Down	Rubber elongation factor family protein	AT3G05500	Encodes a protein that associates with lipid droplet surfaces and shares sequence homology with family of small rubber particle proteins. The mRNA is cell-to-cell mobile.
HORVU.MOREX.r3.4HG0413470	-0.567289	Down	Peptidoglycan-binding LysM domain-containing protein	AT5G62150	peptidoglycan-binding LysM domain-containing protein;(source:Araport11)
HORVU.MOREX.r3.5HG0510650	-0.566776	Down	Beta-glucosidase	AT5G04885	Encodes a beta-glucosidase involved in xyloglucan metabolism.
HORVU.MOREX.r3.7HG0678210	-0.565762	Down	Acetylglutamate kinase	AT4G37670	N-acetyl-l-glutamate synthase 2;(source:Araport11)
HORVU.MOREX.r3.5HG0474330	-0.56419	Down	Sulfite exporter TauE/SafE family protein	AT2G25737	Sulfite exporter TauE/SafE family protein;(source:Araport11)
HORVU.MOREX.r3.5HG0474330	-0.56419	Down	Sulfite exporter TauE/SafE family protein	AT2G25737	Sulfite exporter TauE/SafE family protein;(source:Araport11)
HORVU.MOREX.r3.2HG0167500	-0.562597	Down	Repetitive proline-rich cell wall protein	-	-
HORVU.MOREX.r3.4HG0333780	-0.561399	Down	Glucan endo-1,3-beta-glucosidase	AT4G34480	O-Glycosyl hydrolases family 17 protein;(source:Araport11)
HORVU.MOREX.r3.6HG0597640	-0.559173	Down	Nitrilase	AT5G22300	encodes a nitrilase isomer. The purified enzyme shows a strong substrate specificity for beta-cyano-L-alanine, a intermediate product of the cyanide detoxification pathway. The mRNA is cell-to-cell mobile.
HORVU.MOREX.r3.3HG0273430	-0.558595	Down	Membrane-associated kinase regulator, putative	-	-
HORVU.MOREX.r3.1HG0018190	-0.558448	Down	Aspartic proteinase	AT1G11910	Encodes an aspartic proteinase that forms a heterodimer and is stable over a broad pH range (ph 3-8).
HORVU.MOREX.r3.1HG0019680	-0.555943	Down	Alpha-mannosidase	AT5G66150	Glycosyl hydrolase family 38 protein;(source:Araport11)
HORVU.MOREX.r3.3HG0233880	-0.555524	Down	Tryptophan aminotransferase	AT4G24670	Encodes a protein with similarity to the TAA1 trytophan aminotransferase involved in IAA biosynthesis. Double mutant analyses suggest that this protein is involved in regulating many aspects of plant growth and development from embryogenesis to flower formation and plays a role in ethylene-mediated signaling.TAR2 is required for reprogramming root architecture in response to low nitrogen conditio…
HORVU.MOREX.r3.7HG0722360	-0.555254	Down	Receptor-like protein kinase	AT4G22130	STRUBBELIG-receptor family 8;(source:Araport11)
HORVU.MOREX.r3.5HG0428810	-0.554917	Down	AGAMOUS-like 52	-	-
HORVU.MOREX.r3.7HG0708730	-0.553619	Down	Spermidine synthase	AT5G53120	encodes a novel spermine synthase and is a paralog of previously characterized spermidine synthases, SPDS1 and SPDS2. SPDS3 forms heterodimers with SDPS2, which in turn forms heterodimers with SDPS1 in vivo. The gene does not complement speDelta3 deficiency of spermidine synthase in yeast but DOES complement speDelta4 deficiency.
HORVU.MOREX.r3.7HG0708730	-0.553619	Down	Spermidine synthase	AT5G53120	encodes a novel spermine synthase and is a paralog of previously characterized spermidine synthases, SPDS1 and SPDS2. SPDS3 forms heterodimers with SDPS2, which in turn forms heterodimers with SDPS1 in vivo. The gene does not complement speDelta3 deficiency of spermidine synthase in yeast but DOES complement speDelta4 deficiency.
HORVU.MOREX.r3.7HG0648220	-0.5504	Down	Kinase family protein	AT4G25160	Encodes a U-box domain-containing E3 ubiquitin ligase with central Ser/Thr protein kinase domain whose expression is responsive to both phosphate (Pi) and phosphite (Phi) in both roots and shoots.
HORVU.MOREX.r3.4HG0338960	-0.549674	Down	Epidermal patterning factor-like protein	AT4G37810	Memmber of the EPF/EPFL (epidermal patterning factor/EPF-like) gene family, which genes encode plant-specific secretory peptides. Members of this family are involved in cell-cell signaling controlling a variety of processes including stomatal density,patterning in the plant epidermis, and reproductive tissue development.
HORVU.MOREX.r3.5HG0468240	-0.548724	Down	Kinesin-like protein	AT5G47820	Encodes a kinesin-like protein with an N-terminal microtubule binding motor domain. Protein is localized to the periphery of the cytoplasm and mutants in the gene exhibit altered orientation of cellulose microfibrils and reduced mechanical strength of fibers.
HORVU.MOREX.r3.3HG0302040	-0.545599	Down	Bel1-like homeodomain protein 1	-	-
HORVU.MOREX.r3.1HG0031820	-0.544741	Down	Calmodulin	AT5G37770	Encodes a protein with 4-% similarity to calmodulin. Binds Ca(2+) and, as a consequence, undergoes conformational changes. CML24 expression occurs in all major organs, and transcript levels are increased from 2- to 15-fold in plants subjected to touch, darkness, heat, cold, hydrogen peroxide, abscisic acid (ABA), and indole-3-acetic acid. However, CML24 protein accumulation changes were not detec…
HORVU.MOREX.r3.3HG0306910	-0.543599	Down	TPX2 (Targeting protein for Xklp2) family protein, putative	-	-
HORVU.MOREX.r3.6HG0622520	-0.543289	Down	Amino acid transporter family protein	AT2G41190	Transmembrane amino acid transporter family protein;(source:Araport11)
HORVU.MOREX.r3.2HG0174510	-0.543055	Down	ATP-dependent 6-phosphofructokinase	AT5G47810	phosphofructokinase 2;(source:Araport11)
HORVU.MOREX.r3.7HG0715280	-0.543039	Down	Receptor-like kinase	AT1G14390	Leucine-rich repeat protein kinase family protein;(source:Araport11)
HORVU.MOREX.r3.6HG0595750	-0.541841	Down	Fatty acid hydroxylase superfamily protein	AT1G02205	Expression of the CER1 gene associated with production of stem epicuticular wax and pollen fertility. Biochemical studies showed that cer1 mutants are blocked in the conversion of stem wax C3- aldehydes to C29 alkanes, and they also lack the secondary alcohols and ketones. These suggested the CER1 protein is an aldehyde decarbonylase, but the exact molecular function of this protein remains to be…
HORVU.MOREX.r3.5HG0507990	-0.540855	Down	Leucine--tRNA ligase	-	-
HORVU.MOREX.r3.5HG0488070	-0.538811	Down	Bifunctional inhibitor/lipid-transfer protein/seed storage 2S albumin superfamily protein	-	-
HORVU.MOREX.r3.7HG0662080	-0.534798	Down	Pentatricopeptide repeat-containing protein, putative	AT5G08310	Tetratricopeptide repeat (TPR)-like superfamily protein;(source:Araport11)
HORVU.MOREX.r3.7HG0740480	-0.532355	Down	D-3-phosphoglycerate dehydrogenase	AT4G34200	Encodes a 3-phosphoglycerate dehydrogenase that is essential for embryo and pollen development.
HORVU.MOREX.r3.4HG0380480	-0.530687	Down	Receptor protein kinase, putative	AT2G27060	Leucine-rich repeat protein kinase family protein;(source:Araport11)
HORVU.MOREX.r3.4HG0387070	-0.529118	Down	Arginine biosynthesis bifunctional protein ArgJ	AT2G37500	arginine biosynthesis protein ArgJ family;(source:Araport11)
HORVU.MOREX.r3.3HG0246520	-0.527673	Down	Peptide-N4-(N-acetyl-beta-glucosaminyl)asparagine amidase A	AT3G14920	Peptide-N4-(N-acetyl-beta-glucosaminyl)asparagine amidase A protein;(source:Araport11)
HORVU.MOREX.r3.6HG0575250	-0.526715	Down	GDSL esterase/lipase	AT4G26790	GDSL-motif esterase/acyltransferase/lipase. Enzyme group with broad substrate specificity that may catalyze acyltransfer or hydrolase reactions with lipid and non-lipid substrates.
HORVU.MOREX.r3.3HG0251630	-0.524907	Down	Carboxypeptidase	AT3G17180	serine carboxypeptidase-like 33;(source:Araport11)
HORVU.MOREX.r3.1HG0066150	-0.524484	Down	Beta-hexosaminidase	AT1G65590	Encodes a protein with beta-hexosaminidase activity. Located on the plasma membrane.
HORVU.MOREX.r3.1HG0066150	-0.524484	Down	Beta-hexosaminidase	AT1G65590	Encodes a protein with beta-hexosaminidase activity. Located on the plasma membrane.
HORVU.MOREX.r3.1HG0066150	-0.524484	Down	Beta-hexosaminidase	AT1G65590	Encodes a protein with beta-hexosaminidase activity. Located on the plasma membrane.
HORVU.MOREX.r3.5HG0488160	-0.521092	Down	Dicarboxylate transporter 2.1, chloroplastic	AT5G64290	dicarboxylate transport 2.1;(source:Araport11)
HORVU.MOREX.r3.1HG0053840	-0.520425	Down	Sugar transporter, putative	AT5G17010	Major facilitator superfamily protein;(source:Araport11)
HORVU.MOREX.r3.1HG0074040	-0.518539	Down	RING/FYVE/PHD zinc finger superfamily protein	AT5G05830	RING/FYVE/PHD zinc finger superfamily protein;(source:Araport11)
HORVU.MOREX.r3.2HG0173190	-0.517671	Down	ABC transporter ATP-binding protein	AT3G28860	Encodes a member of the ATP-binding cassette (ABC) transporter family that is involved in auxin transport and is involved in postembryonic organ separation. Also known as AtMDR11 and PGP19. Possibly regulates auxin-dependent responses by influencing basipetal auxin transport in the root. Acts upstream of phyA in regulating hypocotyl elongation and gravitropic response. Exerts nonredundant, partia…
HORVU.MOREX.r3.2HG0191470	-0.516077	Down	Hydroxycinnamoyl transferase	AT4G13840	HXXXD-type acyl-transferase family protein;(source:Araport11)
HORVU.MOREX.r3.4HG0336270	-0.513823	Down	Beta-glucosidase	AT3G18080	B-S glucosidase 44;(source:Araport11)
HORVU.MOREX.r3.5HG0438830	-0.512949	Down	Nucleobase-ascorbate transporter	AT2G26510	Encodes a plasma-membrane localized nucleobase transporter capable of transporting adenine, guanine, uracil and hypoxanthine. Likely to be a proton-nucleobase symporter.
HORVU.MOREX.r3.1HG0091860	-0.512358	Down	Sugar transporter protein	AT1G75220	Encodes a vacuolar glucose exporter that is induced in response to factors that activate vacuolar glucose pools like darkness, heat stress and wounding and repressed during conditions that trigger glucose accumulation in the vacuole like cold stress and external sugar supply.
HORVU.MOREX.r3.5HG0440490	-0.50859	Down	Protein ENHANCED DISEASE RESISTANCE 2-like	AT3G29180	DUF1336 family protein (DUF1336);(source:Araport11)
HORVU.MOREX.r3.5HG0444860	-0.50691	Down	Kinesin-related protein	AT2G47500	P-loop nucleoside triphosphate hydrolases superfamily protein with CH (Calponin Homology) domain-containing protein;(source:Araport11)
HORVU.MOREX.r3.2HG0109680	-0.506799	Down	DUF3511 domain protein, putative (DUF3511)	AT2G47480	DUF3511 domain protein, putative (DUF3511);(source:Araport11)
HORVU.MOREX.r3.5HG0479120	-0.503584	Down	Jasmonate zim-domain protein	AT3G17860	JAZs are direct targets of the SCFCOI1 E3 ubiquitin-ligase and JA treatment induces their proteasome-mediated degradation. Furthermore, JAI3 negatively regulates the key transcriptional activator of JA responses, AtMYC2. The C-terminal portion of JAZ3, including the Jas domain, appears to be important for JAZ3-COI1 binding in the presence of coronatine.
HORVU.MOREX.r3.7HG0704310	-0.501428	Down	Receptor-like protein kinase	AT2G45340	Leucine-rich repeat protein kinase family protein;(source:Araport11)
HORVU.MOREX.r3.1HG0088960	-0.501422	Down	Mitogen-activated protein kinase	AT2G42880	member of MAP Kinase
HORVU.MOREX.r3.1HG0024740	-0.501281	Down	GDSL esterase/lipase	AT1G09390	GDSL-motif esterase/acyltransferase/lipase. Enzyme group with broad substrate specificity that may catalyze acyltransfer or hydrolase reactions with lipid and non-lipid substrates.
HORVU.MOREX.r3.3HG0305810	-0.501223	Down	Ribonuclease	AT2G39780	Encodes the main endoribonuclease activity in plant cells and localizes to the endoplasmic reticulum (ER), ER-derived structures, and vacuoles. It is essential for normal ribosomal RNA recycling. The mRNA is cell-to-cell mobile.
HORVU.MOREX.r3.4HG0345350	0.500564	Up	Ubiquitin-like-specific protease 1	-
HORVU.MOREX.r3.4HG0365080	0.501182	Up	Major facilitator superfamily protein	-
HORVU.MOREX.r3.4HG0381280	0.501307	Up	Transcription factor MYB86	-
HORVU.MOREX.r3.1HG0025790	0.502847	Up	Aspartate--tRNA ligase	AT4G26870	Class II aminoacyl-tRNA and biotin synthetases superfamily protein;(source:Araport11)
HORVU.MOREX.r3.3HG0269240	0.503543	Up	Replication protein A 70 kDa DNA-binding subunit	AT5G61000	Replication factor-A protein 1-like protein;(source:Araport11)
HORVU.MOREX.r3.6HG0569600	0.503615	Up	Flavin-containing monooxygenase	AT1G62620	Flavin-binding monooxygenase family protein;(source:Araport11)
HORVU.MOREX.r3.7HG0658000	0.50499	Up	Senescence/dehydration-associated-like protein	-	-
HORVU.MOREX.r3.7HG0749640	0.505844	Up	Transmembrane protein 53	AT3G19970	alpha/beta-Hydrolases superfamily protein;(source:Araport11)
HORVU.MOREX.r3.4HG0345290	0.505891	Up	sulfate transporter 1	-	-
HORVU.MOREX.r3.4HG0385070	0.507322	Up	cytokinin oxidase/dehydrogenase 1	-	-
HORVU.MOREX.r3.7HG0745020	0.507584	Up	magnesium transporter NIPA (DUF803)	AT1G71900	magnesium transporter, putative (DUF803);(source:Araport11)
HORVU.MOREX.r3.2HG0216770	0.508408	Up	Pantothenate kinase-related family protein	-	-
HORVU.MOREX.r3.3HG0288050	0.509407	Up	Histidine phosphotransfer protein	AT3G16360	Encodes AHP4, a histidine-containing phosphotransmitter involved in Histidine (His)-to-Aspartate (Asp) phosphorelay signal transduction. AHP4 is one of the six Arabidopsis thaliana histidine phosphotransfer proteins (AHPs). AHPs function as redundant positive regulators of cytokinin signaling. Members of the AHP gene family include: AT3G21510 (AHP1), AT3G29350 (AHP2), AT5G39340 (AHP3), AT3G16360 …
HORVU.MOREX.r3.5HG0431410	0.509586	Up	Protein kinase-like protein	AT5G18610	Encodes a receptor-like cytoplasmic kinase that is an immediate downstream component of the chitin receptor CERK1 and contributes to the regulation of chitin-induced immunity.
HORVU.MOREX.r3.5HG0431410	0.509586	Up	Protein kinase-like protein	AT5G18610	Encodes a receptor-like cytoplasmic kinase that is an immediate downstream component of the chitin receptor CERK1 and contributes to the regulation of chitin-induced immunity.
HORVU.MOREX.r3.5HG0498040	0.510939	Up	DNA repair protein rhp54	AT2G16390	Putative chromatin remodeling protein, member of a plant-specific subfamily of SWI2/SNF2-like proteins. Mutations nearly eliminate non-CpG methylation at a target promoter but do not affect rDNA or centromere methylation. Cooperates with PolIVb to facilitate RNA-directed de novo methylation and silencing of homologous DNA. Endogenous targets include intergenic regions near retrotransposon LTRs or…
HORVU.MOREX.r3.7HG0666230	0.51095	Up	Shikimate kinase family protein	AT3G26900	Encodes a protein with some sequence similarity to shikimate kinases, but a truncated form of this protein (lacking a putative N-terminal chloroplast transit peptide) does not have shikimate kinase activity in vitro. skl1-3 mutants have a variegated phenotype and skl1-8 mutants have an albino phenotype consistent with the observation of chloroplast defects in these mutants.
HORVU.MOREX.r3.5HG0488470	0.512525	Up	Glutamine--fructose-6-phosphate aminotransferase [isomerizing]	-	-
HORVU.MOREX.r3.5HG0464580	0.513908	Up	Non-specific serine/threonine protein kinase	AT5G58380	Encodes a CBL-interacting protein kinase with similarity to SOS protein kinase.
HORVU.MOREX.r3.5HG0467310	0.514262	Up	Pleiotropic drug resistance ABC transporter	AT3G53480	Negative regulator of auxin polar transport inhibitors. ABCG37 regulates auxin distribution and homeostasis in roots by excluding IBA from the root apex, but does not act directly in basipetal transport. ABCG37 and ABCG36 act redundantly at outermost root plasma membranes and, transport IBA out of the cells. Also involved in root transmembrane secretion of fluorescent phenolics involved in Fe upt…
HORVU.MOREX.r3.2HG0217630	0.514312	Up	Protein STAY-GREEN LIKE, chloroplastic	AT1G44000	STAY-GREEN-like protein;(source:Araport11)
HORVU.MOREX.r3.1HG0022880	0.514898	Up	Major facilitator superfamily protein	AT1G79820	Major facilitator superfamily protein;(source:Araport11)
HORVU.MOREX.r3.2HG0186570	0.514981	Up	phospholipase-like protein (PEARLI 4) family protein	-	-
HORVU.MOREX.r3.6HG0604520	0.51525	Up	Lymphoid-specific helicase	-	-
HORVU.MOREX.r3.7HG0674210	0.515725	Up	downstream target of AGL15 2	-	-
HORVU.MOREX.r3.5HG0449860	0.515985	Up	Methylenetetrahydrofolate reductase	AT2G44160	methylenetetrahydrofolate reductase MTHFR2 mRNA, complete The mRNA is cell-to-cell mobile.
HORVU.MOREX.r3.7HG0656850	0.517097	Up	AT hook, DNA-binding motif-containing protein	AT4G12080	AT-hook motif nuclear-localized protein 1;(source:Araport11)
HORVU.MOREX.r3.3HG0291010	0.517731	Up	chromatin remodeling 38	-	-
HORVU.MOREX.r3.7HG0694670	0.518867	Up	CBS domain protein with a domain protein (DUF21)	-	-
HORVU.MOREX.r3.2HG0198070	0.519997	Up	Apolipoprotein D	AT3G47860	Encodes a chloroplastic lipocalin AtCHL. Located in thylakoid lumen. Involved in the protection of thylakoidal membrane lipids against reactive oxygen species, especially singlet oxygen, produced upon excess light. LCNP is required for sustained photoprotective energy dissipation or NPQ (qH) to occur (PMID:29233855).
HORVU.MOREX.r3.5HG0502720	0.520022	Up	Cytokinin riboside 5'-monophosphate phosphoribohydrolase	AT4G35190	Putative lysine decarboxylase family protein;(source:Araport11)
HORVU.MOREX.r3.2HG0125800	0.520668	Up	Replication protein A 32 kDa subunit	AT2G24490	Encodes a component of Replication Protein A. Component of transcriptional gene silencing which does not affect endogenous small RNA accumulation nor DNA methylation. Localized in the nucleus. Involved in DNA repair. Interacts physically with ROS1.
HORVU.MOREX.r3.4HG0333840	0.520752	Up	Histone-lysine N-methyltransferase, H3 lysine-9 specific SUVH5	-	-
HORVU.MOREX.r3.3HG0239050	0.520891	Up	BTB/POZ domain-containing family protein	AT3G61600	POZ/BTB containing-protein AtPOB1. Involvement in protein ubiquitylation is predicted based on physical interaction with CULLIN 3 proteins. The mRNA is cell-to-cell mobile.
HORVU.MOREX.r3.6HG0591610	0.520962	Up	Sporulation RMD1	-	-
HORVU.MOREX.r3.1HG0042310	0.524405	Up	WRKY DNA-binding protein 60	-	-
HORVU.MOREX.r3.6HG0598740	0.524732	Up	Methyltransferase	AT3G63410	Encodes a MPBQ/MSBQ methyltransferase located in the chloroplast inner envelope membrane. Mutant plants lack plastoquinone (PQ), suggesting that the APG1 protein is involved in the methylation step of PQ biosynthesis. The gene product is also involved in tocopherol (vitamin E) biosynthesis.
HORVU.MOREX.r3.2HG0116880	0.524992	Up	Internal alternative NAD(P)H-ubiquinone oxidoreductase A1, mitochondrial	AT1G07180	Internal NAD(P)H dehydrogenase in mitochondria. The predicted protein sequence has high homology with other designated NAD(P)H DHs from microorganisms; the capacity for matrix NAD(P)H oxidation via the rotenone-insensitive pathway is significantly reduced in the Atndi1 mutant plant line; the in vitro translation product of AtNDI1 is imported into isolated mitochondria and located on the inside of…
HORVU.MOREX.r3.4HG0363040	0.526699	Up	Ankyrin repeat-containing protein, putative	AT3G01750	Ankyrin repeat family protein;(source:Araport11)
HORVU.MOREX.r3.2HG0097030	0.528034	Up	Cell differentiation protein RCD1	AT3G20800	Cell differentiation, Rcd1-like protein;(source:Araport11)
HORVU.MOREX.r3.3HG0285310	0.528081	Up	RING finger and CHY zinc finger protein	AT5G25560	CHY-type/CTCHY-type/RING-type Zinc finger protein;(source:Araport11)
HORVU.MOREX.r3.3HG0285310	0.528081	Up	RING finger and CHY zinc finger protein	AT5G25560	CHY-type/CTCHY-type/RING-type Zinc finger protein;(source:Araport11)
HORVU.MOREX.r3.3HG0285310	0.528081	Up	RING finger and CHY zinc finger protein	AT5G25560	CHY-type/CTCHY-type/RING-type Zinc finger protein;(source:Araport11)
HORVU.MOREX.r3.5HG0463770	0.528908	Up	Kinase family protein	AT5G01020	Protein kinase superfamily protein;(source:Araport11)
HORVU.MOREX.r3.3HG0275220	0.528971	Up	Homeobox associated leucine zipper protein	AT2G01430	ATHB17 is a member of the HD-Zip transcription factor family. It is expressed most strongly in roots at different stages of development and induced by ABA, paraquat, drought, and NaCl treatments. Loss of function mutants are more sensitive to salt and drought stress.The protein is nuclear localized and has been shown to bind to the promoter of SIG5 and other genes.
HORVU.MOREX.r3.3HG0233930	0.530836	Up	LOB domain protein	-	-
HORVU.MOREX.r3.7HG0675670	0.533041	Up	Chaperone protein dnaJ, putative	AT5G22060	Co-chaperonin similar to E. coli DnaJ
HORVU.MOREX.r3.3HG0319900	0.534221	Up	Ankyrin repeat domain-containing protein 1	AT2G41370	Encodes BOP2, a cytoplasmic and nuclear-localized NPR1 like protein with BTB/POZ domain and ankyrin repeats. Interacts with BOP1 and appears to be genetically redundant with BOP1.bop1/bop2 double mutants have longer leaves, often with leaflets on the petiole, asymmetric flowers with extra organs and no nectaries. Also defective in floral organ abscission. BOP1/2 promotes floral meristem fate and …
HORVU.MOREX.r3.3HG0230230	0.535365	Up	LanC-like protein 2	-	-
HORVU.MOREX.r3.5HG0455690	0.535454	Up	ENTH/ANTH/VHS superfamily protein	AT5G57200	ENTH/ANTH/VHS superfamily protein;(source:Araport11)
HORVU.MOREX.r3.3HG0279550	0.536765	Up	Transcription initiation factor TFIID subunit 5	AT5G25150	Encodes a putative TATA-binding-protein associated factor TAF5. TAFs are subunits of the general transcription factor IID (TFIID).
HORVU.MOREX.r3.1HG0038030	0.53682	Up	40S ribosomal protein S14	-	-
HORVU.MOREX.r3.2HG0141090	0.536849	Up	Di-glucose binding protein with Kinesin motor domain-containing protein	-	-
HORVU.MOREX.r3.7HG0650560	0.538214	Up	tRNA-specific adenosine deaminase	AT5G24670	A protein coding gene with unknown function. The 5?UTR of this gene overlaps with a RNA coding gene TER2. TER2 (GenBank accession no. HQ401285) encodes a putative template sequence corresponding to 1.5 copies of the Arabidopsis telomere repeat (PNAS 2011, 108:73-78). Natural epiallele in Nok-1, transmission of the epiallele over generations depends only on the selfreinforcing loop between CHROMOM…
HORVU.MOREX.r3.4HG0376950	0.53858	Up	Transposon protein, putative, CACTA, En/Spm sub-class	AT5G41980	nuclease;(source:Araport11)
HORVU.MOREX.r3.4HG0400930	0.538595	Up	RNA-binding protein	AT2G16940	Splicing factor which interacts with IRR and SR45 to mediate pre-mRNA splicing to facilitate protein function, however not contributing to target specificity.
HORVU.MOREX.r3.4HG0348590	0.538986	Up	Ribonuclease H	-	-
HORVU.MOREX.r3.4HG0373190	0.540332	Up	Transposon protein, putative, Mutator sub-class	AT1G48120	Encodes a nuclear localized aminotransferase-like protein containing a plant mobile domain.
HORVU.MOREX.r3.7HG0727980	0.541185	Up	ENTH/ANTH/VHS superfamily protein	AT4G25940	ENTH/ANTH/VHS superfamily protein;(source:Araport11)
HORVU.MOREX.r3.2HG0113940	0.541834	Up	Transposon protein, putative, mutator sub-class	-	-
HORVU.MOREX.r3.2HG0118130	0.543096	Up	Ribonucleoside-diphosphate reductase	AT2G21790	encodes large subunit of ribonucleotide reductase involved in the production of deoxyribonucleoside triphosphates (dNTPs) for DNA replication and repair
HORVU.MOREX.r3.3HG0251480	0.543198	Up	Polynucleotidyl transferase ribonuclease H-like superfamily protein	AT3G15140	ERI (At3g15140) encodes a protein of 337 amino acids of the ribonuclease H-like superfamily. The protein contains both DEDDh and SAP domains.The first exon contains a TCT-microsatellite structure (starting 226 bp after ATG) that, based on sequence complementarity, is a miR5021-cleavage target site. ERI is predicted to function as an siRNA exonuclease. Overexpression leads to increased post transc…
HORVU.MOREX.r3.5HG0431510	0.54359	Up	Kinase family protein	AT5G18610	Encodes a receptor-like cytoplasmic kinase that is an immediate downstream component of the chitin receptor CERK1 and contributes to the regulation of chitin-induced immunity.
HORVU.MOREX.r3.2HG0156800	0.543672	Up	basic helix-loop-helix (bHLH) DNA-binding superfamily protein	-	-
HORVU.MOREX.r3.6HG0606990	0.545174	Up	RNA-binding protein Nova-1	AT5G04430	Gene model AT5G04430.1 produces active protein. (BTS1S). Binds to ToMV genomic RNA and prevents viral multiplication.
HORVU.MOREX.r3.2HG0169490	0.545807	Up	Phosphate acyltransferase	-	-
HORVU.MOREX.r3.6HG0602550	0.546281	Up	Calcium-transporting ATPase	-	-
HORVU.MOREX.r3.2HG0210870	0.546497	Up	MYB transcription factor	AT5G15310	Member of the R2R3 factor gene family; MIXTA-like transcription factor that controls trichome maturation and cuticle formation.
HORVU.MOREX.r3.1HG0033970	0.547104	Up	receptor kinase 1	AT4G23320	Encodes a cysteine-rich receptor-like protein kinase.
HORVU.MOREX.r3.1HG0025240	0.54779	Up	Mediator of RNA polymerase II transcription subunit 31	-	-
HORVU.MOREX.r3.4HG0404770	0.548606	Up	Germin-like protein subfamily 1 member 1	AT1G10460	germin-like protein (GLP7)
HORVU.MOREX.r3.2HG0111880	0.54894	Up	DNA/RNA helicase	AT2G40770	RING-finger, DEAD-like helicase, PHD and SNF2 domain-containing protein;(source:Araport11)
HORVU.MOREX.r3.4HG0344750	0.549641	Up	PHD finger protein	AT1G33420	RING/FYVE/PHD zinc finger superfamily protein;(source:Araport11)
HORVU.MOREX.r3.7HG0651480	0.549701	Up	VALINE-TOLERANT 1	-	-
HORVU.MOREX.r3.2HG0193530	0.549842	Up	Protein BREVIS RADIX	AT1G31880	Belongs to five-member BRX gene family. Arabidopsis BRX genes share high levels of similarity among each others, with several conserved domains. The most distinct is BRX domain - highly conserved in all BRX genes among distantly related species. This protein-protein interaction domain is required and sufficient for BRX activity. BRX encodes a key regulator of cell proliferation and elongation in …
HORVU.MOREX.r3.1HG0073060	0.549916	Up	SAC3/GANP/Nin1/mts3/eIF-3 p25 family protein	AT2G39340	Putative mRNA export factor that is highly co-expressed with PRP4KA.
HORVU.MOREX.r3.6HG0571050	0.550714	Up	CCR4-NOT transcription complex subunit 3	AT5G18230	transcription regulator NOT2/NOT3/NOT5 family protein;(source:Araport11)
HORVU.MOREX.r3.7HG0709510	0.550884	Up	26S proteasome non-ATPase regulatory subunit 3	-	-
HORVU.MOREX.r3.5HG0535110	0.552412	Up	Pantothenate synthetase	AT5G48840	Encodes a pantothenate synthetase that appears to be located in the cytosol. This protein is expected to play a role in pantothenate (vitamin B5) biosynthesis. Analysis of the catalytic properties of this enzyme indicate that it might be able to synthesize adequate amounts of pantothenate even in the presence of low levels of pantoate.
HORVU.MOREX.r3.7HG0683670	0.55323	Up	abscisic acid responsive elements-binding factor 2	-	-
HORVU.MOREX.r3.7HG0664450	0.553642	Up	Cullin-associated NEDD8-dissociated protein 1	AT2G02560	Arabidopsis thaliana homolog of human CAND1 (cullin-associated and neddylation-dissociated). Putative similarity to TBP-interacting protein TIP120. Ubiquitously expressed in plant tissues throughout development. T-DNA insertion mutant plants were completely sterile and resistant to sirtinol and auxin, but not to gibberellins or brassinolide. Displayed developmental phenotypes similar to those of …
HORVU.MOREX.r3.5HG0455400	0.554238	Up	Toll/interleukin-1 receptor domain-containing adapter protein	-	-
HORVU.MOREX.r3.3HG0267230	0.554384	Up	3-hydroxyisobutyrate dehydrogenase, putative	AT1G17650	Glyoxylate reductase located in chloroplasts.
HORVU.MOREX.r3.3HG0221090	0.554459	Up	Phosphatidylserine synthase 2	AT1G15110	PSS1 encodes a base-exchange-type Phosphatidylserine (PS) synthase. Mutant analysis revealed its role in pollen maturation.
HORVU.MOREX.r3.6HG0613820	0.554476	Up	Receptor-like kinase	AT1G60800	Encodes one of a group of LRR-RLKs, designated as CLAVATA3 INSENSITIVE RECEPTOR KINASES (CIKs), that act as co-receptors and have essential roles in regulating CLV3-mediated stem cell homeostasis.
HORVU.MOREX.r3.7HG0743440	0.554521	Up	Glutamate-1-semialdehyde 2,1-aminomutase	-	-
HORVU.MOREX.r3.1HG0023330	0.55458	Up	Filament-like plant protein	-	-
HORVU.MOREX.r3.4HG0385810	0.55508	Up	Pleckstrin homology (PH) domain-containing protein	-	-
HORVU.MOREX.r3.5HG0420550	0.556687	Up	tRNA-specific adenosine deaminase 1	-	-
HORVU.MOREX.r3.7HG0692980	0.557876	Up	Peptidase S24/S26A/S26B/S26C	-	-
HORVU.MOREX.r3.7HG0743450	0.558381	Up	Tetratricopeptide repeat (TPR)-like superfamily protein	-	-
HORVU.MOREX.r3.2HG0131920	0.55913	Up	4-alpha-glucanotransferase	AT5G64860	Encodes a maltotriose-metabolizing enzyme with chloroplastic α-1,4-glucanotransferase activity. Mutant has altered starch degradation.
HORVU.MOREX.r3.7HG0719730	0.560153	Up	N-acetylglucosaminylphosphatidylinositol de-N-acetylase family protein	-	-
HORVU.MOREX.r3.6HG0605160	0.560479	Up	glucan synthase-like 9	AT5G38790	hypothetical protein;(source:Araport11)
HORVU.MOREX.r3.7HG0666540	0.56111	Up	Amino acid transporter, putative	AT3G28960	Transmembrane amino acid transporter family protein;(source:Araport11)
HORVU.MOREX.r3.2HG0145560	0.561504	Up	Citrate synthase	-	-
HORVU.MOREX.r3.6HG0583790	0.562412	Up	Pentatricopeptide repeat (PPR) superfamily protein	-	-
HORVU.MOREX.r3.4HG0345250	0.563966	Up	ATP-dependent protease La (LON) domain-containing protein	AT1G35340	ATP-dependent protease La (LON) domain protein;(source:Araport11)
HORVU.MOREX.r3.7HG0740130	0.56511	Up	heat shock protein 70 (Hsp 70) family protein	-	-
HORVU.MOREX.r3.3HG0251130	0.568467	Up	DNA helicase	-	-
HORVU.MOREX.r3.5HG0447110	0.568712	Up	Ap-5 complex subunit mu	AT2G20790	clathrin adaptor complexes medium subunit family protein;(source:Araport11)
HORVU.MOREX.r3.3HG0288920	0.569385	Up	cysteine-rich RLK (RECEPTOR-like protein kinase) 30	-	-
HORVU.MOREX.r3.2HG0115570	0.570704	Up	6-methylsalicylic acid synthase	-	-
HORVU.MOREX.r3.2HG0099830	0.572319	Up	ATP synthase subunit alpha	-	-
HORVU.MOREX.r3.5HG0436450	0.572682	Up	Auxin response factor	AT1G19850	Encodes a transcription factor (IAA24) mediating embryo axis formation and vascular development. Similar to AUXIN RESPONSIVE FACTOR 1 (ARF1) shown to bind to auxin responsive elements (AREs), and to the maize transcriptional activator VIVIPAROUS 1( VP1). In situ hybridization shows expression in provascular tissue of embryos, the emerging shoot primordia, then is restricted to provascular tissue,…
HORVU.MOREX.r3.2HG0143720	0.573056	Up	Peptidase S24/S26A/S26B/S26C family protein	-	-
HORVU.MOREX.r3.5HG0427450	0.573274	Up	Receptor-like protein kinase	AT1G21230	encodes a wall-associated kinase The mRNA is cell-to-cell mobile.
HORVU.MOREX.r3.2HG0152410	0.576979	Up	Topless-like protein	-	-
HORVU.MOREX.r3.6HG0580480	0.577187	Up	RING/FYVE/PHD zinc finger superfamily protein	-	-
HORVU.MOREX.r3.3HG0314740	0.57862	Up	F-box domain containing protein	-	-
HORVU.MOREX.r3.4HG0347760	0.579208	Up	MYB transcription factor	AT1G22640	MYB-type transcription factor (MYB3) that represses phenylpropanoid biosynthesis gene expression
HORVU.MOREX.r3.6HG0568670	0.584013	Up	Cytochrome P450 family protein, expressed	AT2G45510	member of CYP704A
HORVU.MOREX.r3.5HG0488650	0.584771	Up	Dof zinc finger protein	-	-
HORVU.MOREX.r3.4HG0345060	0.584781	Up	PHYTOENE SYNTHASE	-	-
HORVU.MOREX.r3.7HG0699720	0.58522	Up	1-aminocyclopropane-1-carboxylate oxidase-1-like protein	-	-
HORVU.MOREX.r3.3HG0269220	0.585623	Up	Peptide methionine sulfoxide reductase MsrA	-	-
HORVU.MOREX.r3.7HG0727970	0.585709	Up	26S proteasome non-ATPase regulatory subunit-like protein	AT4G28470	encoding the RPN subunits of the 26S proteasome
HORVU.MOREX.r3.7HG0697970	0.589325	Up	Protein kinase superfamily protein	-	-
HORVU.MOREX.r3.3HG0238240	0.589551	Up	WRKY transcription factor	-	-
HORVU.MOREX.r3.1HG0090050	0.591496	Up	Mediator of RNA polymerase II transcription subunit 15	-	-
HORVU.MOREX.r3.4HG0397320	0.592715	Up	50S ribosomal protein L23	-	-
HORVU.MOREX.r3.7HG0731880	0.593078	Up	rRNA N-glycosidase	-	-
HORVU.MOREX.r3.7HG0715790	0.593925	Up	O-methyltransferase family protein	-	-
HORVU.MOREX.r3.3HG0301590	0.595445	Up	Acyl-CoA N-acyltransferase with RING/FYVE/PHD-type zinc finger protein	-	-
HORVU.MOREX.r3.7HG0750580	0.596701	Up	26S proteasome non-ATPase regulatory subunit 4	-	-
HORVU.MOREX.r3.5HG0424420	0.598091	Up	Ubiquitinyl hydrolase 1	-	-
HORVU.MOREX.r3.2HG0123350	0.600035	Up	Trehalose 6-phosphate phosphatase	AT2G22190	Haloacid dehalogenase-like hydrolase (HAD) superfamily protein;(source:Araport11)
HORVU.MOREX.r3.3HG0250890	0.600766	Up	WPP domain-associated protein	AT2G34730	myosin heavy chain-like protein;(source:Araport11)
HORVU.MOREX.r3.5HG0531750	0.600813	Up	Prohibitin	AT1G03860	prohibitin 2
HORVU.MOREX.r3.1HG0044750	0.601406	Up	F-box/RNI-like/FBD-like domains-containing protein	-	-
HORVU.MOREX.r3.6HG0594260	0.601986	Up	Translation initiation factor IF-2, chloroplastic	-	-
HORVU.MOREX.r3.2HG0203700	0.603014	Up	Centromere protein O	-	-
HORVU.MOREX.r3.7HG0639980	0.603242	Up	Sucrose synthase	AT3G43190	Encodes a protein with sucrose synthase activity (SUS4).
HORVU.MOREX.r3.4HG0396310	0.604363	Up	Microtubule-associated protein 70-4	AT1G14840	Encodes a microtubule associated protein (MAP70-4). Expressed in all tissues.
HORVU.MOREX.r3.4HG0396310	0.604363	Up	Microtubule-associated protein 70-4	AT1G14840	Encodes a microtubule associated protein (MAP70-4). Expressed in all tissues.
HORVU.MOREX.r3.4HG0375460	0.604672	Up	Plastid-lipid associated protein PAP / fibrillin family protein	-	-
HORVU.MOREX.r3.6HG0598540	0.606797	Up	Glucans biosynthesis glucosyltransferase H	-	-
HORVU.MOREX.r3.1HG0021610	0.608435	Up	F-box protein	AT5G49610	F-box family protein;(source:Araport11)
HORVU.MOREX.r3.5HG0428330	0.608453	Up	Remorin	AT1G30320	Remorin family protein;(source:Araport11)
HORVU.MOREX.r3.4HG0386960	0.609042	Up	Disease resistance protein (TIR-NBS-LRR class) family	-	-
HORVU.MOREX.r3.6HG0573270	0.609094	Up	Structural constituent of cell wall, putative	-	-
HORVU.MOREX.r3.3HG0229230	0.609641	Up	3-phosphoshikimate 1-carboxyvinyltransferase	-	-
HORVU.MOREX.r3.1HG0048980	0.610017	Up	Peptidyl-tRNA hydrolase	-	-
HORVU.MOREX.r3.4HG0400620	0.610305	Up	ubiquitin hydrolase	AT5G18310	Member of the RIN4-like/NOI family; upregulated after spider mite feeding.
HORVU.MOREX.r3.6HG0603050	0.610692	Up	Myb/SANT-like DNA-binding domain protein	AT5G05800	Myb/SANT-like DNA-binding domain protein;(source:Araport11)
HORVU.MOREX.r3.5HG0449850	0.61108	Up	DNA ligase	-	-
HORVU.MOREX.r3.5HG0525180	0.611201	Up	LURP-one-like protein	AT5G01750	LURP-one-like protein (DUF567);(source:Araport11)
HORVU.MOREX.r3.3HG0271760	0.611488	Up	Bifunctional purine biosynthesis protein PurH	-	-
HORVU.MOREX.r3.5HG0446400	0.612483	Up	Transposase	AT5G41980	nuclease;(source:Araport11)
HORVU.MOREX.r3.1HG0082670	0.613419	Up	26S protease regulatory subunit 7	-	-
HORVU.MOREX.r3.4HG0366860	0.615052	Up	Tudor/PWWP/MBT domain-containing protein	AT3G63070	HUA and HUA-LIKE (HULK) genes act redundantly to regulate a subset of essential genes, with some (or all) family members also having specific functions. The mRNA is cell-to-cell mobile.
HORVU.MOREX.r3.6HG0591120	0.617537	Up	electron carrier/ protein disulfide oxidoreductase	-	-
HORVU.MOREX.r3.3HG0250940	0.619347	Up	Polynucleotidyl transferase ribonuclease H-like superfamily protein	AT3G15140	ERI (At3g15140) encodes a protein of 337 amino acids of the ribonuclease H-like superfamily. The protein contains both DEDDh and SAP domains.The first exon contains a TCT-microsatellite structure (starting 226 bp after ATG) that, based on sequence complementarity, is a miR5021-cleavage target site. ERI is predicted to function as an siRNA exonuclease. Overexpression leads to increased post transc…
HORVU.MOREX.r3.3HG0272280	0.620008	Up	F-box and associated interaction domains-containing protein	-	-
HORVU.MOREX.r3.5HG0451000	0.620081	Up	Cysteine/Histidine-rich C1 domain family protein	-	-
HORVU.MOREX.r3.7HG0749840	0.622854	Up	Transducin/WD40 repeat protein	AT5G56190	Transducin/WD40 repeat-like superfamily protein;(source:Araport11)
HORVU.MOREX.r3.5HG0528000	0.624428	Up	Glutamate-1-semialdehyde 2,1-aminomutase	-	-
HORVU.MOREX.r3.1HG0021920	0.624709	Up	Tuftelin-interacting protein 11	-	-
HORVU.MOREX.r3.4HG0396970	0.625814	Up	Signal peptide peptidase-like protein	AT1G63690	SIGNAL PEPTIDE PEPTIDASE-LIKE 2;(source:Araport11)
HORVU.MOREX.r3.6HG0633500	0.626408	Up	Response regulator	AT3G57040	response regulator ARR9, A two-component response regulator-like protein with a receiver domain with a conserved aspartate residue and a possible phosphorylation site and at the N-terminal half. Appears to interact with histidine kinase like genes ATHP3 and ATHP2
HORVU.MOREX.r3.1HG0010290	0.626411	Up	Protein kinase family protein	AT1G35710	kinase family with leucine-rich repeat domain-containing protein;(source:Araport11)
HORVU.MOREX.r3.1HG0039350	0.627824	Up	Ubiquitin-conjugating enzyme E2	AT1G63800	ubiquitin-conjugating enzyme 5;(source:Araport11)
HORVU.MOREX.r3.7HG0652770	0.627941	Up	trehalose phosphate synthase	-	-
HORVU.MOREX.r3.6HG0586850	0.628672	Up	Replication-associated protein	-	-
HORVU.MOREX.r3.5HG0517440	0.629062	Up	abscisic acid responsive elements-binding factor 2	-	-
HORVU.MOREX.r3.2HG0125250	0.630884	Up	Acyl-coenzyme A oxidase	-	-
HORVU.MOREX.r3.1HG0031000	0.630984	Up	Calcium-dependent lipid-binding (CaLB domain) family protein	-	-
HORVU.MOREX.r3.3HG0306410	0.630989	Up	Beta-hexosaminidase	AT1G65590	Encodes a protein with beta-hexosaminidase activity. Located on the plasma membrane.
HORVU.MOREX.r3.2HG0190230	0.632302	Up	Histone H4	AT5G59970	Histone superfamily protein;(source:Araport11)
HORVU.MOREX.r3.1HG0026250	0.632958	Up	Sulfate transporter 2.1	-	-
HORVU.MOREX.r3.1HG0094980	0.635922	Up	Mitochondrial outer membrane porin	-	-
HORVU.MOREX.r3.3HG0272500	0.637327	Up	Polypyrimidine tract-binding protein	AT5G53180	Encodes one of the two polypyrimidine tract-binding (PTB) protein homologs in the Arabidopsis genome. Double mutants have defects in pollen germination.
HORVU.MOREX.r3.3HG0308220	0.637755	Up	Calcium-binding EF-hand family protein	-	-
HORVU.MOREX.r3.3HG0268350	0.637999	Up	Exocyst complex component SEC3A	-	-
HORVU.MOREX.r3.7HG0695730	0.640833	Up	Amyloid beta A4 protein	-	-
HORVU.MOREX.r3.4HG0377590	0.641752	Up	CheY-like two-component responsive regulator family protein	-	-
HORVU.MOREX.r3.UnG0753310	0.643595	Up	Oxidative stress 3, putative isoform 2	-	-
HORVU.MOREX.r3.4HG0403680	0.64433	Up	Transcription factor protein	AT3G47710	BNQ3 belongs to a family of atypical non-DNA binding basic helix-loop-helix (bHLH) proteins that heterodimerize with and negatively regulate bHLH transcription factors. Directly and negatively regulated by AP3 and PI in petals. Required for appropriate regulation of flowering time.May also have a role in regulating light responses.
HORVU.MOREX.r3.4HG0404210	0.646732	Up	Transducin/WD40 repeat-like superfamily protein	-	-
HORVU.MOREX.r3.4HG0364420	0.647702	Up	DNA damage-binding protein 1	AT4G21100	One of two closely related genes similar to a damaged DNA binding protein originally described in mammals. May form a complex with DET1 to regulate photomorphogenesis. Loss of function mutations are lethal. The DDB1b protein binds with a number of DWD-containing proteins and may form part of a CUL4-based E3 ubiquitin ligase.
HORVU.MOREX.r3.4HG0382840	0.649663	Up	Transposon protein, putative, CACTA, En/Spm sub-class	-	-
HORVU.MOREX.r3.2HG0199630	0.649989	Up	Ectonucleotide pyrophosphatase/phosphodiesterase family member 3	-	-
HORVU.MOREX.r3.3HG0251900	0.651296	Up	WRKY transcription factor	AT1G62300	Encodes a transcription factor WRKY6. Regulates Phosphate1 (Pho1) expression in response to low phosphate (Pi) stress.
HORVU.MOREX.r3.2HG0171380	0.651366	Up	Replication protein A 70 kDa DNA-binding subunit	-	-
HORVU.MOREX.r3.2HG0171380	0.651366	Up	Replication protein A 70 kDa DNA-binding subunit	-	-
HORVU.MOREX.r3.2HG0170560	0.651558	Up	Ras-like protein	AT4G17530	AtRabD2c encodes a Rab GTPase, which plays important roles in pollen development, germination and tube elongation.
HORVU.MOREX.r3.3HG0268810	0.652877	Up	Protein kinase	AT4G32660	Encodes protein kinase AME3.
HORVU.MOREX.r3.5HG0489710	0.653016	Up	Photosystem I reaction center subunit V	AT1G55670	Encodes subunit G of photosystem I, an 11-kDa membrane protein that plays an important role in electron transport between plastocyanin and PSI and is involved in the stability of the PSI complex. PSI-G subunit is bound to PSI-B and is in contact with Lhca1. The protein inserts into thylakoids by a direct or "spontaneous" pathway that does not involve the activities of any known chloroplast protei…
HORVU.MOREX.r3.5HG0484330	0.655933	Up	At1g74640-like protein	-	-
HORVU.MOREX.r3.2HG0113740	0.656822	Up	Metallothiol transferase FosB	-	-
HORVU.MOREX.r3.5HG0425080	0.659669	Up	2-aminoethanethiol dioxygenase	AT5G39890	Plant Cysteine Oxidase (PCO). Involved in controlling the stability of Group VII ethylene response factors (ERF-VIIs) via N-Arg/degron pathway through catalyzing the oxidation of their N-Cys for subsequent Arginyl-tRNA--protein transferase 1 (ATE1) mediated arginine installation.
HORVU.MOREX.r3.6HG0563180	0.660345	Up	En/Spm-like transposon protein, putative	-	-
HORVU.MOREX.r3.7HG0729330	0.660625	Up	Slit homolog 1 protein	-	-
HORVU.MOREX.r3.5HG0428860	0.663319	Up	Carbamoyl-phosphate synthase large chain	-	-
HORVU.MOREX.r3.2HG0144310	0.663906	Up	ARF-GAP domain 1 isoform 1	-	-
HORVU.MOREX.r3.3HG0328800	0.664002	Up	Receptor-like protein kinase	AT1G21230	encodes a wall-associated kinase The mRNA is cell-to-cell mobile.
HORVU.MOREX.r3.6HG0614420	0.665213	Up	ethylene-responsive transcription factor	AT1G78080	Encodes a member of the DREB subfamily A-6 of ERF/AP2 transcription factor family (RAP2.4). The protein contains one AP2 domain. Role in mediating light and ethylene signaling. The mRNA is cell-to-cell mobile.
HORVU.MOREX.r3.3HG0271340	0.667233	Up	UPF0301 protein PA14_05290	-	-
HORVU.MOREX.r3.4HG0410490	0.667701	Up	Auxilin-related protein 2	-	-
HORVU.MOREX.r3.4HG0342430	0.668004	Up	RNA polymerase sigma factor SigA	-	-
HORVU.MOREX.r3.4HG0373070	0.67299	Up	Eukaryotic translation initiation factor 3 subunit M	-	-
HORVU.MOREX.r3.7HG0695640	0.674127	Up	Cysteine proteinase inhibitor	-	-
HORVU.MOREX.r3.7HG0648680	0.67446	Up	8-amino-7-oxononanoate synthase	-	-
HORVU.MOREX.r3.7HG0733820	0.676341	Up	Pre-mRNA-splicing factor CWC26	AT1G31870	Ortholog of yeast BUD13 RES complex protein. Functions in pre mRNA processing of RNAs expressed in embryos.
HORVU.MOREX.r3.3HG0279270	0.678179	Up	Calcium-transporting ATPase	-	-
HORVU.MOREX.r3.5HG0531790	0.680189	Up	tRNA-specific adenosine deaminase 1	-	-
HORVU.MOREX.r3.7HG0678100	0.681001	Up	Vacuolar fusion protein mon1	-	-
HORVU.MOREX.r3.3HG0313170	0.682353	Up	Ornithine carbamoyltransferase	-	-
HORVU.MOREX.r3.6HG0604850	0.683905	Up	ATP synthase subunit delta	-	-
HORVU.MOREX.r3.5HG0524430	0.68419	Up	GTP-sensing transcriptional pleiotropic repressor CodY	-	-
HORVU.MOREX.r3.3HG0254270	0.68483	Up	Protein FAR1-RELATED SEQUENCE 3	AT4G38180	FAR1-related sequence 5;(source:Araport11)
HORVU.MOREX.r3.2HG0195110	0.685656	Up	Remorin family protein	AT1G30320	Remorin family protein;(source:Araport11)
HORVU.MOREX.r3.7HG0701980	0.68683	Up	transmembrane protein, putative (DUF1218)	AT2G32280	Encodes a member of a plant-specific gene family that is required for embryo provasculature development. The gene product regulates vascular network complexity and connectivity in cotyledons.
HORVU.MOREX.r3.5HG0442390	0.68795	Up	Santalene synthase	-	-
HORVU.MOREX.r3.2HG0193630	0.688599	Up	EMBRYO DEFECTIVE 140	-	-
HORVU.MOREX.r3.3HG0256220	0.689327	Up	Dihydrofolate reductase	AT4G24380	dihydrofolate reductase;(source:Araport11)
HORVU.MOREX.r3.5HG0433240	0.68965	Up	Light-inducible protein CPRF2	-	-
HORVU.MOREX.r3.6HG0591700	0.690741	Up	Cyclic nucleotide-gated channel	AT2G28260	Cyclic nucleotide gated channel family member, involved in response to calcium and nitrate induced calcium signaling.Forms a membrane complex with NRT1.1 that couples nitrogen sensing with Ca2+ signaling.
HORVU.MOREX.r3.7HG0722300	0.691604	Up	Lipase	AT5G14180	Myzus persicae-induced lipase 1;(source:Araport11)
HORVU.MOREX.r3.5HG0534800	0.692863	Up	Glutaredoxin	AT3G54900	A.thaliana PICOT protein.It activates CAX1 gene Calcium transport activity.In other organisms, PICOT proteins appear to play a negative regulatory role in cellular stress responses.
HORVU.MOREX.r3.7HG0698470	0.697292	Up	Argonaute family protein	-	-
HORVU.MOREX.r3.3HG0259960	0.699756	Up	Leucine-rich repeat protein kinase family protein	-	-
HORVU.MOREX.r3.6HG0568340	0.699829	Up	Transcription factor	-	-
HORVU.MOREX.r3.4HG0393610	0.700342	Up	Zinc finger family protein	AT1G25250	Encodes a transcription factor that, together with IDD14 and IDD15, regulates auxin biosynthesis and transport and thus aerial organ morphogenesis and gravitropic responses . IDD16 also binds to the SPCH promoter and regulates stomata initiation.
HORVU.MOREX.r3.1HG0036360	0.701258	Up	electron transporter, putative (Protein of unknown function, DUF547)	-	-
HORVU.MOREX.r3.4HG0333310	0.702138	Up	S3 self-incompatibility locus-linked pollen protein	AT1G60995	ER localized protein involved in regulation of sterol metabolism. Regulates the accumulation of HMGR1 and HMGR2. HISE1 shares 50% amino acid sequence similarity (50% positive substitution) with the mouse ER membrane protein membralin (NP_001346561.1; PMID:31712757)
HORVU.MOREX.r3.3HG0219210	0.702385	Up	basic helix-loop-helix (bHLH) DNA-binding superfamily protein	-	-
HORVU.MOREX.r3.2HG0162750	0.703407	Up	MADS-box protein	-	-
HORVU.MOREX.r3.3HG0239260	0.703856	Up	RNA helicase	-	-
HORVU.MOREX.r3.3HG0224800	0.706838	Up	Glycosyltransferase	AT3G18180	Glycosyltransferase family 61 protein;(source:Araport11)
HORVU.MOREX.r3.6HG0629730	0.708753	Up	Inosine-5'-monophosphate dehydrogenase	-	-
HORVU.MOREX.r3.2HG0120010	0.708848	Up	Suppressor of lethality of KEX2 GAS1 double null mutant protein 1	-	-
HORVU.MOREX.r3.1HG0035120	0.710291	Up	Root hair defective 3 GTP-binding protein (RHD3)	-	-
HORVU.MOREX.r3.2HG0104720	0.710291	Up	Root hair defective 3 GTP-binding protein (RHD3)	-	-
HORVU.MOREX.r3.2HG0126060	0.719296	Up	cleavage and polyadenylation specificity factor 30	-	-
HORVU.MOREX.r3.6HG0581040	0.72342	Up	Transposon protein, putative, CACTA, En/Spm sub-class, expressed	-	-
HORVU.MOREX.r3.1HG0024290	0.725916	Up	Serine/threonine-protein phosphatase 4 regulatory subunit 3	AT3G06670	SMEK1 forms a catalytically active complex with PP4 proteins. The complex has been shown to target and dephosphorylate HYL1 which in turn promotes miRNA biogenesis. Mutants have pleiotrophic phenotypes and decreased production of miRNA. SMEK1 accumulation is responsive to ABA.
HORVU.MOREX.r3.3HG0227030	0.727143	Up	ubiquitin-conjugating enzyme 35	-	-
HORVU.MOREX.r3.3HG0307080	0.729022	Up	nine-cis-epoxycarotenoid dioxygenase 5	-	-
HORVU.MOREX.r3.6HG0541790	0.729405	Up	Mitochondrial transcription termination factor-like	AT5G07900	Mitochondrial transcription termination factor family protein;(source:Araport11)
HORVU.MOREX.r3.6HG0594170	0.729575	Up	Protein kinase superfamily protein	-	-
HORVU.MOREX.r3.5HG0438270	0.73388	Up	B3 domain-containing protein	-	-
HORVU.MOREX.r3.7HG0672250	0.735055	Up	Late embryogenesis abundant protein, group 6	-	-
HORVU.MOREX.r3.6HG0614450	0.738266	Up	DNA polymerase III PolC-type	AT2G13840	Polymerase/histidinol phosphatase-like protein;(source:Araport11)
HORVU.MOREX.r3.1HG0085480	0.738781	Up	F-box protein	AT5G49610	F-box family protein;(source:Araport11)
HORVU.MOREX.r3.6HG0545630	0.749374	Up	Histone H2A	AT5G27670	Encodes HTA7, a histone H2A protein.
HORVU.MOREX.r3.3HG0235260	0.749671	Up	Anaphase-promoting complex subunit 11 RING-H2 finger protein	-	-
HORVU.MOREX.r3.6HG0552300	0.752669	Up	Vacuolar sorting receptor homolog	-	-
HORVU.MOREX.r3.5HG0457460	0.752763	Up	alpha/beta-Hydrolases superfamily protein	-	-
HORVU.MOREX.r3.6HG0629780	0.753082	Up	DEAD box RNA helicase family protein	-	-
HORVU.MOREX.r3.7HG0708830	0.7541	Up	DNA repair/recombination protein	-	-
HORVU.MOREX.r3.6HG0553610	0.760129	Up	F-box domain containing protein	-	-
HORVU.MOREX.r3.4HG0370750	0.763097	Up	Tudor/PWWP/MBT superfamily protein	-	-
HORVU.MOREX.r3.6HG0606600	0.77541	Up	Envelope glycoprotein	-	-
HORVU.MOREX.r3.6HG0574400	0.780553	Up	Glucose-methanol-choline (GMC) oxidoreductase family protein	-	-
HORVU.MOREX.r3.4HG0418550	0.791158	Up	myosin heavy chain, cardiac protein	-	-
HORVU.MOREX.r3.6HG0602170	0.811859	Up	Molybdopterin synthase sulfur carrier subunit	AT4G10100	molybdenum cofactor synthesis family protein, similar to Molybdenum cofactor synthesis protein 2 small subunit (Molybdopterin- synthase small subunit) (MOCS2A) (MOCO1-A) (Swiss-Prot:O96033) (Homo sapiens); contains TIGRFAM TIGR01682: molybdopterin converting factor, subunit 1; sir loss-of-function mutants are resistant to sirtinol, a modulator of auxin signaling.
HORVU.MOREX.r3.7HG0673170	0.812252	Up	CTP synthase	-	-
HORVU.MOREX.r3.2HG0165220	0.816787	Up	2,3-bisphosphoglycerate-independent phosphoglycerate mutase	-	-
HORVU.MOREX.r3.3HG0257810	0.820301	Up	Retrovirus-related Pol polyprotein from transposon TNT 1-94	AT4G23160	Encodes a cysteine-rich receptor-like protein kinase.
HORVU.MOREX.r3.3HG0283480	0.822433	Up	Kelch repeat-containing F-box-like protein	AT1G23390	A kelch domain-containing F-box protein. Its N terminus contains a typical F-box motif but its C-terminal domain only consists of one predicted kelch motif. Predicted to be stu Interacts with chalcone synthase CHS to mediate CHS ubiquitination and degradation.
HORVU.MOREX.r3.6HG0631780	0.841607	Up	4-coumarate-CoA ligase-like protein	AT1G20500	AMP-dependent synthetase and ligase family protein;(source:Araport11)
HORVU.MOREX.r3.2HG0142710	0.847298	Up	Leucine-rich repeat and calponin homology domain-containing protein 3	-	-
HORVU.MOREX.r3.4HG0377720	0.851997	Up	Sodium channel protein type 4 subunit alpha	-	-
HORVU.MOREX.r3.7HG0649490	0.853545	Up	Early nodulin 93	-	-
HORVU.MOREX.r3.7HG0697750	0.853729	Up	NAD(P)-binding Rossmann-fold superfamily protein	-	-
HORVU.MOREX.r3.4HG0359150	0.855641	Up	cytochrome P450, family 724, subfamily A, polypeptide 1	-	-
HORVU.MOREX.r3.2HG0203580	0.859972	Up	Nuclease	-	-
HORVU.MOREX.r3.3HG0298500	0.861119	Up	F-box only protein 25	-	-
HORVU.MOREX.r3.1HG0094260	0.864996	Up	Cytokinin riboside 5'-monophosphate phosphoribohydrolase	AT3G53450	Putative lysine decarboxylase family protein;(source:Araport11)
HORVU.MOREX.r3.4HG0413000	0.866136	Up	Polyubiquitin	AT3G09140	hypothetical protein (DUF674);(source:Araport11)
HORVU.MOREX.r3.7HG0743490	0.868385	Up	Lysosomal Pro-X carboxypeptidase	AT2G24280	alpha/beta-Hydrolases superfamily protein;(source:Araport11)
HORVU.MOREX.r3.1HG0054230	0.869991	Up	MADS-box transcription factor	-	-
HORVU.MOREX.r3.7HG0658740	0.871576	Up	Eukaryotic translation initiation factor 3 subunit A	-	-
HORVU.MOREX.r3.5HG0453680	0.874964	Up	Homocysteine S-methyltransferase family protein	-	-
HORVU.MOREX.r3.2HG0145570	0.877232	Up	Early nodulin-55-2	-	-
HORVU.MOREX.r3.7HG0670770	0.877282	Up	Squamosa promoter-binding-like protein	AT3G60030	squamosa promoter-binding protein-like 12;(source:Araport11)
HORVU.MOREX.r3.6HG0633810	0.883435	Up	Sucrose synthase	AT1G73370	Encodes a protein with sucrose synthase activity (SUS6).
HORVU.MOREX.r3.1HG0044640	0.886539	Up	Aminotransferase	AT1G77670	Pyridoxal phosphate (PLP)-dependent transferases superfamily protein;(source:Araport11)
HORVU.MOREX.r3.2HG0106540	0.886651	Up	Ubiquitin thioesterase	AT1G28120	Deubiquitinase with preference towards M1 and K48 linkages.
HORVU.MOREX.r3.1HG0070410	0.887347	Up	Ulp1 protease family, C-terminal catalytic domain containing protein, expressed	-	-
HORVU.MOREX.r3.2HG0107190	0.890848	Up	NAD-dependent protein deacetylase	AT5G55760	Encodes SRT1, a member of the SIR2 (sirtuin) family HDAC (histone deacetylase) (SRT1/AT5g55760, SRT2/AT5G09230).Homolog of mammalian SIRT7 homolog which was described as an rRNA deacetylase.
HORVU.MOREX.r3.2HG0107190	0.890848	Up	NAD-dependent protein deacetylase	AT5G55760	Encodes SRT1, a member of the SIR2 (sirtuin) family HDAC (histone deacetylase) (SRT1/AT5g55760, SRT2/AT5G09230).Homolog of mammalian SIRT7 homolog which was described as an rRNA deacetylase.
HORVU.MOREX.r3.7HG0659430	0.894809	Up	3'-N-debenzoyl-2'-deoxytaxol N-benzoyltransferase	-	-
HORVU.MOREX.r3.6HG0575780	0.902	Up	E3 ubiquitin-protein ligase SINA-like 10	-	-
HORVU.MOREX.r3.4HG0401620	0.903308	Up	Subtilisin-like protease	AT4G26330	Subtilisin-like serine endopeptidase family protein;(source:Araport11)
HORVU.MOREX.r3.7HG0640140	0.904342	Up	Seed specific protein Bn15D1B	-	-
HORVU.MOREX.r3.6HG0543130	0.909661	Up	Mannosyltransferase	AT5G14850	Encodes a putative mannosyltransferase homolog to human PIG-B and yeast GPI10, both of which are involved in the biosynthesis of glycosylphosphatidylinositol (GPI) anchors. Disruption of the gene affects COBRA-LIKE10 localization, a GPI-anchored protein (GPI-AP) important for pollen tube growth and guidance.
HORVU.MOREX.r3.5HG0486350	0.910243	Up	Transposon Ty3-G Gag-Pol polyprotein	-	-
HORVU.MOREX.r3.7HG0698210	0.916823	Up	Aliphatic sulfonates import ATP-binding protein SsuB	-	-
HORVU.MOREX.r3.3HG0306680	0.916986	Up	MLO-like protein	AT4G02600	A member of a large family of seven-transmembrane domain proteins specific to plants, homologs of the barley mildew resistance locus o (MLO) protein. The Arabidopsis genome contains 15 genes encoding MLO proteins, with localization in plasma membrane. Phylogenetic analysis revealed four clades of closely-related AtMLO genes. ATMLO1 belongs to the clade II, with ATMLO13 and ATMLO15. The gene is ex…
HORVU.MOREX.r3.3HG0298870	0.917544	Up	Gamma-glutamyl phosphate reductase	-	-
HORVU.MOREX.r3.3HG0298870	0.917544	Up	Gamma-glutamyl phosphate reductase	-	-
HORVU.MOREX.r3.1HG0076630	0.919807	Up	Receptor-like protein kinase	AT5G25930	LRR transmembrane receptor kinase. Binds SCREW phyotocytokine signaling peptides during plant immune response.
HORVU.MOREX.r3.2HG0126410	0.920763	Up	Nuclear transcription factor Y subunit B	AT4G14540	Component of Nuclear factor Y transcription factor.
HORVU.MOREX.r3.2HG0195900	0.924119	Up	UBiQuitin family member	AT3G52590	Ubiquitin extension protein The mRNA is cell-to-cell mobile.
HORVU.MOREX.r3.4HG0344060	0.933378	Up	Glucose-6-phosphate isomerase	-	-
HORVU.MOREX.r3.2HG0118480	0.939269	Up	Zinc finger protein 614	-	-
HORVU.MOREX.r3.2HG0114150	0.943798	Up	Two-component response regulator	AT1G25550	Member of HHO/HRS GARP type transcriptional repressor family. Involved in Pi uptake and Pi starvation signaling. Transcriptional repressors that functions with other NIGT genes as an important hub in the nutrient signaling network associated with the acquisition and use of nitrogen and phosphorus.
HORVU.MOREX.r3.7HG0707280	0.955111	Up	DNA-directed RNA polymerase subunit beta'	-	-
HORVU.MOREX.r3.7HG0740610	0.969647	Up	Retrotransposon protein, putative, unclassified	-	-
HORVU.MOREX.r3.3HG0223200	0.970721	Up	E3 ubiquitin-protein ligase	AT5G37870	Protein with RING/U-box and TRAF-like domain;(source:Araport11)
HORVU.MOREX.r3.4HG0368830	0.97289	Up	Transmembrane protein 87A	AT2G01070	Seven transmembrane domain-containing protein that along with 7TM1, interacts with G-coupled protein receptor components and functions in protein trafficking of cellulose synthase to the plasma membrane.
HORVU.MOREX.r3.4HG0368830	0.97289	Up	Transmembrane protein 87A	AT2G01070	Seven transmembrane domain-containing protein that along with 7TM1, interacts with G-coupled protein receptor components and functions in protein trafficking of cellulose synthase to the plasma membrane.
HORVU.MOREX.r3.4HG0376490	0.98018	Up	Transposon protein, putative, CACTA, En/Spm sub-class	-	-
HORVU.MOREX.r3.3HG0311780	0.980353	Up	Disease resistance protein (TIR-NBS-LRR class) family	-	-
HORVU.MOREX.r3.3HG0266810	0.987091	Up	Membrane protein insertase YidC 2	-	-
HORVU.MOREX.r3.5HG0433320	0.991963	Up	G-box binding factor 3	-	-
HORVU.MOREX.r3.2HG0159030	0.994254	Up	Magnesium transporter MRS2-like protein	-	-
HORVU.MOREX.r3.5HG0450700	0.998142	Up	50S ribosomal protein L3	-	-
HORVU.MOREX.r3.4HG0333320	1.00628	Up	SAUR-like auxin-responsive protein family	AT1G56150	SAUR-like auxin-responsive protein family;(source:Araport11)
HORVU.MOREX.r3.5HG0484270	1.01304	Up	Gibberellin-regulated family protein	AT1G74670	Cell wall localized protein that functions downstream of RGL2 integrating GA, ABA, and Glc signaling. Involved in seed germination and cell expansion.
HORVU.MOREX.r3.7HG0724800	1.01568	Up	basic helix-loop-helix (bHLH) DNA-binding superfamily protein	-	-
HORVU.MOREX.r3.1HG0086320	1.0157	Up	UDP-sugar pyrophosphorylase	AT5G52560	Encodes a protein with UTP:sugar 1-phosphate uridylyltransferase activity, which has been shown to use a wide range of substrates including glucose-1-P, galactose-1-P, xylose-1-P, arabinose-1-P and glucuronate-1-P. The enzyme was shown to require Mg2+ or Mn2+ for activity. Mutations in USP can lead to a complete loss of male fertility.
HORVU.MOREX.r3.3HG0282790	1.01808	Up	SWAP (Suppressor-of-White-APricot)/surp domain-containing protein	AT5G55100	SWAP (Suppressor-of-White-APricot)/surp domain-containing protein;(source:Araport11)
HORVU.MOREX.r3.2HG0110550	1.03094	Up	Transducin family protein / WD-40 repeat family protein	-	-
HORVU.MOREX.r3.4HG0382720	1.03214	Up	Universal stress protein family protein, expressed	AT3G62550	Adenine nucleotide alpha hydrolases-like superfamily protein;(source:Araport11)
HORVU.MOREX.r3.2HG0128610	1.0356	Up	Retrovirus-related Pol polyprotein from transposon TNT 1-94	-	-
HORVU.MOREX.r3.4HG0358700	1.04646	Up	Myosin heavy chain-like protein	AT2G14680	myosin heavy chain-like protein;(source:Araport11)
HORVU.MOREX.r3.1HG0091730	1.04751	Up	Phosphoribosylglycinamide formyltransferase	-	-
HORVU.MOREX.r3.2HG0163800	1.05113	Up	trehalose-6-phosphatase synthase S4	-	-
HORVU.MOREX.r3.2HG0209010	1.07918	Up	NA	-	-
HORVU.MOREX.r3.2HG0164020	1.08937	Up	E3 ubiquitin protein ligase drip2	-	-
HORVU.MOREX.r3.3HG0289840	1.09089	Up	Potassium channel	AT5G46240	Encodes a potassium channel protein (KAT1). ABA triggers KAT1 endocytosis both in epidermal cells as well as guard cells. Upon removal of ABA, KAT1 is recycled back to the plasma membrane. KAT1 is localized within 0.5?0.6 μm diameter microdomains at the plasma membrane surface. KAT1 belongs to the Shaker family K+ channel. This family includes five groups based on phylogenetic analysis (FEBS Lett…
HORVU.MOREX.r3.3HG0235720	1.10818	Up	FMN-dependent NADPH-azoreductase	AT3G27890	Encodes NAD(P)H:quinone reductase which is an FMN binding protein that catalyzes the reduction of quinone substrates to hydroquinones.The enzyme activity was confirmed by in vitro assay.
HORVU.MOREX.r3.3HG0233950	1.10964	Up	NADH dehydrogenase [ubiquinone] 1 alpha subcomplex subunit 12	AT4G26965	NADH:ubiquinone oxidoreductase, 17.2kDa subunit;(source:Araport11)
HORVU.MOREX.r3.5HG0452270	1.11442	Up	Transposon protein, putative, CACTA, En/Spm sub-class	-	-
HORVU.MOREX.r3.7HG0713970	1.13092	Up	with no lysine (K) kinase 6	-	-
HORVU.MOREX.r3.1HG0076340	1.13219	Up	Beige/BEACH and WD40 domain-containing protein	-	-
HORVU.MOREX.r3.3HG0241640	1.13965	Up	PHD finger transcription factor	-	-
HORVU.MOREX.r3.6HG0556500	1.13965	Up	PHD finger transcription factor	-	-
HORVU.MOREX.r3.7HG0669470	1.13965	Up	PHD finger transcription factor	-	-
HORVU.MOREX.r3.6HG0618640	1.15498	Up	1-aminocyclopropane-1-carboxylate oxidase	AT1G05010	Encodes 1-aminocyclopropane-1-carboxylate oxidase
HORVU.MOREX.r3.5HG0520100	1.15851	Up	TPX2 (Targeting protein for Xklp2) family protein	AT3G23090	Member of the microtubule regulatory protein WVD2/WDL family WDL3 stabilizes cortical microtubules and is involved in light induced hypocotyl elongation. WDL3 is ubiquinated by COP1, leading to its degadation in the dark,
HORVU.MOREX.r3.5HG0505720	1.16501	Up	Receptor-like protein kinase	AT1G78980	STRUBBELIG-receptor family 5;(source:Araport11)
HORVU.MOREX.r3.7HG0710670	1.18451	Up	BED zinc finger,hAT family dimerization domain	AT3G42170	transposase-like gene with conserved domains from the family of hAT transposases that includes hobo from Drosophila melanogaster, Activator (Ac) from maize, and Tam3 from snapdragon but lacks several amino acids known to be essential for Ac transposition5. The DAYSLEEPER gene lacks 8 bp duplications and TIRs (a common feature of transcriptionally silent hAT transposases), however, DAYSLEEPER expr…
HORVU.MOREX.r3.7HG0646650	1.18503	Up	Hemicentin-1	-	-
HORVU.MOREX.r3.5HG0492820	1.19664	Up	V(D)J recombination-activating protein 1	-	-
HORVU.MOREX.r3.4HG0402930	1.20204	Up	Glycerol-3-phosphate acyltransferase	AT2G38110	bifunctional sn-glycerol-3-phosphate 2-O-acyltransferase/phosphatase. Involved in cutin assembly.
HORVU.MOREX.r3.7HG0653510	1.21925	Up	Pleckstrin domain-containing family M member 3	AT3G48195	Encodes a member of the Arabidopsis sorting nexin family.
HORVU.MOREX.r3.2HG0172250	1.22362	Up	Phosphatidylinositol 3-kinase regulatory subunit alpha	-	-
HORVU.MOREX.r3.6HG0592860	1.22663	Up	U-box domain-containing protein	AT3G54790	ARM repeat superfamily protein;(source:Araport11)
HORVU.MOREX.r3.6HG0614370	1.23089	Up	Trehalose 6-phosphate phosphatase	AT1G35910	Haloacid dehalogenase-like hydrolase (HAD) superfamily protein;(source:Araport11)
HORVU.MOREX.r3.3HG0273500	1.23737	Up	WRKY transcription factor, putative	AT4G01250	AtWRKY22 is a member of WRKY Transcription Factor; Group II-e. It is involved in regulation of dark induced leaf senescence.
HORVU.MOREX.r3.2HG0099640	1.25721	Up	Glycosyltransferase	AT1G22360	UDP-glucosyl transferase 85A2;(source:Araport11)
HORVU.MOREX.r3.1HG0022570	1.26143	Up	Pathogenesis-related thaumatin family protein	AT5G40020	Pathogenesis-related thaumatin superfamily protein;(source:Araport11)
HORVU.MOREX.r3.7HG0735680	1.2635	Up	Metal transporter, putative	AT1G80830	Thought to be involved in iron homeostasis. Induced in leaves in response to iron deficiency. Transgenic plants accumulate toxic levels of iron. Gene complements yeast iron uptake mutants.
HORVU.MOREX.r3.4HG0347780	1.27974	Up	Major facilitator superfamily protein	-	-
HORVU.MOREX.r3.1HG0042780	1.28971	Up	Ribosome-recycling factor	-	-
HORVU.MOREX.r3.4HG0367130	1.29883	Up	Retrotransposon protein, putative, unclassified	-	-
HORVU.MOREX.r3.6HG0566810	1.30494	Up	Serine/threonine-protein phosphatase 7 long form-like protein	AT2G04865	Encodes a nuclear localized aminotransferase-like protein containing a plant mobile domain. The mRNA is cell-to-cell mobile.
HORVU.MOREX.r3.1HG0068850	1.30517	Up	Nucleotide-diphospho-sugar transferases superfamily protein	-	-
HORVU.MOREX.r3.5HG0535120	1.31766	Up	Aspartic proteinase nepenthesin-1	AT1G01300	Eukaryotic aspartyl protease family protein;(source:Araport11)
HORVU.MOREX.r3.1HG0044330	1.32016	Up	F-box protein, putative (DUF295)	-	-
HORVU.MOREX.r3.4HG0399240	1.38006	Up	Homeobox protein, putative	AT2G18550	Encodes a homeodomain leucine zipper class I (HD-Zip I) protein.
HORVU.MOREX.r3.7HG0649540	1.38231	Up	Early nodulin 93	-	-
HORVU.MOREX.r3.2HG0211700	1.38245	Up	Amine oxidase family protein	AT1G65840	encodes a peroxisomal polyamine oxidase, involved in the back-conversion polyamine degradation pathway. Among the five polyamine oxidases in the Arabidopsis genome, PAO4 is the major isoform in root peroxisomes. The mRNA is cell-to-cell mobile.
HORVU.MOREX.r3.4HG0389980	1.38882	Up	calpain-type cysteine protease family	-	-
HORVU.MOREX.r3.5HG0439410	1.40567	Up	jacalin lectin family protein	-	-
HORVU.MOREX.r3.7HG0732510	1.43318	Up	glucan synthase-like 7	-	-
HORVU.MOREX.r3.2HG0184360	1.457	Up	Peroxisomal membrane protein 11 homolog	AT3G47430	member of the peroxin11 (PEX11) gene family, located on the peroxisome membrane, controls peroxisome proliferation. The mRNA is cell-to-cell mobile.
HORVU.MOREX.r3.2HG0131140	1.52858	Up	cellulose synthase-like A3	-	-
HORVU.MOREX.r3.7HG0707350	1.53005	Up	ubiquitin-conjugating enzyme 37	-	-
HORVU.MOREX.r3.7HG0717180	1.56617	Up	Zinc transporter	AT1G60960	Encodes a plasma membrane localized zinc/iron transporter.
HORVU.MOREX.r3.5HG0425170	1.59347	Up	Inositol-tetrakisphosphate 1-kinase	-	-
HORVU.MOREX.r3.7HG0688290	1.62539	Up	DNA mismatch repair protein MutS	-	-
HORVU.MOREX.r3.6HG0596750	1.63564	Up	Senescence regulator	AT5G03230	senescence regulator (Protein of unknown function, DUF584);(source:Araport11)
HORVU.MOREX.r3.5HG0521560	1.6562	Up	Prolyl 4-hydroxylase alpha subunit, putative	AT3G28480	Oxoglutarate/iron-dependent oxygenase;(source:Araport11)
HORVU.MOREX.r3.5HG0527570	1.67185	Up	UDP-glycosyltransferase	AT3G11340	Encodes a uridine diphosphate-dependent glucosyltransferase that conjugates isoleucic acid and modulates plant defense via glucosylation of N-hydroxypipecolic acid.
HORVU.MOREX.r3.4HG0335960	1.75072	Up	Haloacid dehalogenase-like hydrolase	AT2G32150	Encodes a xanthosine monophosphate (XMP)phosphatase. Dephosphorylates XMP to xanthosine as an initial step in purine nucleotide catabolism.
HORVU.MOREX.r3.1HG0052780	1.76743	Up	Ganglioside-induced differentiation-associated protein 2	-	-
HORVU.MOREX.r3.2HG0158120	1.87688	Up	Plant/T7H20-70 protein	AT5G02020	Encodes a protein involved in salt tolerance, names SIS (Salt Induced Serine rich).
HORVU.MOREX.r3.5HG0465890	1.91478	Up	Asparagine synthetase	AT3G47340	encodes a glutamine-dependent asparagine synthetase, the predicted ASN1 peptide contains a purF-type glutamine-binding domain, and is expressed predominantly in shoot tissues, where light has a negative effect on its mRNA accumulation. Expression is induced within 3 hours of dark treatment, in senescing leaves and treatment with exogenous photosynthesis inhibitor. Induction of gene expression was…
HORVU.MOREX.r3.7HG0690990	2.06481	Up	Alpha/beta-hydrolase superfamily protein	AT4G25770	alpha/beta-Hydrolases superfamily protein;(source:Araport11)
HORVU.MOREX.r3.7HG0688580	2.17883	Up	S-acyltransferase	AT3G22180	DHHC-type zinc finger family protein;(source:Araport11)
HORVU.MOREX.r3.5HG0433130	2.23468	Up	Calmodulin	AT3G22930	Encodes a calmodulin-like protein.
HORVU.MOREX.r3.4HG0344730	2.42155	Up	Protein NRT1/ PTR FAMILY 1.1	AT1G33440	Major facilitator superfamily protein;(source:Araport11)
HORVU.MOREX.r3.7HG0705190	2.46766	Up	Fructokinase-2	AT4G10260	Encodes a member of the fructokinase gene family. Nomenclature according to Riggs 2017 has been adopted for the family by the community (personal communication, Boernke, Callis, Granot, Boernke, and Smeekens).
HORVU.MOREX.r3.3HG0304660	2.61115	Up	Ceramide glucosyltransferase	AT2G19880	Encodes Glucosylceramide synthase (GCS) which catalyzes the final step in glucosylceramide (GlcCer) synthesis by transferring a glucosyl residue from UDP-Glc to the ceramide backbone.
HORVU.MOREX.r3.2HG0144810	2.67973	Up	Rho gtpase-activating protein	AT5G61530	small G protein family protein / RhoGAP family protein;(source:Araport11)
HORVU.MOREX.r3.2HG0144810	2.67973	Up	Rho gtpase-activating protein	AT5G61530	small G protein family protein / RhoGAP family protein;(source:Araport11)
HORVU.MOREX.r3.2HG0144810	2.67973	Up	Rho gtpase-activating protein	AT5G61530	small G protein family protein / RhoGAP family protein;(source:Araport11)
HORVU.MOREX.r3.3HG0260270	2.80977	Up	Dentin sialophosphoprotein-related, putative isoform 1	AT3G54500	Member of a small family (4 proteins) in Arabidopsis that have some overlap in function. LNK2 along with LNK1 functions in the integration of light signaling and circadian clock. It is regulated by the clock TOC1 complex. Functions as a transcriptional coactivator.
HORVU.MOREX.r3.2HG0105680	3.88676	Up	Pyridoxamine 5-phosphate oxidase family protein	-	-
HORVU.MOREX.r3.2HG0184840	5.02862	Up	GATA transcription factor	AT5G25830	Encodes a member of the GATA factor family of zinc finger transcription factors.
HORVU.MOREX.r3.2HG0200390	11.3308	Up	Beta-fructofuranosidase, insoluble isoenzyme 1	AT1G55120	Encodes a protein with fructan exohydrolase (FEH) activity acting on levan-type fructans (6-FEH, levanase). The enzyme does not have invertase activity.
