# Supplementary material for: COMPOSITUM 2/ WHEAT FRIZZY PANICLE dosage dependently regulates inflorescence and root architecture in Triticeae cereals
Source: Plant J. 2026 Jul 23;127(2):e71040. doi: 10.1111/tpj.71040 (PMC13394734; doi:10.1111/tpj.71040)
Supplement: Supplementary file 1 — Figure S1. Spike meristem developmental time course of rtt1.a mutant. Figure S2. WGS mapping of RTT1.b and rtt1.a reads. Figure S3. Spike phenotypes of new compositum 2 mutant alleles. Figure S4. Allelism analysis of rattail 1.a and compositum 2.g. Figure S5. Expression patterns of SHORT VEGETATIVE PHASE, SQUAMOSA, and SEPALLATA MADS box genes in RTT1.b and rtt1.a. Figure S6. Generic cloning vector pNB38 (GenBank‐ID OR479081). Figure S7. Genotypic analyses and documentation of WFZP primary mutants. Figure S8. Sanger chromatograms of all mutated and inherited WFZP mutant alleles. Figure S9. Measured and normalized parameters of plant phenotyping of WFZP mutants growing under field‐like conditions. Figure S10. Automatic phenotyping of root and shoot growth of WFZP mutants. Figure S11. Disrupted AP2/ERF domains. Figure S12. Bowman and rattail 1 COM2 AP2/ERF domains predicted in the presence of DNA with AlphaFold3. Figure S13. Electrostatic surface distribution of COM2 AP2/ERF domains of Bowman and rattail 1. Figure S14. Arginine hydrogen bonds during molecular dynamics simulation. Figure S15. CU sequence repeats in 3′ UTR of COM2 and WFZP. Figure S16. Spike and plant architecture related traits in RTT1.b and rtt1.a. Figure S17. Coding sequences of WFZP homoeoalleles. Figure S18. Root expression of WFZP homoeoalleles. Table S1. Germplasm screened for rtt1 segregation analysis. Table S2. Oligonucleotides and vectors used. Table S3. SNP and deletion mapping in rtt1.a and RTT1.b based on WGS (extra file). Table S4. irregular spike mutants with spike branching screened for identifying mutations in COM2. Table S5. Differentially expressed genes in the rtt1 mutant (extra file). Table S6. FIMO motif scanning in rtt1‐dependently up‐ and down‐regulated genes (extra file). Table S7. XSTREME motif enrichment in rtt1‐dependently up‐ and down‐regulated genes (extra file). Table S8. Off‐target analyses in wheat. Table S9. Genotyping of primary WFZP mutants and their progeny. Table S1 [file TPJ-127-0-s002.zip › tpj71040-sup-0006-Table S6.xlsx]

## Sheet: Tabelle1
Table S6. FIMO motif scanning data in rtt1-dependently up- and down-regulated genes
Motif	Promoter searched	start	stop	strand	p-value	q-value	matched motif seq.	Morex .v3 annotation	Regulation_rtt
GCCGCC	HORVU.MOREX.r3.1HG0042780	40	45	+	0.000263	0.221	GCCGCC	Ribosome-recycling factor	Up
GCCGCC	HORVU.MOREX.r3.1HG0042780	72	77	+	0.000263	0.221	GCCGCC	Ribosome-recycling factor	Up
GCCGCC	HORVU.MOREX.r3.1HG0042780	886	891	+	0.000263	0.221	GCCGCC	Ribosome-recycling factor	Up
GCCGCC	HORVU.MOREX.r3.1HG0042780	906	911	+	0.000263	0.221	GCCGCC	Ribosome-recycling factor	Up
GCCGCC	HORVU.MOREX.r3.1HG0042780	938	943	+	0.000263	0.221	GCCGCC	Ribosome-recycling factor	Up
GCCGCC	HORVU.MOREX.r3.1HG0042780	1107	1112	+	0.000263	0.221	GCCGCC	Ribosome-recycling factor	Up
GCCGCC	HORVU.MOREX.r3.1HG0044330	661	666	+	0.000263	0.221	GCCGCC	F-box protein, putative (DUF295)	Up
GCCGCC	HORVU.MOREX.r3.1HG0052780	193	198	-	0.000263	0.221	GCCGCC	Ganglioside-induced differentiation-associated protein 2	Up
GCCGCC	HORVU.MOREX.r3.1HG0052780	260	265	-	0.000263	0.221	GCCGCC	Ganglioside-induced differentiation-associated protein 2	Up
GCCGCC	HORVU.MOREX.r3.1HG0052780	263	268	-	0.000263	0.221	GCCGCC	Ganglioside-induced differentiation-associated protein 2	Up
GCCGCC	HORVU.MOREX.r3.1HG0076340	863	868	-	0.000263	0.221	GCCGCC	Beige/BEACH and WD40 domain-containing protein	Up
GCCGCC	HORVU.MOREX.r3.1HG0076340	1022	1027	-	0.000263	0.221	GCCGCC	Beige/BEACH and WD40 domain-containing protein	Up
GCCGCC	HORVU.MOREX.r3.1HG0076340	1037	1042	-	0.000263	0.221	GCCGCC	Beige/BEACH and WD40 domain-containing protein	Up
GCCGCC	HORVU.MOREX.r3.1HG0076340	1040	1045	-	0.000263	0.221	GCCGCC	Beige/BEACH and WD40 domain-containing protein	Up
GCCGCC	HORVU.MOREX.r3.1HG0091730	496	501	-	0.000263	0.221	GCCGCC	Phosphoribosylglycinamide formyltransferase	Up
GCCGCC	HORVU.MOREX.r3.1HG0091730	499	504	-	0.000263	0.221	GCCGCC	Phosphoribosylglycinamide formyltransferase	Up
GCCGCC	HORVU.MOREX.r3.1HG0091730	502	507	-	0.000263	0.221	GCCGCC	Phosphoribosylglycinamide formyltransferase	Up
GCCGCC	HORVU.MOREX.r3.1HG0091730	555	560	-	0.000263	0.221	GCCGCC	Phosphoribosylglycinamide formyltransferase	Up
GCCGCC	HORVU.MOREX.r3.1HG0091730	619	624	-	0.000263	0.221	GCCGCC	Phosphoribosylglycinamide formyltransferase	Up
GCCGCC	HORVU.MOREX.r3.1HG0091730	957	962	+	0.000263	0.221	GCCGCC	Phosphoribosylglycinamide formyltransferase	Up
GCCGCC	HORVU.MOREX.r3.1HG0091730	1045	1050	-	0.000263	0.221	GCCGCC	Phosphoribosylglycinamide formyltransferase	Up
GCCGCC	HORVU.MOREX.r3.1HG0091730	1067	1072	-	0.000263	0.221	GCCGCC	Phosphoribosylglycinamide formyltransferase	Up
GCCGCC	HORVU.MOREX.r3.1HG0091730	1070	1075	-	0.000263	0.221	GCCGCC	Phosphoribosylglycinamide formyltransferase	Up
GCCGCC	HORVU.MOREX.r3.1HG0091730	1073	1078	-	0.000263	0.221	GCCGCC	Phosphoribosylglycinamide formyltransferase	Up
GCCGCC	HORVU.MOREX.r3.1HG0091730	1089	1094	-	0.000263	0.221	GCCGCC	Phosphoribosylglycinamide formyltransferase	Up
GCCGCC	HORVU.MOREX.r3.1HG0091730	1121	1126	-	0.000263	0.221	GCCGCC	Phosphoribosylglycinamide formyltransferase	Up
GCCGCC	HORVU.MOREX.r3.1HG0091730	1196	1201	+	0.000263	0.221	GCCGCC	Phosphoribosylglycinamide formyltransferase	Up
GCCGCC	HORVU.MOREX.r3.1HG0091730	1199	1204	+	0.000263	0.221	GCCGCC	Phosphoribosylglycinamide formyltransferase	Up
GCCGCC	HORVU.MOREX.r3.1HG0091730	1208	1213	-	0.000263	0.221	GCCGCC	Phosphoribosylglycinamide formyltransferase	Up
GCCGCC	HORVU.MOREX.r3.2HG0099640	1512	1517	-	0.000263	0.221	GCCGCC	Glycosyltransferase	Up
GCCGCC	HORVU.MOREX.r3.2HG0099640	1661	1666	+	0.000263	0.221	GCCGCC	Glycosyltransferase	Up
GCCGCC	HORVU.MOREX.r3.2HG0105680	135	140	-	0.000263	0.221	GCCGCC	Pyridoxamine 5-phosphate oxidase family protein	Up
GCCGCC	HORVU.MOREX.r3.2HG0105680	138	143	-	0.000263	0.221	GCCGCC	Pyridoxamine 5-phosphate oxidase family protein	Up
GCCGCC	HORVU.MOREX.r3.2HG0105680	141	146	-	0.000263	0.221	GCCGCC	Pyridoxamine 5-phosphate oxidase family protein	Up
GCCGCC	HORVU.MOREX.r3.2HG0105680	235	240	-	0.000263	0.221	GCCGCC	Pyridoxamine 5-phosphate oxidase family protein	Up
GCCGCC	HORVU.MOREX.r3.2HG0105680	1289	1294	-	0.000263	0.221	GCCGCC	Pyridoxamine 5-phosphate oxidase family protein	Up
GCCGCC	HORVU.MOREX.r3.2HG0110550	1653	1658	+	0.000263	0.221	GCCGCC	Transducin family protein / WD-40 repeat family protein	Up
GCCGCC	HORVU.MOREX.r3.2HG0128610	321	326	+	0.000263	0.221	GCCGCC	Retrovirus-related Pol polyprotein from transposon TNT 1-94	Up
GCCGCC	HORVU.MOREX.r3.2HG0128610	1614	1619	+	0.000263	0.221	GCCGCC	Retrovirus-related Pol polyprotein from transposon TNT 1-94	Up
GCCGCC	HORVU.MOREX.r3.2HG0128610	1617	1622	+	0.000263	0.221	GCCGCC	Retrovirus-related Pol polyprotein from transposon TNT 1-94	Up
GCCGCC	HORVU.MOREX.r3.2HG0128610	1625	1630	-	0.000263	0.221	GCCGCC	Retrovirus-related Pol polyprotein from transposon TNT 1-94	Up
GCCGCC	HORVU.MOREX.r3.2HG0131140	1262	1267	-	0.000263	0.221	GCCGCC	cellulose synthase-like A3	Up
GCCGCC	HORVU.MOREX.r3.2HG0144810	396	401	-	0.000263	0.221	GCCGCC	Rho gtpase-activating protein	Up
GCCGCC	HORVU.MOREX.r3.2HG0144810	651	656	-	0.000263	0.221	GCCGCC	Rho gtpase-activating protein	Up
GCCGCC	HORVU.MOREX.r3.2HG0144810	689	694	+	0.000263	0.221	GCCGCC	Rho gtpase-activating protein	Up
GCCGCC	HORVU.MOREX.r3.2HG0144810	892	897	-	0.000263	0.221	GCCGCC	Rho gtpase-activating protein	Up
GCCGCC	HORVU.MOREX.r3.2HG0144810	957	962	-	0.000263	0.221	GCCGCC	Rho gtpase-activating protein	Up
GCCGCC	HORVU.MOREX.r3.2HG0144810	1654	1659	-	0.000263	0.221	GCCGCC	Rho gtpase-activating protein	Up
GCCGCC	HORVU.MOREX.r3.2HG0158120	721	726	-	0.000263	0.221	GCCGCC	Plant/T7H20-70 protein	Up
GCCGCC	HORVU.MOREX.r3.2HG0163800	1542	1547	+	0.000263	0.221	GCCGCC	trehalose-6-phosphatase synthase S4	Up
GCCGCC	HORVU.MOREX.r3.2HG0164020	573	578	+	0.000263	0.221	GCCGCC	E3 ubiquitin protein ligase drip2	Up
GCCGCC	HORVU.MOREX.r3.2HG0164020	630	635	-	0.000263	0.221	GCCGCC	E3 ubiquitin protein ligase drip2	Up
GCCGCC	HORVU.MOREX.r3.2HG0184360	24	29	-	0.000263	0.221	GCCGCC	Peroxisomal membrane protein 11 homolog	Up
GCCGCC	HORVU.MOREX.r3.2HG0184360	1046	1051	-	0.000263	0.221	GCCGCC	Peroxisomal membrane protein 11 homolog	Up
GCCGCC	HORVU.MOREX.r3.2HG0184360	1565	1570	+	0.000263	0.221	GCCGCC	Peroxisomal membrane protein 11 homolog	Up
GCCGCC	HORVU.MOREX.r3.2HG0184360	1585	1590	+	0.000263	0.221	GCCGCC	Peroxisomal membrane protein 11 homolog	Up
GCCGCC	HORVU.MOREX.r3.2HG0184360	1695	1700	-	0.000263	0.221	GCCGCC	Peroxisomal membrane protein 11 homolog	Up
GCCGCC	HORVU.MOREX.r3.2HG0184840	902	907	-	0.000263	0.221	GCCGCC	GATA transcription factor	Up
GCCGCC	HORVU.MOREX.r3.2HG0184840	1647	1652	+	0.000263	0.221	GCCGCC	GATA transcription factor	Up
GCCGCC	HORVU.MOREX.r3.2HG0184840	1659	1664	+	0.000263	0.221	GCCGCC	GATA transcription factor	Up
GCCGCC	HORVU.MOREX.r3.2HG0184840	1662	1667	+	0.000263	0.221	GCCGCC	GATA transcription factor	Up
GCCGCC	HORVU.MOREX.r3.2HG0184840	1665	1670	+	0.000263	0.221	GCCGCC	GATA transcription factor	Up
GCCGCC	HORVU.MOREX.r3.2HG0209010	259	264	-	0.000263	0.221	GCCGCC	NA	Up
GCCGCC	HORVU.MOREX.r3.2HG0209010	322	327	+	0.000263	0.221	GCCGCC	NA	Up
GCCGCC	HORVU.MOREX.r3.2HG0211700	65	70	+	0.000263	0.221	GCCGCC	Amine oxidase family protein	Up
GCCGCC	HORVU.MOREX.r3.3HG0233950	1161	1166	+	0.000263	0.221	GCCGCC	NADH dehydrogenase [ubiquinone] 1 alpha subcomplex subunit 12	Up
GCCGCC	HORVU.MOREX.r3.3HG0233950	1202	1207	-	0.000263	0.221	GCCGCC	NADH dehydrogenase [ubiquinone] 1 alpha subcomplex subunit 12	Up
GCCGCC	HORVU.MOREX.r3.3HG0233950	1205	1210	-	0.000263	0.221	GCCGCC	NADH dehydrogenase [ubiquinone] 1 alpha subcomplex subunit 12	Up
GCCGCC	HORVU.MOREX.r3.3HG0233950	1425	1430	-	0.000263	0.221	GCCGCC	NADH dehydrogenase [ubiquinone] 1 alpha subcomplex subunit 12	Up
GCCGCC	HORVU.MOREX.r3.3HG0233950	1428	1433	-	0.000263	0.221	GCCGCC	NADH dehydrogenase [ubiquinone] 1 alpha subcomplex subunit 12	Up
GCCGCC	HORVU.MOREX.r3.3HG0233950	1469	1474	-	0.000263	0.221	GCCGCC	NADH dehydrogenase [ubiquinone] 1 alpha subcomplex subunit 12	Up
GCCGCC	HORVU.MOREX.r3.3HG0233950	1488	1493	-	0.000263	0.221	GCCGCC	NADH dehydrogenase [ubiquinone] 1 alpha subcomplex subunit 12	Up
GCCGCC	HORVU.MOREX.r3.3HG0235720	51	56	-	0.000263	0.221	GCCGCC	FMN-dependent NADPH-azoreductase	Up
GCCGCC	HORVU.MOREX.r3.3HG0273500	968	973	-	0.000263	0.221	GCCGCC	WRKY transcription factor, putative	Up
GCCGCC	HORVU.MOREX.r3.3HG0273500	1115	1120	+	0.000263	0.221	GCCGCC	WRKY transcription factor, putative	Up
GCCGCC	HORVU.MOREX.r3.3HG0282790	804	809	-	0.000263	0.221	GCCGCC	SWAP (Suppressor-of-White-APricot)/surp domain-containing protein	Up
GCCGCC	HORVU.MOREX.r3.3HG0282790	830	835	+	0.000263	0.221	GCCGCC	SWAP (Suppressor-of-White-APricot)/surp domain-containing protein	Up
GCCGCC	HORVU.MOREX.r3.3HG0282790	1594	1599	+	0.000263	0.221	GCCGCC	SWAP (Suppressor-of-White-APricot)/surp domain-containing protein	Up
GCCGCC	HORVU.MOREX.r3.3HG0289840	72	77	-	0.000263	0.221	GCCGCC	Potassium channel	Up
GCCGCC	HORVU.MOREX.r3.3HG0289840	120	125	+	0.000263	0.221	GCCGCC	Potassium channel	Up
GCCGCC	HORVU.MOREX.r3.3HG0289840	468	473	+	0.000263	0.221	GCCGCC	Potassium channel	Up
GCCGCC	HORVU.MOREX.r3.4HG0333320	35	40	-	0.000263	0.221	GCCGCC	SAUR-like auxin-responsive protein family	Up
GCCGCC	HORVU.MOREX.r3.4HG0333320	66	71	+	0.000263	0.221	GCCGCC	SAUR-like auxin-responsive protein family	Up
GCCGCC	HORVU.MOREX.r3.4HG0333320	136	141	+	0.000263	0.221	GCCGCC	SAUR-like auxin-responsive protein family	Up
GCCGCC	HORVU.MOREX.r3.4HG0335960	318	323	-	0.000263	0.221	GCCGCC	Haloacid dehalogenase-like hydrolase	Up
GCCGCC	HORVU.MOREX.r3.4HG0347780	236	241	+	0.000263	0.221	GCCGCC	Major facilitator superfamily protein	Up
GCCGCC	HORVU.MOREX.r3.4HG0347780	434	439	+	0.000263	0.221	GCCGCC	Major facilitator superfamily protein	Up
GCCGCC	HORVU.MOREX.r3.4HG0347780	549	554	+	0.000263	0.221	GCCGCC	Major facilitator superfamily protein	Up
GCCGCC	HORVU.MOREX.r3.4HG0347780	671	676	+	0.000263	0.221	GCCGCC	Major facilitator superfamily protein	Up
GCCGCC	HORVU.MOREX.r3.4HG0347780	917	922	+	0.000263	0.221	GCCGCC	Major facilitator superfamily protein	Up
GCCGCC	HORVU.MOREX.r3.4HG0358700	116	121	+	0.000263	0.221	GCCGCC	Myosin heavy chain-like protein	Up
GCCGCC	HORVU.MOREX.r3.4HG0358700	127	132	+	0.000263	0.221	GCCGCC	Myosin heavy chain-like protein	Up
GCCGCC	HORVU.MOREX.r3.4HG0358700	500	505	+	0.000263	0.221	GCCGCC	Myosin heavy chain-like protein	Up
GCCGCC	HORVU.MOREX.r3.4HG0358700	503	508	+	0.000263	0.221	GCCGCC	Myosin heavy chain-like protein	Up
GCCGCC	HORVU.MOREX.r3.4HG0358700	668	673	-	0.000263	0.221	GCCGCC	Myosin heavy chain-like protein	Up
GCCGCC	HORVU.MOREX.r3.4HG0358700	1033	1038	+	0.000263	0.221	GCCGCC	Myosin heavy chain-like protein	Up
GCCGCC	HORVU.MOREX.r3.4HG0358700	1318	1323	+	0.000263	0.221	GCCGCC	Myosin heavy chain-like protein	Up
GCCGCC	HORVU.MOREX.r3.4HG0382720	1151	1156	-	0.000263	0.221	GCCGCC	Universal stress protein family protein, expressed	Up
GCCGCC	HORVU.MOREX.r3.4HG0382720	1202	1207	+	0.000263	0.221	GCCGCC	Universal stress protein family protein, expressed	Up
GCCGCC	HORVU.MOREX.r3.4HG0399240	1672	1677	-	0.000263	0.221	GCCGCC	Homeobox protein, putative	Up
GCCGCC	HORVU.MOREX.r3.5HG0433130	694	699	+	0.000263	0.221	GCCGCC	Calmodulin	Up
GCCGCC	HORVU.MOREX.r3.5HG0439410	1172	1177	-	0.000263	0.221	GCCGCC	jacalin lectin family protein	Up
GCCGCC	HORVU.MOREX.r3.5HG0439410	1279	1284	+	0.000263	0.221	GCCGCC	jacalin lectin family protein	Up
GCCGCC	HORVU.MOREX.r3.5HG0465890	24	29	-	0.000263	0.221	GCCGCC	Asparagine synthetase	Up
GCCGCC	HORVU.MOREX.r3.5HG0465890	32	37	-	0.000263	0.221	GCCGCC	Asparagine synthetase	Up
GCCGCC	HORVU.MOREX.r3.5HG0484270	1267	1272	+	0.000263	0.221	GCCGCC	Gibberellin-regulated family protein	Up
GCCGCC	HORVU.MOREX.r3.5HG0492820	1644	1649	+	0.000263	0.221	GCCGCC	V(D)J recombination-activating protein 1	Up
GCCGCC	HORVU.MOREX.r3.5HG0505720	210	215	+	0.000263	0.221	GCCGCC	Receptor-like protein kinase	Up
GCCGCC	HORVU.MOREX.r3.5HG0505720	736	741	+	0.000263	0.221	GCCGCC	Receptor-like protein kinase	Up
GCCGCC	HORVU.MOREX.r3.5HG0505720	1423	1428	+	0.000263	0.221	GCCGCC	Receptor-like protein kinase	Up
GCCGCC	HORVU.MOREX.r3.5HG0505720	1587	1592	-	0.000263	0.221	GCCGCC	Receptor-like protein kinase	Up
GCCGCC	HORVU.MOREX.r3.5HG0520100	1315	1320	-	0.000263	0.221	GCCGCC	TPX2 (Targeting protein for Xklp2) family protein	Up
GCCGCC	HORVU.MOREX.r3.5HG0520100	1498	1503	+	0.000263	0.221	GCCGCC	TPX2 (Targeting protein for Xklp2) family protein	Up
GCCGCC	HORVU.MOREX.r3.5HG0520100	1501	1506	+	0.000263	0.221	GCCGCC	TPX2 (Targeting protein for Xklp2) family protein	Up
GCCGCC	HORVU.MOREX.r3.5HG0520100	1515	1520	+	0.000263	0.221	GCCGCC	TPX2 (Targeting protein for Xklp2) family protein	Up
GCCGCC	HORVU.MOREX.r3.5HG0520100	1534	1539	+	0.000263	0.221	GCCGCC	TPX2 (Targeting protein for Xklp2) family protein	Up
GCCGCC	HORVU.MOREX.r3.5HG0520100	1642	1647	+	0.000263	0.221	GCCGCC	TPX2 (Targeting protein for Xklp2) family protein	Up
GCCGCC	HORVU.MOREX.r3.5HG0521560	111	116	-	0.000263	0.221	GCCGCC	Prolyl 4-hydroxylase alpha subunit, putative	Up
GCCGCC	HORVU.MOREX.r3.5HG0521560	114	119	-	0.000263	0.221	GCCGCC	Prolyl 4-hydroxylase alpha subunit, putative	Up
GCCGCC	HORVU.MOREX.r3.5HG0521560	141	146	-	0.000263	0.221	GCCGCC	Prolyl 4-hydroxylase alpha subunit, putative	Up
GCCGCC	HORVU.MOREX.r3.5HG0521560	166	171	-	0.000263	0.221	GCCGCC	Prolyl 4-hydroxylase alpha subunit, putative	Up
GCCGCC	HORVU.MOREX.r3.5HG0521560	321	326	+	0.000263	0.221	GCCGCC	Prolyl 4-hydroxylase alpha subunit, putative	Up
GCCGCC	HORVU.MOREX.r3.5HG0527570	1168	1173	-	0.000263	0.221	GCCGCC	UDP-glycosyltransferase	Up
GCCGCC	HORVU.MOREX.r3.6HG0566810	107	112	+	0.000263	0.221	GCCGCC	Serine/threonine-protein phosphatase 7 long form-like protein	Up
GCCGCC	HORVU.MOREX.r3.6HG0566810	898	903	+	0.000263	0.221	GCCGCC	Serine/threonine-protein phosphatase 7 long form-like protein	Up
GCCGCC	HORVU.MOREX.r3.6HG0566810	901	906	+	0.000263	0.221	GCCGCC	Serine/threonine-protein phosphatase 7 long form-like protein	Up
GCCGCC	HORVU.MOREX.r3.6HG0566810	1342	1347	+	0.000263	0.221	GCCGCC	Serine/threonine-protein phosphatase 7 long form-like protein	Up
GCCGCC	HORVU.MOREX.r3.6HG0592860	1654	1659	-	0.000263	0.221	GCCGCC	U-box domain-containing protein	Up
GCCGCC	HORVU.MOREX.r3.6HG0614370	310	315	+	0.000263	0.221	GCCGCC	Trehalose 6-phosphate phosphatase	Up
GCCGCC	HORVU.MOREX.r3.6HG0614370	1020	1025	-	0.000263	0.221	GCCGCC	Trehalose 6-phosphate phosphatase	Up
GCCGCC	HORVU.MOREX.r3.6HG0614370	1037	1042	-	0.000263	0.221	GCCGCC	Trehalose 6-phosphate phosphatase	Up
GCCGCC	HORVU.MOREX.r3.6HG0614370	1146	1151	-	0.000263	0.221	GCCGCC	Trehalose 6-phosphate phosphatase	Up
GCCGCC	HORVU.MOREX.r3.6HG0614370	1291	1296	-	0.000263	0.221	GCCGCC	Trehalose 6-phosphate phosphatase	Up
GCCGCC	HORVU.MOREX.r3.6HG0614370	1570	1575	-	0.000263	0.221	GCCGCC	Trehalose 6-phosphate phosphatase	Up
GCCGCC	HORVU.MOREX.r3.6HG0618640	96	101	-	0.000263	0.221	GCCGCC	1-aminocyclopropane-1-carboxylate oxidase	Up
GCCGCC	HORVU.MOREX.r3.7HG0649540	546	551	+	0.000263	0.221	GCCGCC	Early nodulin 93	Up
GCCGCC	HORVU.MOREX.r3.7HG0649540	597	602	-	0.000263	0.221	GCCGCC	Early nodulin 93	Up
GCCGCC	HORVU.MOREX.r3.7HG0649540	662	667	-	0.000263	0.221	GCCGCC	Early nodulin 93	Up
GCCGCC	HORVU.MOREX.r3.7HG0649540	665	670	-	0.000263	0.221	GCCGCC	Early nodulin 93	Up
GCCGCC	HORVU.MOREX.r3.7HG0649540	709	714	+	0.000263	0.221	GCCGCC	Early nodulin 93	Up
GCCGCC	HORVU.MOREX.r3.7HG0649540	734	739	-	0.000263	0.221	GCCGCC	Early nodulin 93	Up
GCCGCC	HORVU.MOREX.r3.7HG0649540	848	853	-	0.000263	0.221	GCCGCC	Early nodulin 93	Up
GCCGCC	HORVU.MOREX.r3.7HG0649540	894	899	-	0.000263	0.221	GCCGCC	Early nodulin 93	Up
GCCGCC	HORVU.MOREX.r3.7HG0649540	1348	1353	+	0.000263	0.221	GCCGCC	Early nodulin 93	Up
GCCGCC	HORVU.MOREX.r3.7HG0653510	70	75	-	0.000263	0.221	GCCGCC	Pleckstrin domain-containing family M member 3	Up
GCCGCC	HORVU.MOREX.r3.7HG0653510	492	497	+	0.000263	0.221	GCCGCC	Pleckstrin domain-containing family M member 3	Up
GCCGCC	HORVU.MOREX.r3.7HG0653510	815	820	-	0.000263	0.221	GCCGCC	Pleckstrin domain-containing family M member 3	Up
GCCGCC	HORVU.MOREX.r3.7HG0653510	906	911	-	0.000263	0.221	GCCGCC	Pleckstrin domain-containing family M member 3	Up
GCCGCC	HORVU.MOREX.r3.7HG0653510	954	959	-	0.000263	0.221	GCCGCC	Pleckstrin domain-containing family M member 3	Up
GCCGCC	HORVU.MOREX.r3.7HG0653510	957	962	-	0.000263	0.221	GCCGCC	Pleckstrin domain-containing family M member 3	Up
GCCGCC	HORVU.MOREX.r3.7HG0653510	960	965	-	0.000263	0.221	GCCGCC	Pleckstrin domain-containing family M member 3	Up
GCCGCC	HORVU.MOREX.r3.7HG0653510	1013	1018	-	0.000263	0.221	GCCGCC	Pleckstrin domain-containing family M member 3	Up
GCCGCC	HORVU.MOREX.r3.7HG0653510	1016	1021	-	0.000263	0.221	GCCGCC	Pleckstrin domain-containing family M member 3	Up
GCCGCC	HORVU.MOREX.r3.7HG0653510	1040	1045	-	0.000263	0.221	GCCGCC	Pleckstrin domain-containing family M member 3	Up
GCCGCC	HORVU.MOREX.r3.7HG0653510	1491	1496	+	0.000263	0.221	GCCGCC	Pleckstrin domain-containing family M member 3	Up
GCCGCC	HORVU.MOREX.r3.7HG0653510	1494	1499	+	0.000263	0.221	GCCGCC	Pleckstrin domain-containing family M member 3	Up
GCCGCC	HORVU.MOREX.r3.7HG0688580	615	620	+	0.000263	0.221	GCCGCC	S-acyltransferase	Up
GCCGCC	HORVU.MOREX.r3.7HG0690990	99	104	-	0.000263	0.221	GCCGCC	Alpha/beta-hydrolase superfamily protein	Up
GCCGCC	HORVU.MOREX.r3.7HG0690990	379	384	+	0.000263	0.221	GCCGCC	Alpha/beta-hydrolase superfamily protein	Up
GCCGCC	HORVU.MOREX.r3.7HG0690990	464	469	+	0.000263	0.221	GCCGCC	Alpha/beta-hydrolase superfamily protein	Up
GCCGCC	HORVU.MOREX.r3.7HG0690990	522	527	+	0.000263	0.221	GCCGCC	Alpha/beta-hydrolase superfamily protein	Up
GCCGCC	HORVU.MOREX.r3.7HG0690990	532	537	+	0.000263	0.221	GCCGCC	Alpha/beta-hydrolase superfamily protein	Up
GCCGCC	HORVU.MOREX.r3.7HG0690990	579	584	+	0.000263	0.221	GCCGCC	Alpha/beta-hydrolase superfamily protein	Up
GCCGCC	HORVU.MOREX.r3.7HG0690990	768	773	+	0.000263	0.221	GCCGCC	Alpha/beta-hydrolase superfamily protein	Up
GCCGCC	HORVU.MOREX.r3.7HG0705190	1638	1643	+	0.000263	0.221	GCCGCC	Fructokinase-2	Up
GCCGCC	HORVU.MOREX.r3.7HG0713970	35	40	-	0.000263	0.221	GCCGCC	with no lysine (K) kinase 6	Up
GCCGCC	HORVU.MOREX.r3.7HG0713970	463	468	-	0.000263	0.221	GCCGCC	with no lysine (K) kinase 6	Up
GCCGCC	HORVU.MOREX.r3.7HG0713970	1075	1080	-	0.000263	0.221	GCCGCC	with no lysine (K) kinase 6	Up
GCCGCC	HORVU.MOREX.r3.7HG0713970	1089	1094	-	0.000263	0.221	GCCGCC	with no lysine (K) kinase 6	Up
GCCGCC	HORVU.MOREX.r3.7HG0717180	335	340	+	0.000263	0.221	GCCGCC	Zinc transporter	Up
GCCGCC	HORVU.MOREX.r3.7HG0717180	338	343	+	0.000263	0.221	GCCGCC	Zinc transporter	Up
GCCGCC	HORVU.MOREX.r3.7HG0717180	592	597	+	0.000263	0.221	GCCGCC	Zinc transporter	Up
GCCGCC	HORVU.MOREX.r3.7HG0717180	612	617	-	0.000263	0.221	GCCGCC	Zinc transporter	Up
GCCGCC	HORVU.MOREX.r3.7HG0732510	417	422	-	0.000263	0.221	GCCGCC	glucan synthase-like 7	Up
GCCGCC	HORVU.MOREX.r3.7HG0735680	107	112	-	0.000263	0.221	GCCGCC	Metal transporter, putative	Up
GCCGCC	HORVU.MOREX.r3.7HG0735680	110	115	-	0.000263	0.221	GCCGCC	Metal transporter, putative	Up
GCCGCC	HORVU.MOREX.r3.7HG0735680	113	118	-	0.000263	0.221	GCCGCC	Metal transporter, putative	Up
GCCGCC	HORVU.MOREX.r3.7HG0735680	116	121	-	0.000263	0.221	GCCGCC	Metal transporter, putative	Up
GCCGCC	HORVU.MOREX.r3.7HG0735680	166	171	+	0.000263	0.221	GCCGCC	Metal transporter, putative	Up
GCCGCC	HORVU.MOREX.r3.1HG0094260	1489	1494	+	0.000263	0.378	GCCGCC	Cytokinin riboside 5'-monophosphate phosphoribohydrolase	Up
GCCGCC	HORVU.MOREX.r3.2HG0123350	1607	1612	+	0.000263	0.378	GCCGCC	Trehalose 6-phosphate phosphatase	Up
GCCGCC	HORVU.MOREX.r3.2HG0184840	903	908	-	0.000263	0.378	GCCGCC	GATA transcription factor	Up
GCCGCC	HORVU.MOREX.r3.2HG0200390	687	692	-	0.000263	0.378	GCCGCC	Beta-fructofuranosidase, insoluble isoenzyme 1	Up
GCCGCC	HORVU.MOREX.r3.2HG0200390	1033	1038	-	0.000263	0.378	GCCGCC	Beta-fructofuranosidase, insoluble isoenzyme 1	Up
GCCGCC	HORVU.MOREX.r3.2HG0200390	1234	1239	-	0.000263	0.378	GCCGCC	Beta-fructofuranosidase, insoluble isoenzyme 1	Up
GCCGCC	HORVU.MOREX.r3.3HG0319900	1902	1907	-	0.000263	0.378	GCCGCC	Ankyrin repeat domain-containing protein 1	Up
GCCGCC	HORVU.MOREX.r3.4HG0403680	1385	1390	+	0.000263	0.378	GCCGCC	Transcription factor protein	Up
GCCGCC	HORVU.MOREX.r3.5HG0502720	1315	1320	-	0.000263	0.378	GCCGCC	Cytokinin riboside 5'-monophosphate phosphoribohydrolase	Up
GCCGCC	HORVU.MOREX.r3.5HG0502720	1590	1595	-	0.000263	0.378	GCCGCC	Cytokinin riboside 5'-monophosphate phosphoribohydrolase	Up
GCCGCC	HORVU.MOREX.r3.6HG0545630	762	767	+	0.000263	0.378	GCCGCC	Histone H2A	Up
GCCGCC	HORVU.MOREX.r3.7HG0639980	1336	1341	-	0.000263	0.378	GCCGCC	Sucrose synthase	Up
GCCGCC	HORVU.MOREX.r3.7HG0670770	923	928	+	0.000263	0.378	GCCGCC	Squamosa promoter-binding-like protein	Up
GCCGCC	HORVU.MOREX.r3.7HG0670770	1029	1034	-	0.000263	0.378	GCCGCC	Squamosa promoter-binding-like protein	Up
GCCGCC	HORVU.MOREX.r3.7HG0670770	1141	1146	-	0.000263	0.378	GCCGCC	Squamosa promoter-binding-like protein	Up
GCCGCC	HORVU.MOREX.r3.7HG0670770	1762	1767	+	0.000263	0.378	GCCGCC	Squamosa promoter-binding-like protein	Up
GCCGCC	HORVU.MOREX.r3.1HG0007740	105	110	-	0.000263	0.202	GCCGCC	Trypsin inhibitor	Down
GCCGCC	HORVU.MOREX.r3.1HG0007740	1307	1312	+	0.000263	0.202	GCCGCC	Trypsin inhibitor	Down
GCCGCC	HORVU.MOREX.r3.1HG0007740	1522	1527	-	0.000263	0.202	GCCGCC	Trypsin inhibitor	Down
GCCGCC	HORVU.MOREX.r3.1HG0030200	313	318	-	0.000263	0.202	GCCGCC	DUF641 family protein	Down
GCCGCC	HORVU.MOREX.r3.1HG0030200	1594	1599	-	0.000263	0.202	GCCGCC	DUF641 family protein	Down
GCCGCC	HORVU.MOREX.r3.1HG0038750	1692	1697	-	0.000263	0.202	GCCGCC	Late embryogenesis abundant (LEA) hydroxyproline-rich glycoprotein family	Down
GCCGCC	HORVU.MOREX.r3.1HG0044470	1349	1354	-	0.000263	0.202	GCCGCC	Cytokinin oxidase/dehydrogenase	Down
GCCGCC	HORVU.MOREX.r3.1HG0044470	1373	1378	-	0.000263	0.202	GCCGCC	Cytokinin oxidase/dehydrogenase	Down
GCCGCC	HORVU.MOREX.r3.1HG0044470	1396	1401	-	0.000263	0.202	GCCGCC	Cytokinin oxidase/dehydrogenase	Down
GCCGCC	HORVU.MOREX.r3.1HG0044470	1399	1404	-	0.000263	0.202	GCCGCC	Cytokinin oxidase/dehydrogenase	Down
GCCGCC	HORVU.MOREX.r3.1HG0044470	1402	1407	-	0.000263	0.202	GCCGCC	Cytokinin oxidase/dehydrogenase	Down
GCCGCC	HORVU.MOREX.r3.1HG0044470	1420	1425	-	0.000263	0.202	GCCGCC	Cytokinin oxidase/dehydrogenase	Down
GCCGCC	HORVU.MOREX.r3.1HG0044470	1432	1437	-	0.000263	0.202	GCCGCC	Cytokinin oxidase/dehydrogenase	Down
GCCGCC	HORVU.MOREX.r3.1HG0044470	1449	1454	-	0.000263	0.202	GCCGCC	Cytokinin oxidase/dehydrogenase	Down
GCCGCC	HORVU.MOREX.r3.1HG0044470	1452	1457	-	0.000263	0.202	GCCGCC	Cytokinin oxidase/dehydrogenase	Down
GCCGCC	HORVU.MOREX.r3.1HG0044470	1467	1472	-	0.000263	0.202	GCCGCC	Cytokinin oxidase/dehydrogenase	Down
GCCGCC	HORVU.MOREX.r3.1HG0044470	1470	1475	-	0.000263	0.202	GCCGCC	Cytokinin oxidase/dehydrogenase	Down
GCCGCC	HORVU.MOREX.r3.1HG0044470	1486	1491	-	0.000263	0.202	GCCGCC	Cytokinin oxidase/dehydrogenase	Down
GCCGCC	HORVU.MOREX.r3.1HG0044470	1489	1494	-	0.000263	0.202	GCCGCC	Cytokinin oxidase/dehydrogenase	Down
GCCGCC	HORVU.MOREX.r3.1HG0044470	1504	1509	-	0.000263	0.202	GCCGCC	Cytokinin oxidase/dehydrogenase	Down
GCCGCC	HORVU.MOREX.r3.1HG0044470	1507	1512	-	0.000263	0.202	GCCGCC	Cytokinin oxidase/dehydrogenase	Down
GCCGCC	HORVU.MOREX.r3.1HG0044470	1529	1534	-	0.000263	0.202	GCCGCC	Cytokinin oxidase/dehydrogenase	Down
GCCGCC	HORVU.MOREX.r3.1HG0044470	1532	1537	-	0.000263	0.202	GCCGCC	Cytokinin oxidase/dehydrogenase	Down
GCCGCC	HORVU.MOREX.r3.1HG0044470	1550	1555	-	0.000263	0.202	GCCGCC	Cytokinin oxidase/dehydrogenase	Down
GCCGCC	HORVU.MOREX.r3.1HG0044470	1558	1563	-	0.000263	0.202	GCCGCC	Cytokinin oxidase/dehydrogenase	Down
GCCGCC	HORVU.MOREX.r3.1HG0044470	1569	1574	-	0.000263	0.202	GCCGCC	Cytokinin oxidase/dehydrogenase	Down
GCCGCC	HORVU.MOREX.r3.1HG0044470	1572	1577	-	0.000263	0.202	GCCGCC	Cytokinin oxidase/dehydrogenase	Down
GCCGCC	HORVU.MOREX.r3.1HG0049500	74	79	+	0.000263	0.202	GCCGCC	Cytochrome P450 family protein	Down
GCCGCC	HORVU.MOREX.r3.1HG0049500	1438	1443	+	0.000263	0.202	GCCGCC	Cytochrome P450 family protein	Down
GCCGCC	HORVU.MOREX.r3.1HG0049500	1441	1446	+	0.000263	0.202	GCCGCC	Cytochrome P450 family protein	Down
GCCGCC	HORVU.MOREX.r3.1HG0053610	460	465	+	0.000263	0.202	GCCGCC	Xyloglucan endotransglucosylase/hydrolase	Down
GCCGCC	HORVU.MOREX.r3.1HG0053610	514	519	+	0.000263	0.202	GCCGCC	Xyloglucan endotransglucosylase/hydrolase	Down
GCCGCC	HORVU.MOREX.r3.1HG0053610	1400	1405	-	0.000263	0.202	GCCGCC	Xyloglucan endotransglucosylase/hydrolase	Down
GCCGCC	HORVU.MOREX.r3.1HG0053610	1634	1639	+	0.000263	0.202	GCCGCC	Xyloglucan endotransglucosylase/hydrolase	Down
GCCGCC	HORVU.MOREX.r3.1HG0053610	1637	1642	+	0.000263	0.202	GCCGCC	Xyloglucan endotransglucosylase/hydrolase	Down
GCCGCC	HORVU.MOREX.r3.1HG0063430	1686	1691	-	0.000263	0.202	GCCGCC	Oxidoreductase, 2OG-Fe(II) oxygenase family protein	Down
GCCGCC	HORVU.MOREX.r3.1HG0068750	864	869	-	0.000263	0.202	GCCGCC	Ethylene-responsive transcription factor, putative	Down
GCCGCC	HORVU.MOREX.r3.1HG0068750	1133	1138	-	0.000263	0.202	GCCGCC	Ethylene-responsive transcription factor, putative	Down
GCCGCC	HORVU.MOREX.r3.1HG0068750	1166	1171	-	0.000263	0.202	GCCGCC	Ethylene-responsive transcription factor, putative	Down
GCCGCC	HORVU.MOREX.r3.1HG0068750	1508	1513	+	0.000263	0.202	GCCGCC	Ethylene-responsive transcription factor, putative	Down
GCCGCC	HORVU.MOREX.r3.1HG0068750	1525	1530	-	0.000263	0.202	GCCGCC	Ethylene-responsive transcription factor, putative	Down
GCCGCC	HORVU.MOREX.r3.1HG0071050	1004	1009	+	0.000263	0.202	GCCGCC	Expansin	Down
GCCGCC	HORVU.MOREX.r3.1HG0071050	1680	1685	-	0.000263	0.202	GCCGCC	Expansin	Down
GCCGCC	HORVU.MOREX.r3.1HG0071400	1567	1572	-	0.000263	0.202	GCCGCC	Aminotransferase like protein	Down
GCCGCC	HORVU.MOREX.r3.1HG0071400	1620	1625	+	0.000263	0.202	GCCGCC	Aminotransferase like protein	Down
GCCGCC	HORVU.MOREX.r3.1HG0071400	1632	1637	+	0.000263	0.202	GCCGCC	Aminotransferase like protein	Down
GCCGCC	HORVU.MOREX.r3.1HG0071400	1670	1675	+	0.000263	0.202	GCCGCC	Aminotransferase like protein	Down
GCCGCC	HORVU.MOREX.r3.1HG0071400	1688	1693	+	0.000263	0.202	GCCGCC	Aminotransferase like protein	Down
GCCGCC	HORVU.MOREX.r3.1HG0071400	1691	1696	+	0.000263	0.202	GCCGCC	Aminotransferase like protein	Down
GCCGCC	HORVU.MOREX.r3.1HG0073520	66	71	+	0.000263	0.202	GCCGCC	Heavy metal transport/detoxification superfamily protein	Down
GCCGCC	HORVU.MOREX.r3.1HG0073520	1302	1307	+	0.000263	0.202	GCCGCC	Heavy metal transport/detoxification superfamily protein	Down
GCCGCC	HORVU.MOREX.r3.1HG0074000	82	87	+	0.000263	0.202	GCCGCC	Adenine nucleotide alpha hydrolases-like superfamily protein	Down
GCCGCC	HORVU.MOREX.r3.1HG0074000	448	453	-	0.000263	0.202	GCCGCC	Adenine nucleotide alpha hydrolases-like superfamily protein	Down
GCCGCC	HORVU.MOREX.r3.1HG0074000	451	456	-	0.000263	0.202	GCCGCC	Adenine nucleotide alpha hydrolases-like superfamily protein	Down
GCCGCC	HORVU.MOREX.r3.1HG0074000	907	912	-	0.000263	0.202	GCCGCC	Adenine nucleotide alpha hydrolases-like superfamily protein	Down
GCCGCC	HORVU.MOREX.r3.1HG0074000	1364	1369	+	0.000263	0.202	GCCGCC	Adenine nucleotide alpha hydrolases-like superfamily protein	Down
GCCGCC	HORVU.MOREX.r3.1HG0074000	1427	1432	+	0.000263	0.202	GCCGCC	Adenine nucleotide alpha hydrolases-like superfamily protein	Down
GCCGCC	HORVU.MOREX.r3.1HG0074000	1591	1596	-	0.000263	0.202	GCCGCC	Adenine nucleotide alpha hydrolases-like superfamily protein	Down
GCCGCC	HORVU.MOREX.r3.1HG0076760	1539	1544	-	0.000263	0.202	GCCGCC	IQ domain-containing protein	Down
GCCGCC	HORVU.MOREX.r3.1HG0076760	1580	1585	+	0.000263	0.202	GCCGCC	IQ domain-containing protein	Down
GCCGCC	HORVU.MOREX.r3.1HG0077030	1354	1359	+	0.000263	0.202	GCCGCC	ATP-dependent chaperone ClpB	Down
GCCGCC	HORVU.MOREX.r3.1HG0077030	1544	1549	-	0.000263	0.202	GCCGCC	ATP-dependent chaperone ClpB	Down
GCCGCC	HORVU.MOREX.r3.1HG0077030	1556	1561	-	0.000263	0.202	GCCGCC	ATP-dependent chaperone ClpB	Down
GCCGCC	HORVU.MOREX.r3.1HG0077030	1601	1606	-	0.000263	0.202	GCCGCC	ATP-dependent chaperone ClpB	Down
GCCGCC	HORVU.MOREX.r3.1HG0077030	1604	1609	-	0.000263	0.202	GCCGCC	ATP-dependent chaperone ClpB	Down
GCCGCC	HORVU.MOREX.r3.1HG0077030	1613	1618	-	0.000263	0.202	GCCGCC	ATP-dependent chaperone ClpB	Down
GCCGCC	HORVU.MOREX.r3.1HG0077230	1664	1669	+	0.000263	0.202	GCCGCC	VQ motif-containing protein	Down
GCCGCC	HORVU.MOREX.r3.1HG0077330	57	62	+	0.000263	0.202	GCCGCC	mediator of RNA polymerase II transcription subunit	Down
GCCGCC	HORVU.MOREX.r3.1HG0077330	60	65	+	0.000263	0.202	GCCGCC	mediator of RNA polymerase II transcription subunit	Down
GCCGCC	HORVU.MOREX.r3.1HG0077330	380	385	-	0.000263	0.202	GCCGCC	mediator of RNA polymerase II transcription subunit	Down
GCCGCC	HORVU.MOREX.r3.1HG0077330	597	602	+	0.000263	0.202	GCCGCC	mediator of RNA polymerase II transcription subunit	Down
GCCGCC	HORVU.MOREX.r3.1HG0077330	1315	1320	+	0.000263	0.202	GCCGCC	mediator of RNA polymerase II transcription subunit	Down
GCCGCC	HORVU.MOREX.r3.1HG0077830	32	37	-	0.000263	0.202	GCCGCC	TCP family transcription factor containing protein	Down
GCCGCC	HORVU.MOREX.r3.1HG0080310	5	10	-	0.000263	0.202	GCCGCC	Cytokinin riboside 5'-monophosphate phosphoribohydrolase	Down
GCCGCC	HORVU.MOREX.r3.1HG0080310	28	33	-	0.000263	0.202	GCCGCC	Cytokinin riboside 5'-monophosphate phosphoribohydrolase	Down
GCCGCC	HORVU.MOREX.r3.1HG0080310	78	83	+	0.000263	0.202	GCCGCC	Cytokinin riboside 5'-monophosphate phosphoribohydrolase	Down
GCCGCC	HORVU.MOREX.r3.1HG0080310	136	141	-	0.000263	0.202	GCCGCC	Cytokinin riboside 5'-monophosphate phosphoribohydrolase	Down
GCCGCC	HORVU.MOREX.r3.1HG0080310	139	144	-	0.000263	0.202	GCCGCC	Cytokinin riboside 5'-monophosphate phosphoribohydrolase	Down
GCCGCC	HORVU.MOREX.r3.1HG0080310	142	147	-	0.000263	0.202	GCCGCC	Cytokinin riboside 5'-monophosphate phosphoribohydrolase	Down
GCCGCC	HORVU.MOREX.r3.1HG0080310	1346	1351	-	0.000263	0.202	GCCGCC	Cytokinin riboside 5'-monophosphate phosphoribohydrolase	Down
GCCGCC	HORVU.MOREX.r3.1HG0083720	338	343	-	0.000263	0.202	GCCGCC	Lipid transfer protein	Down
GCCGCC	HORVU.MOREX.r3.1HG0083720	380	385	+	0.000263	0.202	GCCGCC	Lipid transfer protein	Down
GCCGCC	HORVU.MOREX.r3.1HG0083720	390	395	+	0.000263	0.202	GCCGCC	Lipid transfer protein	Down
GCCGCC	HORVU.MOREX.r3.1HG0083720	424	429	+	0.000263	0.202	GCCGCC	Lipid transfer protein	Down
GCCGCC	HORVU.MOREX.r3.1HG0083720	434	439	+	0.000263	0.202	GCCGCC	Lipid transfer protein	Down
GCCGCC	HORVU.MOREX.r3.1HG0083720	1660	1665	-	0.000263	0.202	GCCGCC	Lipid transfer protein	Down
GCCGCC	HORVU.MOREX.r3.1HG0084890	1517	1522	+	0.000263	0.202	GCCGCC	Protein DETOXIFICATION	Down
GCCGCC	HORVU.MOREX.r3.1HG0084890	1573	1578	+	0.000263	0.202	GCCGCC	Protein DETOXIFICATION	Down
GCCGCC	HORVU.MOREX.r3.1HG0087810	1692	1697	-	0.000263	0.202	GCCGCC	Fasciclin-like arabinogalactan protein	Down
GCCGCC	HORVU.MOREX.r3.1HG0087810	1695	1700	-	0.000263	0.202	GCCGCC	Fasciclin-like arabinogalactan protein	Down
GCCGCC	HORVU.MOREX.r3.1HG0087820	1605	1610	+	0.000263	0.202	GCCGCC	Fasciclin-like arabinogalactan protein	Down
GCCGCC	HORVU.MOREX.r3.1HG0087820	1653	1658	+	0.000263	0.202	GCCGCC	Fasciclin-like arabinogalactan protein	Down
GCCGCC	HORVU.MOREX.r3.1HG0087820	1656	1661	+	0.000263	0.202	GCCGCC	Fasciclin-like arabinogalactan protein	Down
GCCGCC	HORVU.MOREX.r3.1HG0087820	1677	1682	+	0.000263	0.202	GCCGCC	Fasciclin-like arabinogalactan protein	Down
GCCGCC	HORVU.MOREX.r3.1HG0087820	1680	1685	+	0.000263	0.202	GCCGCC	Fasciclin-like arabinogalactan protein	Down
GCCGCC	HORVU.MOREX.r3.1HG0087820	1694	1699	+	0.000263	0.202	GCCGCC	Fasciclin-like arabinogalactan protein	Down
GCCGCC	HORVU.MOREX.r3.1HG0092050	859	864	+	0.000263	0.202	GCCGCC	Sister chromatid cohesion 1 protein 1	Down
GCCGCC	HORVU.MOREX.r3.1HG0092050	945	950	+	0.000263	0.202	GCCGCC	Sister chromatid cohesion 1 protein 1	Down
GCCGCC	HORVU.MOREX.r3.1HG0092050	1513	1518	-	0.000263	0.202	GCCGCC	Sister chromatid cohesion 1 protein 1	Down
GCCGCC	HORVU.MOREX.r3.1HG0092050	1516	1521	-	0.000263	0.202	GCCGCC	Sister chromatid cohesion 1 protein 1	Down
GCCGCC	HORVU.MOREX.r3.1HG0092050	1519	1524	-	0.000263	0.202	GCCGCC	Sister chromatid cohesion 1 protein 1	Down
GCCGCC	HORVU.MOREX.r3.1HG0092050	1522	1527	-	0.000263	0.202	GCCGCC	Sister chromatid cohesion 1 protein 1	Down
GCCGCC	HORVU.MOREX.r3.1HG0092050	1525	1530	-	0.000263	0.202	GCCGCC	Sister chromatid cohesion 1 protein 1	Down
GCCGCC	HORVU.MOREX.r3.1HG0092050	1528	1533	-	0.000263	0.202	GCCGCC	Sister chromatid cohesion 1 protein 1	Down
GCCGCC	HORVU.MOREX.r3.1HG0092050	1630	1635	+	0.000263	0.202	GCCGCC	Sister chromatid cohesion 1 protein 1	Down
GCCGCC	HORVU.MOREX.r3.1HG0092050	1626	1631	-	0.000263	0.202	GCCGCC	Sister chromatid cohesion 1 protein 1	Down
GCCGCC	HORVU.MOREX.r3.1HG0092050	1647	1652	+	0.000263	0.202	GCCGCC	Sister chromatid cohesion 1 protein 1	Down
GCCGCC	HORVU.MOREX.r3.1HG0092050	1654	1659	+	0.000263	0.202	GCCGCC	Sister chromatid cohesion 1 protein 1	Down
GCCGCC	HORVU.MOREX.r3.1HG0092060	823	828	-	0.000263	0.202	GCCGCC	Sister chromatid cohesion protein PDS5 homolog A-A	Down
GCCGCC	HORVU.MOREX.r3.1HG0092060	1084	1089	+	0.000263	0.202	GCCGCC	Sister chromatid cohesion protein PDS5 homolog A-A	Down
GCCGCC	HORVU.MOREX.r3.2HG0109140	316	321	-	0.000263	0.202	GCCGCC	Short-chain dehydrogenase/reductase family protein	Down
GCCGCC	HORVU.MOREX.r3.2HG0109140	1578	1583	+	0.000263	0.202	GCCGCC	Short-chain dehydrogenase/reductase family protein	Down
GCCGCC	HORVU.MOREX.r3.2HG0109140	1593	1598	+	0.000263	0.202	GCCGCC	Short-chain dehydrogenase/reductase family protein	Down
GCCGCC	HORVU.MOREX.r3.2HG0109150	117	122	-	0.000263	0.202	GCCGCC	Short-chain dehydrogenase/reductase family protein	Down
GCCGCC	HORVU.MOREX.r3.2HG0109150	132	137	-	0.000263	0.202	GCCGCC	Short-chain dehydrogenase/reductase family protein	Down
GCCGCC	HORVU.MOREX.r3.2HG0109150	135	140	-	0.000263	0.202	GCCGCC	Short-chain dehydrogenase/reductase family protein	Down
GCCGCC	HORVU.MOREX.r3.2HG0109150	229	234	-	0.000263	0.202	GCCGCC	Short-chain dehydrogenase/reductase family protein	Down
GCCGCC	HORVU.MOREX.r3.2HG0110130	656	661	-	0.000263	0.202	GCCGCC	Transcription factor protein	Down
GCCGCC	HORVU.MOREX.r3.2HG0110130	1638	1643	+	0.000263	0.202	GCCGCC	Transcription factor protein	Down
GCCGCC	HORVU.MOREX.r3.2HG0110130	1646	1651	-	0.000263	0.202	GCCGCC	Transcription factor protein	Down
GCCGCC	HORVU.MOREX.r3.2HG0110130	1686	1691	-	0.000263	0.202	GCCGCC	Transcription factor protein	Down
GCCGCC	HORVU.MOREX.r3.2HG0114260	1521	1526	-	0.000263	0.202	GCCGCC	Ethylene-responsive transcription factor	Down
GCCGCC	HORVU.MOREX.r3.2HG0114260	1533	1538	-	0.000263	0.202	GCCGCC	Ethylene-responsive transcription factor	Down
GCCGCC	HORVU.MOREX.r3.2HG0114260	1657	1662	-	0.000263	0.202	GCCGCC	Ethylene-responsive transcription factor	Down
GCCGCC	HORVU.MOREX.r3.2HG0115780	131	136	-	0.000263	0.202	GCCGCC	FAD-binding Berberine family protein, putative	Down
GCCGCC	HORVU.MOREX.r3.2HG0115780	144	149	+	0.000263	0.202	GCCGCC	FAD-binding Berberine family protein, putative	Down
GCCGCC	HORVU.MOREX.r3.2HG0115780	207	212	+	0.000263	0.202	GCCGCC	FAD-binding Berberine family protein, putative	Down
GCCGCC	HORVU.MOREX.r3.2HG0115780	1648	1653	+	0.000263	0.202	GCCGCC	FAD-binding Berberine family protein, putative	Down
GCCGCC	HORVU.MOREX.r3.2HG0118580	416	421	+	0.000263	0.202	GCCGCC	Glycosyltransferase	Down
GCCGCC	HORVU.MOREX.r3.2HG0118580	419	424	+	0.000263	0.202	GCCGCC	Glycosyltransferase	Down
GCCGCC	HORVU.MOREX.r3.2HG0118580	490	495	-	0.000263	0.202	GCCGCC	Glycosyltransferase	Down
GCCGCC	HORVU.MOREX.r3.2HG0118580	499	504	+	0.000263	0.202	GCCGCC	Glycosyltransferase	Down
GCCGCC	HORVU.MOREX.r3.2HG0125650	53	58	+	0.000263	0.202	GCCGCC	Adipocyte plasma membrane-associated protein	Down
GCCGCC	HORVU.MOREX.r3.2HG0125650	77	82	+	0.000263	0.202	GCCGCC	Adipocyte plasma membrane-associated protein	Down
GCCGCC	HORVU.MOREX.r3.2HG0127090	1693	1698	+	0.000263	0.202	GCCGCC	Cytochrome P450 protein	Down
GCCGCC	HORVU.MOREX.r3.2HG0133450	888	893	-	0.000263	0.202	GCCGCC	Remorin	Down
GCCGCC	HORVU.MOREX.r3.2HG0133450	912	917	-	0.000263	0.202	GCCGCC	Remorin	Down
GCCGCC	HORVU.MOREX.r3.2HG0133450	915	920	-	0.000263	0.202	GCCGCC	Remorin	Down
GCCGCC	HORVU.MOREX.r3.2HG0133450	944	949	-	0.000263	0.202	GCCGCC	Remorin	Down
GCCGCC	HORVU.MOREX.r3.2HG0139910	50	55	-	0.000263	0.202	GCCGCC	RNA-binding CRS1 / YhbY (CRM) domain protein	Down
GCCGCC	HORVU.MOREX.r3.2HG0139910	82	87	-	0.000263	0.202	GCCGCC	RNA-binding CRS1 / YhbY (CRM) domain protein	Down
GCCGCC	HORVU.MOREX.r3.2HG0139910	151	156	-	0.000263	0.202	GCCGCC	RNA-binding CRS1 / YhbY (CRM) domain protein	Down
GCCGCC	HORVU.MOREX.r3.2HG0139910	154	159	-	0.000263	0.202	GCCGCC	RNA-binding CRS1 / YhbY (CRM) domain protein	Down
GCCGCC	HORVU.MOREX.r3.2HG0139910	185	190	-	0.000263	0.202	GCCGCC	RNA-binding CRS1 / YhbY (CRM) domain protein	Down
GCCGCC	HORVU.MOREX.r3.2HG0139910	188	193	-	0.000263	0.202	GCCGCC	RNA-binding CRS1 / YhbY (CRM) domain protein	Down
GCCGCC	HORVU.MOREX.r3.2HG0139910	191	196	-	0.000263	0.202	GCCGCC	RNA-binding CRS1 / YhbY (CRM) domain protein	Down
GCCGCC	HORVU.MOREX.r3.2HG0139910	194	199	-	0.000263	0.202	GCCGCC	RNA-binding CRS1 / YhbY (CRM) domain protein	Down
GCCGCC	HORVU.MOREX.r3.2HG0139910	197	202	-	0.000263	0.202	GCCGCC	RNA-binding CRS1 / YhbY (CRM) domain protein	Down
GCCGCC	HORVU.MOREX.r3.2HG0139910	417	422	-	0.000263	0.202	GCCGCC	RNA-binding CRS1 / YhbY (CRM) domain protein	Down
GCCGCC	HORVU.MOREX.r3.2HG0139910	478	483	-	0.000263	0.202	GCCGCC	RNA-binding CRS1 / YhbY (CRM) domain protein	Down
GCCGCC	HORVU.MOREX.r3.2HG0139910	772	777	+	0.000263	0.202	GCCGCC	RNA-binding CRS1 / YhbY (CRM) domain protein	Down
GCCGCC	HORVU.MOREX.r3.2HG0139910	768	773	-	0.000263	0.202	GCCGCC	RNA-binding CRS1 / YhbY (CRM) domain protein	Down
GCCGCC	HORVU.MOREX.r3.2HG0139910	872	877	-	0.000263	0.202	GCCGCC	RNA-binding CRS1 / YhbY (CRM) domain protein	Down
GCCGCC	HORVU.MOREX.r3.2HG0139910	875	880	-	0.000263	0.202	GCCGCC	RNA-binding CRS1 / YhbY (CRM) domain protein	Down
GCCGCC	HORVU.MOREX.r3.2HG0139910	943	948	+	0.000263	0.202	GCCGCC	RNA-binding CRS1 / YhbY (CRM) domain protein	Down
GCCGCC	HORVU.MOREX.r3.2HG0139910	1109	1114	-	0.000263	0.202	GCCGCC	RNA-binding CRS1 / YhbY (CRM) domain protein	Down
GCCGCC	HORVU.MOREX.r3.2HG0139920	98	103	-	0.000263	0.202	GCCGCC	NAD(P)-binding Rossmann-fold superfamily protein	Down
GCCGCC	HORVU.MOREX.r3.2HG0139920	1075	1080	-	0.000263	0.202	GCCGCC	NAD(P)-binding Rossmann-fold superfamily protein	Down
GCCGCC	HORVU.MOREX.r3.2HG0139920	1667	1672	+	0.000263	0.202	GCCGCC	NAD(P)-binding Rossmann-fold superfamily protein	Down
GCCGCC	HORVU.MOREX.r3.2HG0157340	725	730	+	0.000263	0.202	GCCGCC	Blue copper protein	Down
GCCGCC	HORVU.MOREX.r3.2HG0157340	814	819	-	0.000263	0.202	GCCGCC	Blue copper protein	Down
GCCGCC	HORVU.MOREX.r3.2HG0157340	880	885	-	0.000263	0.202	GCCGCC	Blue copper protein	Down
GCCGCC	HORVU.MOREX.r3.2HG0157340	929	934	-	0.000263	0.202	GCCGCC	Blue copper protein	Down
GCCGCC	HORVU.MOREX.r3.2HG0157340	1055	1060	-	0.000263	0.202	GCCGCC	Blue copper protein	Down
GCCGCC	HORVU.MOREX.r3.2HG0157340	1172	1177	-	0.000263	0.202	GCCGCC	Blue copper protein	Down
GCCGCC	HORVU.MOREX.r3.2HG0157340	1596	1601	-	0.000263	0.202	GCCGCC	Blue copper protein	Down
GCCGCC	HORVU.MOREX.r3.2HG0157340	1599	1604	-	0.000263	0.202	GCCGCC	Blue copper protein	Down
GCCGCC	HORVU.MOREX.r3.2HG0166090	24	29	+	0.000263	0.202	GCCGCC	Terminal flower 1	Down
GCCGCC	HORVU.MOREX.r3.2HG0166090	1256	1261	-	0.000263	0.202	GCCGCC	Terminal flower 1	Down
GCCGCC	HORVU.MOREX.r3.2HG0166090	1623	1628	+	0.000263	0.202	GCCGCC	Terminal flower 1	Down
GCCGCC	HORVU.MOREX.r3.2HG0166450	1622	1627	-	0.000263	0.202	GCCGCC	Cell wall invertase	Down
GCCGCC	HORVU.MOREX.r3.2HG0166450	1625	1630	-	0.000263	0.202	GCCGCC	Cell wall invertase	Down
GCCGCC	HORVU.MOREX.r3.2HG0166450	1628	1633	-	0.000263	0.202	GCCGCC	Cell wall invertase	Down
GCCGCC	HORVU.MOREX.r3.2HG0166450	1640	1645	+	0.000263	0.202	GCCGCC	Cell wall invertase	Down
GCCGCC	HORVU.MOREX.r3.2HG0172640	12	17	+	0.000263	0.202	GCCGCC	Sugar transporter, putative	Down
GCCGCC	HORVU.MOREX.r3.2HG0172640	54	59	+	0.000263	0.202	GCCGCC	Sugar transporter, putative	Down
GCCGCC	HORVU.MOREX.r3.2HG0173090	20	25	+	0.000263	0.202	GCCGCC	Aldose 1-epimerase	Down
GCCGCC	HORVU.MOREX.r3.2HG0173090	297	302	-	0.000263	0.202	GCCGCC	Aldose 1-epimerase	Down
GCCGCC	HORVU.MOREX.r3.2HG0175020	85	90	+	0.000263	0.202	GCCGCC	Beta-glucosidase	Down
GCCGCC	HORVU.MOREX.r3.2HG0175020	101	106	+	0.000263	0.202	GCCGCC	Beta-glucosidase	Down
GCCGCC	HORVU.MOREX.r3.2HG0175020	150	155	+	0.000263	0.202	GCCGCC	Beta-glucosidase	Down
GCCGCC	HORVU.MOREX.r3.2HG0175020	833	838	+	0.000263	0.202	GCCGCC	Beta-glucosidase	Down
GCCGCC	HORVU.MOREX.r3.2HG0175020	972	977	-	0.000263	0.202	GCCGCC	Beta-glucosidase	Down
GCCGCC	HORVU.MOREX.r3.2HG0175020	1009	1014	-	0.000263	0.202	GCCGCC	Beta-glucosidase	Down
GCCGCC	HORVU.MOREX.r3.2HG0175020	1425	1430	+	0.000263	0.202	GCCGCC	Beta-glucosidase	Down
GCCGCC	HORVU.MOREX.r3.2HG0176200	46	51	-	0.000263	0.202	GCCGCC	BTB/POZ and TAZ domain protein	Down
GCCGCC	HORVU.MOREX.r3.2HG0176200	86	91	-	0.000263	0.202	GCCGCC	BTB/POZ and TAZ domain protein	Down
GCCGCC	HORVU.MOREX.r3.2HG0176200	1121	1126	+	0.000263	0.202	GCCGCC	BTB/POZ and TAZ domain protein	Down
GCCGCC	HORVU.MOREX.r3.2HG0180360	1174	1179	-	0.000263	0.202	GCCGCC	GDSL esterase/lipase	Down
GCCGCC	HORVU.MOREX.r3.2HG0180360	1214	1219	-	0.000263	0.202	GCCGCC	GDSL esterase/lipase	Down
GCCGCC	HORVU.MOREX.r3.2HG0182840	1626	1631	-	0.000263	0.202	GCCGCC	Yellow stripe-like transporter 12	Down
GCCGCC	HORVU.MOREX.r3.2HG0182840	1643	1648	-	0.000263	0.202	GCCGCC	Yellow stripe-like transporter 12	Down
GCCGCC	HORVU.MOREX.r3.2HG0184010	1671	1676	-	0.000263	0.202	GCCGCC	Short chain dehydrogenase/reductase	Down
GCCGCC	HORVU.MOREX.r3.2HG0184760	30	35	-	0.000263	0.202	GCCGCC	Required to maintain repression 2	Down
GCCGCC	HORVU.MOREX.r3.2HG0184760	69	74	+	0.000263	0.202	GCCGCC	Required to maintain repression 2	Down
GCCGCC	HORVU.MOREX.r3.2HG0184760	138	143	-	0.000263	0.202	GCCGCC	Required to maintain repression 2	Down
GCCGCC	HORVU.MOREX.r3.2HG0184760	165	170	-	0.000263	0.202	GCCGCC	Required to maintain repression 2	Down
GCCGCC	HORVU.MOREX.r3.2HG0184760	193	198	-	0.000263	0.202	GCCGCC	Required to maintain repression 2	Down
GCCGCC	HORVU.MOREX.r3.2HG0191210	1041	1046	+	0.000263	0.202	GCCGCC	Zinc transporter	Down
GCCGCC	HORVU.MOREX.r3.2HG0192640	1602	1607	-	0.000263	0.202	GCCGCC	30S ribosomal protein S10	Down
GCCGCC	HORVU.MOREX.r3.2HG0192690	1322	1327	+	0.000263	0.202	GCCGCC	DNA ligase	Down
GCCGCC	HORVU.MOREX.r3.2HG0192690	1593	1598	-	0.000263	0.202	GCCGCC	DNA ligase	Down
GCCGCC	HORVU.MOREX.r3.2HG0193750	352	357	+	0.000263	0.202	GCCGCC	Myb family transcription factor APL	Down
GCCGCC	HORVU.MOREX.r3.2HG0201610	241	246	-	0.000263	0.202	GCCGCC	Auxin responsive SAUR protein	Down
GCCGCC	HORVU.MOREX.r3.2HG0201610	1569	1574	+	0.000263	0.202	GCCGCC	Auxin responsive SAUR protein	Down
GCCGCC	HORVU.MOREX.r3.2HG0203350	479	484	-	0.000263	0.202	GCCGCC	AP2-like ethylene-responsive transcription factor	Down
GCCGCC	HORVU.MOREX.r3.2HG0203350	1657	1662	-	0.000263	0.202	GCCGCC	AP2-like ethylene-responsive transcription factor	Down
GCCGCC	HORVU.MOREX.r3.2HG0204250	268	273	+	0.000263	0.202	GCCGCC	Isoaspartyl peptidase/L-asparaginase	Down
GCCGCC	HORVU.MOREX.r3.2HG0204250	271	276	+	0.000263	0.202	GCCGCC	Isoaspartyl peptidase/L-asparaginase	Down
GCCGCC	HORVU.MOREX.r3.2HG0204250	274	279	+	0.000263	0.202	GCCGCC	Isoaspartyl peptidase/L-asparaginase	Down
GCCGCC	HORVU.MOREX.r3.2HG0204250	277	282	+	0.000263	0.202	GCCGCC	Isoaspartyl peptidase/L-asparaginase	Down
GCCGCC	HORVU.MOREX.r3.2HG0204250	280	285	+	0.000263	0.202	GCCGCC	Isoaspartyl peptidase/L-asparaginase	Down
GCCGCC	HORVU.MOREX.r3.2HG0204250	283	288	+	0.000263	0.202	GCCGCC	Isoaspartyl peptidase/L-asparaginase	Down
GCCGCC	HORVU.MOREX.r3.2HG0204250	323	328	+	0.000263	0.202	GCCGCC	Isoaspartyl peptidase/L-asparaginase	Down
GCCGCC	HORVU.MOREX.r3.2HG0204250	326	331	+	0.000263	0.202	GCCGCC	Isoaspartyl peptidase/L-asparaginase	Down
GCCGCC	HORVU.MOREX.r3.2HG0204250	329	334	+	0.000263	0.202	GCCGCC	Isoaspartyl peptidase/L-asparaginase	Down
GCCGCC	HORVU.MOREX.r3.2HG0204250	376	381	+	0.000263	0.202	GCCGCC	Isoaspartyl peptidase/L-asparaginase	Down
GCCGCC	HORVU.MOREX.r3.2HG0204250	428	433	+	0.000263	0.202	GCCGCC	Isoaspartyl peptidase/L-asparaginase	Down
GCCGCC	HORVU.MOREX.r3.2HG0204250	431	436	+	0.000263	0.202	GCCGCC	Isoaspartyl peptidase/L-asparaginase	Down
GCCGCC	HORVU.MOREX.r3.2HG0204250	535	540	-	0.000263	0.202	GCCGCC	Isoaspartyl peptidase/L-asparaginase	Down
GCCGCC	HORVU.MOREX.r3.2HG0204250	590	595	-	0.000263	0.202	GCCGCC	Isoaspartyl peptidase/L-asparaginase	Down
GCCGCC	HORVU.MOREX.r3.2HG0204250	1629	1634	-	0.000263	0.202	GCCGCC	Isoaspartyl peptidase/L-asparaginase	Down
GCCGCC	HORVU.MOREX.r3.2HG0212750	110	115	-	0.000263	0.202	GCCGCC	Cyclopropane-fatty-acyl-phospholipid synthase	Down
GCCGCC	HORVU.MOREX.r3.2HG0212750	126	131	+	0.000263	0.202	GCCGCC	Cyclopropane-fatty-acyl-phospholipid synthase	Down
GCCGCC	HORVU.MOREX.r3.2HG0212750	129	134	+	0.000263	0.202	GCCGCC	Cyclopropane-fatty-acyl-phospholipid synthase	Down
GCCGCC	HORVU.MOREX.r3.2HG0212750	149	154	+	0.000263	0.202	GCCGCC	Cyclopropane-fatty-acyl-phospholipid synthase	Down
GCCGCC	HORVU.MOREX.r3.2HG0216580	1604	1609	+	0.000263	0.202	GCCGCC	Ferredoxin--NADP reductase	Down
GCCGCC	HORVU.MOREX.r3.2HG0216580	1620	1625	+	0.000263	0.202	GCCGCC	Ferredoxin--NADP reductase	Down
GCCGCC	HORVU.MOREX.r3.2HG0216580	1663	1668	+	0.000263	0.202	GCCGCC	Ferredoxin--NADP reductase	Down
GCCGCC	HORVU.MOREX.r3.2HG0216600	355	360	-	0.000263	0.202	GCCGCC	Ferredoxin--NADP reductase	Down
GCCGCC	HORVU.MOREX.r3.2HG0216600	1591	1596	+	0.000263	0.202	GCCGCC	Ferredoxin--NADP reductase	Down
GCCGCC	HORVU.MOREX.r3.2HG0216600	1607	1612	+	0.000263	0.202	GCCGCC	Ferredoxin--NADP reductase	Down
GCCGCC	HORVU.MOREX.r3.2HG0216600	1650	1655	+	0.000263	0.202	GCCGCC	Ferredoxin--NADP reductase	Down
GCCGCC	HORVU.MOREX.r3.2HG0216610	1658	1663	-	0.000263	0.202	GCCGCC	Protein NRT1/ PTR FAMILY 5.5	Down
GCCGCC	HORVU.MOREX.r3.3HG0222410	208	213	-	0.000263	0.202	GCCGCC	Trypsin inhibitor	Down
GCCGCC	HORVU.MOREX.r3.3HG0229730	1548	1553	-	0.000263	0.202	GCCGCC	Isoaspartyl peptidase/L-asparaginase	Down
GCCGCC	HORVU.MOREX.r3.3HG0229730	1577	1582	+	0.000263	0.202	GCCGCC	Isoaspartyl peptidase/L-asparaginase	Down
GCCGCC	HORVU.MOREX.r3.3HG0229730	1635	1640	+	0.000263	0.202	GCCGCC	Isoaspartyl peptidase/L-asparaginase	Down
GCCGCC	HORVU.MOREX.r3.3HG0236190	79	84	+	0.000263	0.202	GCCGCC	Glutaredoxin	Down
GCCGCC	HORVU.MOREX.r3.3HG0236190	89	94	+	0.000263	0.202	GCCGCC	Glutaredoxin	Down
GCCGCC	HORVU.MOREX.r3.3HG0243040	348	353	-	0.000263	0.202	GCCGCC	Cytochrome P450 family cinnamate 4-hydroxylase	Down
GCCGCC	HORVU.MOREX.r3.3HG0243040	1176	1181	-	0.000263	0.202	GCCGCC	Cytochrome P450 family cinnamate 4-hydroxylase	Down
GCCGCC	HORVU.MOREX.r3.3HG0243040	1347	1352	+	0.000263	0.202	GCCGCC	Cytochrome P450 family cinnamate 4-hydroxylase	Down
GCCGCC	HORVU.MOREX.r3.3HG0245560	1361	1366	-	0.000263	0.202	GCCGCC	Transcription factor, TCP	Down
GCCGCC	HORVU.MOREX.r3.3HG0245560	1567	1572	+	0.000263	0.202	GCCGCC	Transcription factor, TCP	Down
GCCGCC	HORVU.MOREX.r3.3HG0248290	1692	1697	-	0.000263	0.202	GCCGCC	ATP-dependent zinc metalloprotease FtsH 1	Down
GCCGCC	HORVU.MOREX.r3.3HG0249400	117	122	+	0.000263	0.202	GCCGCC	Plasma membrane-associated cation-binding protein 1	Down
GCCGCC	HORVU.MOREX.r3.3HG0249400	1257	1262	-	0.000263	0.202	GCCGCC	Plasma membrane-associated cation-binding protein 1	Down
GCCGCC	HORVU.MOREX.r3.3HG0260990	147	152	+	0.000263	0.202	GCCGCC	Ubiquitin-like-specific protease ESD4	Down
GCCGCC	HORVU.MOREX.r3.3HG0260990	549	554	+	0.000263	0.202	GCCGCC	Ubiquitin-like-specific protease ESD4	Down
GCCGCC	HORVU.MOREX.r3.3HG0263810	1478	1483	+	0.000263	0.202	GCCGCC	Differentially expressed in FDCP 8 homolog	Down
GCCGCC	HORVU.MOREX.r3.3HG0274170	1177	1182	-	0.000263	0.202	GCCGCC	Dihydroflavonol-4-reductase	Down
GCCGCC	HORVU.MOREX.r3.3HG0287930	743	748	-	0.000263	0.202	GCCGCC	Phosphotransferase	Down
GCCGCC	HORVU.MOREX.r3.3HG0287930	900	905	+	0.000263	0.202	GCCGCC	Phosphotransferase	Down
GCCGCC	HORVU.MOREX.r3.3HG0288000	180	185	+	0.000263	0.202	GCCGCC	IQ domain-containing protein	Down
GCCGCC	HORVU.MOREX.r3.3HG0288000	893	898	-	0.000263	0.202	GCCGCC	IQ domain-containing protein	Down
GCCGCC	HORVU.MOREX.r3.3HG0288000	1136	1141	+	0.000263	0.202	GCCGCC	IQ domain-containing protein	Down
GCCGCC	HORVU.MOREX.r3.3HG0288000	1225	1230	+	0.000263	0.202	GCCGCC	IQ domain-containing protein	Down
GCCGCC	HORVU.MOREX.r3.3HG0289720	1666	1671	-	0.000263	0.202	GCCGCC	BZIP transcription factor	Down
GCCGCC	HORVU.MOREX.r3.3HG0290910	383	388	-	0.000263	0.202	GCCGCC	TCP family transcription factor containing protein	Down
GCCGCC	HORVU.MOREX.r3.3HG0293760	332	337	+	0.000263	0.202	GCCGCC	External alternative NAD(P)H-ubiquinone oxidoreductase B2, mitochondrial	Down
GCCGCC	HORVU.MOREX.r3.3HG0293760	447	452	+	0.000263	0.202	GCCGCC	External alternative NAD(P)H-ubiquinone oxidoreductase B2, mitochondrial	Down
GCCGCC	HORVU.MOREX.r3.3HG0293760	1036	1041	+	0.000263	0.202	GCCGCC	External alternative NAD(P)H-ubiquinone oxidoreductase B2, mitochondrial	Down
GCCGCC	HORVU.MOREX.r3.3HG0293760	1203	1208	+	0.000263	0.202	GCCGCC	External alternative NAD(P)H-ubiquinone oxidoreductase B2, mitochondrial	Down
GCCGCC	HORVU.MOREX.r3.3HG0293760	1373	1378	+	0.000263	0.202	GCCGCC	External alternative NAD(P)H-ubiquinone oxidoreductase B2, mitochondrial	Down
GCCGCC	HORVU.MOREX.r3.3HG0293760	1513	1518	+	0.000263	0.202	GCCGCC	External alternative NAD(P)H-ubiquinone oxidoreductase B2, mitochondrial	Down
GCCGCC	HORVU.MOREX.r3.3HG0293760	1573	1578	+	0.000263	0.202	GCCGCC	External alternative NAD(P)H-ubiquinone oxidoreductase B2, mitochondrial	Down
GCCGCC	HORVU.MOREX.r3.3HG0294000	602	607	+	0.000263	0.202	GCCGCC	Serine/threonine-protein kinase	Down
GCCGCC	HORVU.MOREX.r3.3HG0294000	1254	1259	+	0.000263	0.202	GCCGCC	Serine/threonine-protein kinase	Down
GCCGCC	HORVU.MOREX.r3.3HG0294900	389	394	+	0.000263	0.202	GCCGCC	Ethylene-responsive transcription factor, putative	Down
GCCGCC	HORVU.MOREX.r3.3HG0294900	1223	1228	-	0.000263	0.202	GCCGCC	Ethylene-responsive transcription factor, putative	Down
GCCGCC	HORVU.MOREX.r3.3HG0294900	1536	1541	-	0.000263	0.202	GCCGCC	Ethylene-responsive transcription factor, putative	Down
GCCGCC	HORVU.MOREX.r3.3HG0294900	1689	1694	+	0.000263	0.202	GCCGCC	Ethylene-responsive transcription factor, putative	Down
GCCGCC	HORVU.MOREX.r3.3HG0297430	22	27	+	0.000263	0.202	GCCGCC	Cytochrome P450 family cinnamate 4-hydroxylase	Down
GCCGCC	HORVU.MOREX.r3.3HG0297430	97	102	-	0.000263	0.202	GCCGCC	Cytochrome P450 family cinnamate 4-hydroxylase	Down
GCCGCC	HORVU.MOREX.r3.3HG0297430	208	213	+	0.000263	0.202	GCCGCC	Cytochrome P450 family cinnamate 4-hydroxylase	Down
GCCGCC	HORVU.MOREX.r3.3HG0297430	356	361	+	0.000263	0.202	GCCGCC	Cytochrome P450 family cinnamate 4-hydroxylase	Down
GCCGCC	HORVU.MOREX.r3.3HG0297430	1304	1309	-	0.000263	0.202	GCCGCC	Cytochrome P450 family cinnamate 4-hydroxylase	Down
GCCGCC	HORVU.MOREX.r3.3HG0297430	1457	1462	-	0.000263	0.202	GCCGCC	Cytochrome P450 family cinnamate 4-hydroxylase	Down
GCCGCC	HORVU.MOREX.r3.3HG0297430	1613	1618	+	0.000263	0.202	GCCGCC	Cytochrome P450 family cinnamate 4-hydroxylase	Down
GCCGCC	HORVU.MOREX.r3.3HG0301110	899	904	+	0.000263	0.202	GCCGCC	Nematode resistance protein-like HSPRO2	Down
GCCGCC	HORVU.MOREX.r3.3HG0301110	1095	1100	+	0.000263	0.202	GCCGCC	Nematode resistance protein-like HSPRO2	Down
GCCGCC	HORVU.MOREX.r3.3HG0303460	206	211	-	0.000263	0.202	GCCGCC	ethylene-dependent gravitropism-deficient and yellow-green-like 2	Down
GCCGCC	HORVU.MOREX.r3.3HG0303460	257	262	-	0.000263	0.202	GCCGCC	ethylene-dependent gravitropism-deficient and yellow-green-like 2	Down
GCCGCC	HORVU.MOREX.r3.3HG0303460	260	265	-	0.000263	0.202	GCCGCC	ethylene-dependent gravitropism-deficient and yellow-green-like 2	Down
GCCGCC	HORVU.MOREX.r3.3HG0307250	1023	1028	-	0.000263	0.202	GCCGCC	Amino acid permease	Down
GCCGCC	HORVU.MOREX.r3.3HG0307250	1052	1057	-	0.000263	0.202	GCCGCC	Amino acid permease	Down
GCCGCC	HORVU.MOREX.r3.3HG0307420	569	574	+	0.000263	0.202	GCCGCC	Bidirectional sugar transporter SWEET	Down
GCCGCC	HORVU.MOREX.r3.3HG0307420	745	750	-	0.000263	0.202	GCCGCC	Bidirectional sugar transporter SWEET	Down
GCCGCC	HORVU.MOREX.r3.3HG0307420	777	782	-	0.000263	0.202	GCCGCC	Bidirectional sugar transporter SWEET	Down
GCCGCC	HORVU.MOREX.r3.3HG0314880	1445	1450	-	0.000263	0.202	GCCGCC	Transmembrane protein 45B	Down
GCCGCC	HORVU.MOREX.r3.3HG0314880	1628	1633	+	0.000263	0.202	GCCGCC	Transmembrane protein 45B	Down
GCCGCC	HORVU.MOREX.r3.3HG0323260	1217	1222	+	0.000263	0.202	GCCGCC	Phospholipase A1	Down
GCCGCC	HORVU.MOREX.r3.4HG0334490	160	165	-	0.000263	0.202	GCCGCC	Argonaute protein	Down
GCCGCC	HORVU.MOREX.r3.4HG0334490	331	336	+	0.000263	0.202	GCCGCC	Argonaute protein	Down
GCCGCC	HORVU.MOREX.r3.4HG0334490	468	473	+	0.000263	0.202	GCCGCC	Argonaute protein	Down
GCCGCC	HORVU.MOREX.r3.4HG0334490	516	521	+	0.000263	0.202	GCCGCC	Argonaute protein	Down
GCCGCC	HORVU.MOREX.r3.4HG0334490	636	641	+	0.000263	0.202	GCCGCC	Argonaute protein	Down
GCCGCC	HORVU.MOREX.r3.4HG0334490	639	644	+	0.000263	0.202	GCCGCC	Argonaute protein	Down
GCCGCC	HORVU.MOREX.r3.4HG0334490	642	647	+	0.000263	0.202	GCCGCC	Argonaute protein	Down
GCCGCC	HORVU.MOREX.r3.4HG0334490	858	863	-	0.000263	0.202	GCCGCC	Argonaute protein	Down
GCCGCC	HORVU.MOREX.r3.4HG0334490	990	995	-	0.000263	0.202	GCCGCC	Argonaute protein	Down
GCCGCC	HORVU.MOREX.r3.4HG0341520	513	518	-	0.000263	0.202	GCCGCC	B3 domain-containing protein	Down
GCCGCC	HORVU.MOREX.r3.4HG0341540	150	155	+	0.000263	0.202	GCCGCC	B3 domain-containing protein	Down
GCCGCC	HORVU.MOREX.r3.4HG0341540	1233	1238	+	0.000263	0.202	GCCGCC	B3 domain-containing protein	Down
GCCGCC	HORVU.MOREX.r3.4HG0346610	1685	1690	+	0.000263	0.202	GCCGCC	patatin-like phospholipase domain protein	Down
GCCGCC	HORVU.MOREX.r3.4HG0347000	10	15	-	0.000263	0.202	GCCGCC	Phytoalexin-deficient 4-1 protein	Down
GCCGCC	HORVU.MOREX.r3.4HG0347000	25	30	-	0.000263	0.202	GCCGCC	Phytoalexin-deficient 4-1 protein	Down
GCCGCC	HORVU.MOREX.r3.4HG0347000	28	33	-	0.000263	0.202	GCCGCC	Phytoalexin-deficient 4-1 protein	Down
GCCGCC	HORVU.MOREX.r3.4HG0347000	188	193	-	0.000263	0.202	GCCGCC	Phytoalexin-deficient 4-1 protein	Down
GCCGCC	HORVU.MOREX.r3.4HG0347000	342	347	-	0.000263	0.202	GCCGCC	Phytoalexin-deficient 4-1 protein	Down
GCCGCC	HORVU.MOREX.r3.4HG0347000	1272	1277	+	0.000263	0.202	GCCGCC	Phytoalexin-deficient 4-1 protein	Down
GCCGCC	HORVU.MOREX.r3.4HG0347000	1411	1416	+	0.000263	0.202	GCCGCC	Phytoalexin-deficient 4-1 protein	Down
GCCGCC	HORVU.MOREX.r3.4HG0375600	267	272	-	0.000263	0.202	GCCGCC	Heavy metal transport/detoxification superfamily protein, putative	Down
GCCGCC	HORVU.MOREX.r3.4HG0383040	1428	1433	+	0.000263	0.202	GCCGCC	MYB transcription factor	Down
GCCGCC	HORVU.MOREX.r3.4HG0383040	1480	1485	+	0.000263	0.202	GCCGCC	MYB transcription factor	Down
GCCGCC	HORVU.MOREX.r3.4HG0389490	1508	1513	+	0.000263	0.202	GCCGCC	Maternal effect embryo arrest 59	Down
GCCGCC	HORVU.MOREX.r3.4HG0391970	326	331	+	0.000263	0.202	GCCGCC	LOB domain protein	Down
GCCGCC	HORVU.MOREX.r3.4HG0391970	1584	1589	-	0.000263	0.202	GCCGCC	LOB domain protein	Down
GCCGCC	HORVU.MOREX.r3.4HG0391970	1593	1598	-	0.000263	0.202	GCCGCC	LOB domain protein	Down
GCCGCC	HORVU.MOREX.r3.4HG0394500	4	9	-	0.000263	0.202	GCCGCC	Harbinger transposase-derived nuclease	Down
GCCGCC	HORVU.MOREX.r3.4HG0394500	84	89	-	0.000263	0.202	GCCGCC	Harbinger transposase-derived nuclease	Down
GCCGCC	HORVU.MOREX.r3.4HG0394500	1185	1190	+	0.000263	0.202	GCCGCC	Harbinger transposase-derived nuclease	Down
GCCGCC	HORVU.MOREX.r3.4HG0395940	37	42	+	0.000263	0.202	GCCGCC	Homocysteine S-methyltransferase family protein	Down
GCCGCC	HORVU.MOREX.r3.4HG0395940	94	99	+	0.000263	0.202	GCCGCC	Homocysteine S-methyltransferase family protein	Down
GCCGCC	HORVU.MOREX.r3.4HG0395940	654	659	-	0.000263	0.202	GCCGCC	Homocysteine S-methyltransferase family protein	Down
GCCGCC	HORVU.MOREX.r3.4HG0396400	558	563	-	0.000263	0.202	GCCGCC	MADS box transcription factor	Down
GCCGCC	HORVU.MOREX.r3.4HG0403000	1653	1658	+	0.000263	0.202	GCCGCC	Amine oxidase	Down
GCCGCC	HORVU.MOREX.r3.4HG0403000	1671	1676	+	0.000263	0.202	GCCGCC	Amine oxidase	Down
GCCGCC	HORVU.MOREX.r3.4HG0404750	33	38	+	0.000263	0.202	GCCGCC	Hydrolase, alpha/beta fold family protein, expressed	Down
GCCGCC	HORVU.MOREX.r3.4HG0404750	53	58	-	0.000263	0.202	GCCGCC	Hydrolase, alpha/beta fold family protein, expressed	Down
GCCGCC	HORVU.MOREX.r3.4HG0404750	71	76	+	0.000263	0.202	GCCGCC	Hydrolase, alpha/beta fold family protein, expressed	Down
GCCGCC	HORVU.MOREX.r3.4HG0404750	78	83	+	0.000263	0.202	GCCGCC	Hydrolase, alpha/beta fold family protein, expressed	Down
GCCGCC	HORVU.MOREX.r3.4HG0404750	724	729	+	0.000263	0.202	GCCGCC	Hydrolase, alpha/beta fold family protein, expressed	Down
GCCGCC	HORVU.MOREX.r3.4HG0404750	727	732	+	0.000263	0.202	GCCGCC	Hydrolase, alpha/beta fold family protein, expressed	Down
GCCGCC	HORVU.MOREX.r3.4HG0404750	873	878	+	0.000263	0.202	GCCGCC	Hydrolase, alpha/beta fold family protein, expressed	Down
GCCGCC	HORVU.MOREX.r3.4HG0406150	103	108	-	0.000263	0.202	GCCGCC	MADS box transcription factor	Down
GCCGCC	HORVU.MOREX.r3.4HG0406150	286	291	-	0.000263	0.202	GCCGCC	MADS box transcription factor	Down
GCCGCC	HORVU.MOREX.r3.4HG0406150	1502	1507	+	0.000263	0.202	GCCGCC	MADS box transcription factor	Down
GCCGCC	HORVU.MOREX.r3.4HG0406270	740	745	+	0.000263	0.202	GCCGCC	RING/FYVE/PHD-type zinc finger family protein	Down
GCCGCC	HORVU.MOREX.r3.4HG0407410	610	615	-	0.000263	0.202	GCCGCC	Glycosyltransferase	Down
GCCGCC	HORVU.MOREX.r3.4HG0407410	651	656	+	0.000263	0.202	GCCGCC	Glycosyltransferase	Down
GCCGCC	HORVU.MOREX.r3.4HG0407410	761	766	+	0.000263	0.202	GCCGCC	Glycosyltransferase	Down
GCCGCC	HORVU.MOREX.r3.4HG0407410	764	769	+	0.000263	0.202	GCCGCC	Glycosyltransferase	Down
GCCGCC	HORVU.MOREX.r3.4HG0407410	767	772	+	0.000263	0.202	GCCGCC	Glycosyltransferase	Down
GCCGCC	HORVU.MOREX.r3.4HG0407410	770	775	+	0.000263	0.202	GCCGCC	Glycosyltransferase	Down
GCCGCC	HORVU.MOREX.r3.4HG0407410	816	821	+	0.000263	0.202	GCCGCC	Glycosyltransferase	Down
GCCGCC	HORVU.MOREX.r3.4HG0407410	819	824	+	0.000263	0.202	GCCGCC	Glycosyltransferase	Down
GCCGCC	HORVU.MOREX.r3.4HG0407410	1521	1526	-	0.000263	0.202	GCCGCC	Glycosyltransferase	Down
GCCGCC	HORVU.MOREX.r3.4HG0408940	1620	1625	+	0.000263	0.202	GCCGCC	Late embryogenesis abundant protein	Down
GCCGCC	HORVU.MOREX.r3.4HG0410300	16	21	+	0.000263	0.202	GCCGCC	Defensin	Down
GCCGCC	HORVU.MOREX.r3.4HG0410300	347	352	-	0.000263	0.202	GCCGCC	Defensin	Down
GCCGCC	HORVU.MOREX.r3.4HG0410300	1552	1557	+	0.000263	0.202	GCCGCC	Defensin	Down
GCCGCC	HORVU.MOREX.r3.4HG0410950	47	52	-	0.000263	0.202	GCCGCC	Heavy metal transport/detoxification superfamily protein	Down
GCCGCC	HORVU.MOREX.r3.4HG0410950	287	292	-	0.000263	0.202	GCCGCC	Heavy metal transport/detoxification superfamily protein	Down
GCCGCC	HORVU.MOREX.r3.4HG0410950	390	395	+	0.000263	0.202	GCCGCC	Heavy metal transport/detoxification superfamily protein	Down
GCCGCC	HORVU.MOREX.r3.4HG0412730	1529	1534	+	0.000263	0.202	GCCGCC	Purple acid phosphatase	Down
GCCGCC	HORVU.MOREX.r3.4HG0412730	1611	1616	-	0.000263	0.202	GCCGCC	Purple acid phosphatase	Down
GCCGCC	HORVU.MOREX.r3.4HG0412730	1614	1619	-	0.000263	0.202	GCCGCC	Purple acid phosphatase	Down
GCCGCC	HORVU.MOREX.r3.4HG0412730	1617	1622	-	0.000263	0.202	GCCGCC	Purple acid phosphatase	Down
GCCGCC	HORVU.MOREX.r3.4HG0412730	1620	1625	-	0.000263	0.202	GCCGCC	Purple acid phosphatase	Down
GCCGCC	HORVU.MOREX.r3.4HG0413030	49	54	-	0.000263	0.202	GCCGCC	Plant/F12P19-7 protein	Down
GCCGCC	HORVU.MOREX.r3.4HG0413030	61	66	+	0.000263	0.202	GCCGCC	Plant/F12P19-7 protein	Down
GCCGCC	HORVU.MOREX.r3.4HG0413030	75	80	-	0.000263	0.202	GCCGCC	Plant/F12P19-7 protein	Down
GCCGCC	HORVU.MOREX.r3.4HG0413030	100	105	+	0.000263	0.202	GCCGCC	Plant/F12P19-7 protein	Down
GCCGCC	HORVU.MOREX.r3.4HG0413030	113	118	-	0.000263	0.202	GCCGCC	Plant/F12P19-7 protein	Down
GCCGCC	HORVU.MOREX.r3.4HG0413030	400	405	+	0.000263	0.202	GCCGCC	Plant/F12P19-7 protein	Down
GCCGCC	HORVU.MOREX.r3.4HG0413030	530	535	+	0.000263	0.202	GCCGCC	Plant/F12P19-7 protein	Down
GCCGCC	HORVU.MOREX.r3.4HG0413030	860	865	+	0.000263	0.202	GCCGCC	Plant/F12P19-7 protein	Down
GCCGCC	HORVU.MOREX.r3.4HG0413030	1293	1298	+	0.000263	0.202	GCCGCC	Plant/F12P19-7 protein	Down
GCCGCC	HORVU.MOREX.r3.4HG0413030	1401	1406	-	0.000263	0.202	GCCGCC	Plant/F12P19-7 protein	Down
GCCGCC	HORVU.MOREX.r3.4HG0413030	1546	1551	-	0.000263	0.202	GCCGCC	Plant/F12P19-7 protein	Down
GCCGCC	HORVU.MOREX.r3.4HG0413030	1648	1653	-	0.000263	0.202	GCCGCC	Plant/F12P19-7 protein	Down
GCCGCC	HORVU.MOREX.r3.4HG0413030	1668	1673	+	0.000263	0.202	GCCGCC	Plant/F12P19-7 protein	Down
GCCGCC	HORVU.MOREX.r3.4HG0414960	18	23	+	0.000263	0.202	GCCGCC	Apyrase	Down
GCCGCC	HORVU.MOREX.r3.4HG0414960	89	94	-	0.000263	0.202	GCCGCC	Apyrase	Down
GCCGCC	HORVU.MOREX.r3.4HG0415030	75	80	-	0.000263	0.202	GCCGCC	Acid phosphatase 1	Down
GCCGCC	HORVU.MOREX.r3.4HG0415030	370	375	+	0.000263	0.202	GCCGCC	Acid phosphatase 1	Down
GCCGCC	HORVU.MOREX.r3.4HG0415030	1637	1642	-	0.000263	0.202	GCCGCC	Acid phosphatase 1	Down
GCCGCC	HORVU.MOREX.r3.4HG0415490	341	346	-	0.000263	0.202	GCCGCC	14 kDa proline-rich protein DC2.15	Down
GCCGCC	HORVU.MOREX.r3.4HG0415490	344	349	-	0.000263	0.202	GCCGCC	14 kDa proline-rich protein DC2.15	Down
GCCGCC	HORVU.MOREX.r3.4HG0415490	1592	1597	-	0.000263	0.202	GCCGCC	14 kDa proline-rich protein DC2.15	Down
GCCGCC	HORVU.MOREX.r3.4HG0415490	1673	1678	+	0.000263	0.202	GCCGCC	14 kDa proline-rich protein DC2.15	Down
GCCGCC	HORVU.MOREX.r3.4HG0415510	77	82	+	0.000263	0.202	GCCGCC	14 kDa proline-rich protein DC2.15	Down
GCCGCC	HORVU.MOREX.r3.4HG0417910	86	91	+	0.000263	0.202	GCCGCC	Heat shock transcription factor	Down
GCCGCC	HORVU.MOREX.r3.4HG0417910	308	313	-	0.000263	0.202	GCCGCC	Heat shock transcription factor	Down
GCCGCC	HORVU.MOREX.r3.4HG0417910	1630	1635	-	0.000263	0.202	GCCGCC	Heat shock transcription factor	Down
GCCGCC	HORVU.MOREX.r3.5HG0429610	41	46	+	0.000263	0.202	GCCGCC	WPP domain-associated protein	Down
GCCGCC	HORVU.MOREX.r3.5HG0429610	454	459	-	0.000263	0.202	GCCGCC	WPP domain-associated protein	Down
GCCGCC	HORVU.MOREX.r3.5HG0429610	645	650	-	0.000263	0.202	GCCGCC	WPP domain-associated protein	Down
GCCGCC	HORVU.MOREX.r3.5HG0429610	680	685	-	0.000263	0.202	GCCGCC	WPP domain-associated protein	Down
GCCGCC	HORVU.MOREX.r3.5HG0429610	1335	1340	+	0.000263	0.202	GCCGCC	WPP domain-associated protein	Down
GCCGCC	HORVU.MOREX.r3.5HG0429610	1468	1473	-	0.000263	0.202	GCCGCC	WPP domain-associated protein	Down
GCCGCC	HORVU.MOREX.r3.5HG0429610	1511	1516	-	0.000263	0.202	GCCGCC	WPP domain-associated protein	Down
GCCGCC	HORVU.MOREX.r3.5HG0429610	1514	1519	-	0.000263	0.202	GCCGCC	WPP domain-associated protein	Down
GCCGCC	HORVU.MOREX.r3.5HG0429610	1517	1522	-	0.000263	0.202	GCCGCC	WPP domain-associated protein	Down
GCCGCC	HORVU.MOREX.r3.5HG0429610	1520	1525	-	0.000263	0.202	GCCGCC	WPP domain-associated protein	Down
GCCGCC	HORVU.MOREX.r3.5HG0429610	1642	1647	+	0.000263	0.202	GCCGCC	WPP domain-associated protein	Down
GCCGCC	HORVU.MOREX.r3.5HG0462190	8	13	+	0.000263	0.202	GCCGCC	Protein ZINC INDUCED FACILITATOR-LIKE 1	Down
GCCGCC	HORVU.MOREX.r3.5HG0462190	26	31	+	0.000263	0.202	GCCGCC	Protein ZINC INDUCED FACILITATOR-LIKE 1	Down
GCCGCC	HORVU.MOREX.r3.5HG0462190	76	81	+	0.000263	0.202	GCCGCC	Protein ZINC INDUCED FACILITATOR-LIKE 1	Down
GCCGCC	HORVU.MOREX.r3.5HG0462190	123	128	+	0.000263	0.202	GCCGCC	Protein ZINC INDUCED FACILITATOR-LIKE 1	Down
GCCGCC	HORVU.MOREX.r3.5HG0462190	172	177	+	0.000263	0.202	GCCGCC	Protein ZINC INDUCED FACILITATOR-LIKE 1	Down
GCCGCC	HORVU.MOREX.r3.5HG0462190	219	224	+	0.000263	0.202	GCCGCC	Protein ZINC INDUCED FACILITATOR-LIKE 1	Down
GCCGCC	HORVU.MOREX.r3.5HG0462190	303	308	+	0.000263	0.202	GCCGCC	Protein ZINC INDUCED FACILITATOR-LIKE 1	Down
GCCGCC	HORVU.MOREX.r3.5HG0483980	803	808	+	0.000263	0.202	GCCGCC	Cinnamoyl CoA reductase	Down
GCCGCC	HORVU.MOREX.r3.5HG0483980	887	892	+	0.000263	0.202	GCCGCC	Cinnamoyl CoA reductase	Down
GCCGCC	HORVU.MOREX.r3.5HG0483980	1619	1624	+	0.000263	0.202	GCCGCC	Cinnamoyl CoA reductase	Down
GCCGCC	HORVU.MOREX.r3.5HG0483980	1622	1627	+	0.000263	0.202	GCCGCC	Cinnamoyl CoA reductase	Down
GCCGCC	HORVU.MOREX.r3.5HG0483980	1625	1630	+	0.000263	0.202	GCCGCC	Cinnamoyl CoA reductase	Down
GCCGCC	HORVU.MOREX.r3.5HG0483980	1679	1684	+	0.000263	0.202	GCCGCC	Cinnamoyl CoA reductase	Down
GCCGCC	HORVU.MOREX.r3.5HG0484140	1	6	-	0.000263	0.202	GCCGCC	U-box domain-containing protein	Down
GCCGCC	HORVU.MOREX.r3.5HG0486420	665	670	+	0.000263	0.202	GCCGCC	Acyl-[acyl-carrier-protein] desaturase	Down
GCCGCC	HORVU.MOREX.r3.5HG0489440	66	71	-	0.000263	0.202	GCCGCC	Subtilisin-like protease	Down
GCCGCC	HORVU.MOREX.r3.5HG0490730	1356	1361	-	0.000263	0.202	GCCGCC	Basic helix-loop-helix transcription factor	Down
GCCGCC	HORVU.MOREX.r3.5HG0490730	1654	1659	-	0.000263	0.202	GCCGCC	Basic helix-loop-helix transcription factor	Down
GCCGCC	HORVU.MOREX.r3.5HG0492340	15	20	-	0.000263	0.202	GCCGCC	zinc finger (CCCH-type) family protein	Down
GCCGCC	HORVU.MOREX.r3.5HG0492340	62	67	-	0.000263	0.202	GCCGCC	zinc finger (CCCH-type) family protein	Down
GCCGCC	HORVU.MOREX.r3.5HG0492340	84	89	-	0.000263	0.202	GCCGCC	zinc finger (CCCH-type) family protein	Down
GCCGCC	HORVU.MOREX.r3.5HG0492340	186	191	+	0.000263	0.202	GCCGCC	zinc finger (CCCH-type) family protein	Down
GCCGCC	HORVU.MOREX.r3.5HG0492340	201	206	+	0.000263	0.202	GCCGCC	zinc finger (CCCH-type) family protein	Down
GCCGCC	HORVU.MOREX.r3.5HG0492340	867	872	-	0.000263	0.202	GCCGCC	zinc finger (CCCH-type) family protein	Down
GCCGCC	HORVU.MOREX.r3.5HG0492340	903	908	-	0.000263	0.202	GCCGCC	zinc finger (CCCH-type) family protein	Down
GCCGCC	HORVU.MOREX.r3.5HG0492340	1640	1645	+	0.000263	0.202	GCCGCC	zinc finger (CCCH-type) family protein	Down
GCCGCC	HORVU.MOREX.r3.5HG0495090	1563	1568	+	0.000263	0.202	GCCGCC	basic helix-loop-helix (bHLH) DNA-binding superfamily protein	Down
GCCGCC	HORVU.MOREX.r3.5HG0508050	396	401	-	0.000263	0.202	GCCGCC	Nuclear transcription factor Y subunit	Down
GCCGCC	HORVU.MOREX.r3.5HG0508050	1097	1102	+	0.000263	0.202	GCCGCC	Nuclear transcription factor Y subunit	Down
GCCGCC	HORVU.MOREX.r3.5HG0508050	1635	1640	+	0.000263	0.202	GCCGCC	Nuclear transcription factor Y subunit	Down
GCCGCC	HORVU.MOREX.r3.5HG0509200	183	188	+	0.000263	0.202	GCCGCC	Lipoxygenase	Down
GCCGCC	HORVU.MOREX.r3.5HG0509210	189	194	+	0.000263	0.202	GCCGCC	Lipoxygenase	Down
GCCGCC	HORVU.MOREX.r3.5HG0509210	1045	1050	+	0.000263	0.202	GCCGCC	Lipoxygenase	Down
GCCGCC	HORVU.MOREX.r3.5HG0509210	1123	1128	+	0.000263	0.202	GCCGCC	Lipoxygenase	Down
GCCGCC	HORVU.MOREX.r3.5HG0509210	1393	1398	+	0.000263	0.202	GCCGCC	Lipoxygenase	Down
GCCGCC	HORVU.MOREX.r3.5HG0509210	1483	1488	-	0.000263	0.202	GCCGCC	Lipoxygenase	Down
GCCGCC	HORVU.MOREX.r3.5HG0512320	24	29	-	0.000263	0.202	GCCGCC	Cytochrome P450	Down
GCCGCC	HORVU.MOREX.r3.5HG0512320	222	227	-	0.000263	0.202	GCCGCC	Cytochrome P450	Down
GCCGCC	HORVU.MOREX.r3.5HG0512320	1034	1039	+	0.000263	0.202	GCCGCC	Cytochrome P450	Down
GCCGCC	HORVU.MOREX.r3.5HG0512320	1037	1042	+	0.000263	0.202	GCCGCC	Cytochrome P450	Down
GCCGCC	HORVU.MOREX.r3.5HG0516680	228	233	+	0.000263	0.202	GCCGCC	TCP transcription factor	Down
GCCGCC	HORVU.MOREX.r3.5HG0516680	1016	1021	+	0.000263	0.202	GCCGCC	TCP transcription factor	Down
GCCGCC	HORVU.MOREX.r3.5HG0516680	1019	1024	+	0.000263	0.202	GCCGCC	TCP transcription factor	Down
GCCGCC	HORVU.MOREX.r3.5HG0516680	1022	1027	+	0.000263	0.202	GCCGCC	TCP transcription factor	Down
GCCGCC	HORVU.MOREX.r3.5HG0516680	1133	1138	+	0.000263	0.202	GCCGCC	TCP transcription factor	Down
GCCGCC	HORVU.MOREX.r3.5HG0516680	1136	1141	+	0.000263	0.202	GCCGCC	TCP transcription factor	Down
GCCGCC	HORVU.MOREX.r3.5HG0516680	1199	1204	+	0.000263	0.202	GCCGCC	TCP transcription factor	Down
GCCGCC	HORVU.MOREX.r3.5HG0516680	1202	1207	+	0.000263	0.202	GCCGCC	TCP transcription factor	Down
GCCGCC	HORVU.MOREX.r3.5HG0516680	1223	1228	+	0.000263	0.202	GCCGCC	TCP transcription factor	Down
GCCGCC	HORVU.MOREX.r3.5HG0516680	1334	1339	-	0.000263	0.202	GCCGCC	TCP transcription factor	Down
GCCGCC	HORVU.MOREX.r3.5HG0516680	1532	1537	-	0.000263	0.202	GCCGCC	TCP transcription factor	Down
GCCGCC	HORVU.MOREX.r3.5HG0516680	1590	1595	-	0.000263	0.202	GCCGCC	TCP transcription factor	Down
GCCGCC	HORVU.MOREX.r3.5HG0516680	1599	1604	-	0.000263	0.202	GCCGCC	TCP transcription factor	Down
GCCGCC	HORVU.MOREX.r3.5HG0516680	1602	1607	-	0.000263	0.202	GCCGCC	TCP transcription factor	Down
GCCGCC	HORVU.MOREX.r3.5HG0516680	1637	1642	+	0.000263	0.202	GCCGCC	TCP transcription factor	Down
GCCGCC	HORVU.MOREX.r3.5HG0516680	1640	1645	+	0.000263	0.202	GCCGCC	TCP transcription factor	Down
GCCGCC	HORVU.MOREX.r3.5HG0518140	1693	1698	+	0.000263	0.202	GCCGCC	Acetyltransferase, GNAT family protein, expressed	Down
GCCGCC	HORVU.MOREX.r3.5HG0521060	82	87	+	0.000263	0.202	GCCGCC	NA	Down
GCCGCC	HORVU.MOREX.r3.5HG0521060	96	101	+	0.000263	0.202	GCCGCC	NA	Down
GCCGCC	HORVU.MOREX.r3.5HG0521060	142	147	+	0.000263	0.202	GCCGCC	NA	Down
GCCGCC	HORVU.MOREX.r3.5HG0524470	129	134	+	0.000263	0.202	GCCGCC	Multidrug resistance protein ABC transporter family	Down
GCCGCC	HORVU.MOREX.r3.5HG0524470	287	292	-	0.000263	0.202	GCCGCC	Multidrug resistance protein ABC transporter family	Down
GCCGCC	HORVU.MOREX.r3.5HG0524470	428	433	+	0.000263	0.202	GCCGCC	Multidrug resistance protein ABC transporter family	Down
GCCGCC	HORVU.MOREX.r3.5HG0524470	988	993	-	0.000263	0.202	GCCGCC	Multidrug resistance protein ABC transporter family	Down
GCCGCC	HORVU.MOREX.r3.5HG0524470	1050	1055	+	0.000263	0.202	GCCGCC	Multidrug resistance protein ABC transporter family	Down
GCCGCC	HORVU.MOREX.r3.5HG0524470	1570	1575	+	0.000263	0.202	GCCGCC	Multidrug resistance protein ABC transporter family	Down
GCCGCC	HORVU.MOREX.r3.5HG0524470	1651	1656	+	0.000263	0.202	GCCGCC	Multidrug resistance protein ABC transporter family	Down
GCCGCC	HORVU.MOREX.r3.5HG0527890	6	11	-	0.000263	0.202	GCCGCC	Anthranilate synthase	Down
GCCGCC	HORVU.MOREX.r3.5HG0527890	63	68	-	0.000263	0.202	GCCGCC	Anthranilate synthase	Down
GCCGCC	HORVU.MOREX.r3.5HG0527890	71	76	-	0.000263	0.202	GCCGCC	Anthranilate synthase	Down
GCCGCC	HORVU.MOREX.r3.5HG0527890	94	99	-	0.000263	0.202	GCCGCC	Anthranilate synthase	Down
GCCGCC	HORVU.MOREX.r3.5HG0527890	97	102	-	0.000263	0.202	GCCGCC	Anthranilate synthase	Down
GCCGCC	HORVU.MOREX.r3.5HG0527890	100	105	-	0.000263	0.202	GCCGCC	Anthranilate synthase	Down
GCCGCC	HORVU.MOREX.r3.5HG0527890	148	153	-	0.000263	0.202	GCCGCC	Anthranilate synthase	Down
GCCGCC	HORVU.MOREX.r3.5HG0527890	190	195	+	0.000263	0.202	GCCGCC	Anthranilate synthase	Down
GCCGCC	HORVU.MOREX.r3.5HG0527890	193	198	+	0.000263	0.202	GCCGCC	Anthranilate synthase	Down
GCCGCC	HORVU.MOREX.r3.5HG0527890	1264	1269	-	0.000263	0.202	GCCGCC	Anthranilate synthase	Down
GCCGCC	HORVU.MOREX.r3.5HG0532930	108	113	-	0.000263	0.202	GCCGCC	GDSL esterase/lipase	Down
GCCGCC	HORVU.MOREX.r3.5HG0536260	128	133	+	0.000263	0.202	GCCGCC	Beta-fructofuranosidase, insoluble protein	Down
GCCGCC	HORVU.MOREX.r3.6HG0563940	141	146	+	0.000263	0.202	GCCGCC	Anthocyanin 5-aromatic acyltransferase	Down
GCCGCC	HORVU.MOREX.r3.6HG0563940	193	198	-	0.000263	0.202	GCCGCC	Anthocyanin 5-aromatic acyltransferase	Down
GCCGCC	HORVU.MOREX.r3.6HG0568690	36	41	+	0.000263	0.202	GCCGCC	Cinnamoyl CoA reductase	Down
GCCGCC	HORVU.MOREX.r3.6HG0568690	63	68	-	0.000263	0.202	GCCGCC	Cinnamoyl CoA reductase	Down
GCCGCC	HORVU.MOREX.r3.6HG0568690	561	566	+	0.000263	0.202	GCCGCC	Cinnamoyl CoA reductase	Down
GCCGCC	HORVU.MOREX.r3.6HG0596080	280	285	-	0.000263	0.202	GCCGCC	Long-chain-alcohol oxidase	Down
GCCGCC	HORVU.MOREX.r3.6HG0596080	437	442	-	0.000263	0.202	GCCGCC	Long-chain-alcohol oxidase	Down
GCCGCC	HORVU.MOREX.r3.6HG0599330	6	11	+	0.000263	0.202	GCCGCC	Trihelix transcription factor GT-2	Down
GCCGCC	HORVU.MOREX.r3.6HG0599330	9	14	+	0.000263	0.202	GCCGCC	Trihelix transcription factor GT-2	Down
GCCGCC	HORVU.MOREX.r3.6HG0599330	154	159	-	0.000263	0.202	GCCGCC	Trihelix transcription factor GT-2	Down
GCCGCC	HORVU.MOREX.r3.6HG0599330	202	207	+	0.000263	0.202	GCCGCC	Trihelix transcription factor GT-2	Down
GCCGCC	HORVU.MOREX.r3.6HG0599330	205	210	+	0.000263	0.202	GCCGCC	Trihelix transcription factor GT-2	Down
GCCGCC	HORVU.MOREX.r3.6HG0599960	1612	1617	+	0.000263	0.202	GCCGCC	Chitin deacetylase ARB_04768	Down
GCCGCC	HORVU.MOREX.r3.6HG0599960	1615	1620	+	0.000263	0.202	GCCGCC	Chitin deacetylase ARB_04768	Down
GCCGCC	HORVU.MOREX.r3.6HG0599960	1633	1638	+	0.000263	0.202	GCCGCC	Chitin deacetylase ARB_04768	Down
GCCGCC	HORVU.MOREX.r3.6HG0600900	77	82	-	0.000263	0.202	GCCGCC	auxin canalization protein (DUF828)	Down
GCCGCC	HORVU.MOREX.r3.6HG0600900	91	96	+	0.000263	0.202	GCCGCC	auxin canalization protein (DUF828)	Down
GCCGCC	HORVU.MOREX.r3.6HG0600900	316	321	-	0.000263	0.202	GCCGCC	auxin canalization protein (DUF828)	Down
GCCGCC	HORVU.MOREX.r3.6HG0600900	343	348	+	0.000263	0.202	GCCGCC	auxin canalization protein (DUF828)	Down
GCCGCC	HORVU.MOREX.r3.6HG0609840	67	72	-	0.000263	0.202	GCCGCC	Transmembrane protein, putative	Down
GCCGCC	HORVU.MOREX.r3.6HG0609840	1650	1655	-	0.000263	0.202	GCCGCC	Transmembrane protein, putative	Down
GCCGCC	HORVU.MOREX.r3.6HG0609840	1683	1688	+	0.000263	0.202	GCCGCC	Transmembrane protein, putative	Down
GCCGCC	HORVU.MOREX.r3.6HG0609920	621	626	+	0.000263	0.202	GCCGCC	Nipped-B-like protein A	Down
GCCGCC	HORVU.MOREX.r3.6HG0609920	1423	1428	-	0.000263	0.202	GCCGCC	Nipped-B-like protein A	Down
GCCGCC	HORVU.MOREX.r3.6HG0611180	2	7	-	0.000263	0.202	GCCGCC	Fasciclin-like arabinogalactan protein	Down
GCCGCC	HORVU.MOREX.r3.6HG0611280	1307	1312	-	0.000263	0.202	GCCGCC	O-fucosyltransferase family protein	Down
GCCGCC	HORVU.MOREX.r3.6HG0611280	1448	1453	+	0.000263	0.202	GCCGCC	O-fucosyltransferase family protein	Down
GCCGCC	HORVU.MOREX.r3.6HG0611280	1484	1489	-	0.000263	0.202	GCCGCC	O-fucosyltransferase family protein	Down
GCCGCC	HORVU.MOREX.r3.6HG0611280	1487	1492	-	0.000263	0.202	GCCGCC	O-fucosyltransferase family protein	Down
GCCGCC	HORVU.MOREX.r3.6HG0611280	1490	1495	-	0.000263	0.202	GCCGCC	O-fucosyltransferase family protein	Down
GCCGCC	HORVU.MOREX.r3.6HG0611280	1493	1498	-	0.000263	0.202	GCCGCC	O-fucosyltransferase family protein	Down
GCCGCC	HORVU.MOREX.r3.6HG0614470	984	989	+	0.000263	0.202	GCCGCC	Beta-xylosidase, putative	Down
GCCGCC	HORVU.MOREX.r3.6HG0614470	1648	1653	+	0.000263	0.202	GCCGCC	Beta-xylosidase, putative	Down
GCCGCC	HORVU.MOREX.r3.6HG0615420	12	17	-	0.000263	0.202	GCCGCC	Methyltransferase-like protein	Down
GCCGCC	HORVU.MOREX.r3.6HG0615420	77	82	-	0.000263	0.202	GCCGCC	Methyltransferase-like protein	Down
GCCGCC	HORVU.MOREX.r3.6HG0615420	80	85	-	0.000263	0.202	GCCGCC	Methyltransferase-like protein	Down
GCCGCC	HORVU.MOREX.r3.6HG0615420	155	160	-	0.000263	0.202	GCCGCC	Methyltransferase-like protein	Down
GCCGCC	HORVU.MOREX.r3.6HG0615420	527	532	-	0.000263	0.202	GCCGCC	Methyltransferase-like protein	Down
GCCGCC	HORVU.MOREX.r3.6HG0615420	1454	1459	-	0.000263	0.202	GCCGCC	Methyltransferase-like protein	Down
GCCGCC	HORVU.MOREX.r3.6HG0616500	325	330	+	0.000263	0.202	GCCGCC	MADS box transcription factor	Down
GCCGCC	HORVU.MOREX.r3.6HG0616500	540	545	-	0.000263	0.202	GCCGCC	MADS box transcription factor	Down
GCCGCC	HORVU.MOREX.r3.6HG0616500	807	812	-	0.000263	0.202	GCCGCC	MADS box transcription factor	Down
GCCGCC	HORVU.MOREX.r3.6HG0617080	1606	1611	-	0.000263	0.202	GCCGCC	Lipid transfer protein	Down
GCCGCC	HORVU.MOREX.r3.6HG0617080	1665	1670	-	0.000263	0.202	GCCGCC	Lipid transfer protein	Down
GCCGCC	HORVU.MOREX.r3.6HG0617080	1686	1691	-	0.000263	0.202	GCCGCC	Lipid transfer protein	Down
GCCGCC	HORVU.MOREX.r3.6HG0617080	1689	1694	-	0.000263	0.202	GCCGCC	Lipid transfer protein	Down
GCCGCC	HORVU.MOREX.r3.6HG0622740	606	611	+	0.000263	0.202	GCCGCC	Protein DETOXIFICATION	Down
GCCGCC	HORVU.MOREX.r3.6HG0622740	651	656	+	0.000263	0.202	GCCGCC	Protein DETOXIFICATION	Down
GCCGCC	HORVU.MOREX.r3.6HG0622740	654	659	+	0.000263	0.202	GCCGCC	Protein DETOXIFICATION	Down
GCCGCC	HORVU.MOREX.r3.6HG0622740	1538	1543	-	0.000263	0.202	GCCGCC	Protein DETOXIFICATION	Down
GCCGCC	HORVU.MOREX.r3.7HG0635170	91	96	-	0.000263	0.202	GCCGCC	Acid invertase 1	Down
GCCGCC	HORVU.MOREX.r3.7HG0635170	135	140	+	0.000263	0.202	GCCGCC	Acid invertase 1	Down
GCCGCC	HORVU.MOREX.r3.7HG0635170	752	757	-	0.000263	0.202	GCCGCC	Acid invertase 1	Down
GCCGCC	HORVU.MOREX.r3.7HG0635170	755	760	-	0.000263	0.202	GCCGCC	Acid invertase 1	Down
GCCGCC	HORVU.MOREX.r3.7HG0635300	53	58	-	0.000263	0.202	GCCGCC	Acid invertase 1	Down
GCCGCC	HORVU.MOREX.r3.7HG0635300	161	166	-	0.000263	0.202	GCCGCC	Acid invertase 1	Down
GCCGCC	HORVU.MOREX.r3.7HG0635300	726	731	-	0.000263	0.202	GCCGCC	Acid invertase 1	Down
GCCGCC	HORVU.MOREX.r3.7HG0635330	54	59	-	0.000263	0.202	GCCGCC	Protein TolB	Down
GCCGCC	HORVU.MOREX.r3.7HG0644250	283	288	-	0.000263	0.202	GCCGCC	Xyloglucan endotransglucosylase/hydrolase	Down
GCCGCC	HORVU.MOREX.r3.7HG0644250	366	371	-	0.000263	0.202	GCCGCC	Xyloglucan endotransglucosylase/hydrolase	Down
GCCGCC	HORVU.MOREX.r3.7HG0654450	86	91	+	0.000263	0.202	GCCGCC	ABC transporter, putative	Down
GCCGCC	HORVU.MOREX.r3.7HG0654450	116	121	+	0.000263	0.202	GCCGCC	ABC transporter, putative	Down
GCCGCC	HORVU.MOREX.r3.7HG0654450	238	243	-	0.000263	0.202	GCCGCC	ABC transporter, putative	Down
GCCGCC	HORVU.MOREX.r3.7HG0656370	48	53	+	0.000263	0.202	GCCGCC	Bifunctional inhibitor/lipid-transfer protein/seed storage 2S albumin-like protein	Down
GCCGCC	HORVU.MOREX.r3.7HG0656370	51	56	+	0.000263	0.202	GCCGCC	Bifunctional inhibitor/lipid-transfer protein/seed storage 2S albumin-like protein	Down
GCCGCC	HORVU.MOREX.r3.7HG0656370	54	59	+	0.000263	0.202	GCCGCC	Bifunctional inhibitor/lipid-transfer protein/seed storage 2S albumin-like protein	Down
GCCGCC	HORVU.MOREX.r3.7HG0656370	322	327	-	0.000263	0.202	GCCGCC	Bifunctional inhibitor/lipid-transfer protein/seed storage 2S albumin-like protein	Down
GCCGCC	HORVU.MOREX.r3.7HG0664320	1066	1071	+	0.000263	0.202	GCCGCC	MADS box transcription factor	Down
GCCGCC	HORVU.MOREX.r3.7HG0664320	1062	1067	-	0.000263	0.202	GCCGCC	MADS box transcription factor	Down
GCCGCC	HORVU.MOREX.r3.7HG0664320	1393	1398	+	0.000263	0.202	GCCGCC	MADS box transcription factor	Down
GCCGCC	HORVU.MOREX.r3.7HG0664320	1497	1502	-	0.000263	0.202	GCCGCC	MADS box transcription factor	Down
GCCGCC	HORVU.MOREX.r3.7HG0664320	1638	1643	-	0.000263	0.202	GCCGCC	MADS box transcription factor	Down
GCCGCC	HORVU.MOREX.r3.7HG0664370	1671	1676	-	0.000263	0.202	GCCGCC	Peptidyl-prolyl cis-trans isomerase	Down
GCCGCC	HORVU.MOREX.r3.7HG0664370	1674	1679	-	0.000263	0.202	GCCGCC	Peptidyl-prolyl cis-trans isomerase	Down
GCCGCC	HORVU.MOREX.r3.7HG0664370	1677	1682	-	0.000263	0.202	GCCGCC	Peptidyl-prolyl cis-trans isomerase	Down
GCCGCC	HORVU.MOREX.r3.7HG0664370	1680	1685	-	0.000263	0.202	GCCGCC	Peptidyl-prolyl cis-trans isomerase	Down
GCCGCC	HORVU.MOREX.r3.7HG0664370	1683	1688	-	0.000263	0.202	GCCGCC	Peptidyl-prolyl cis-trans isomerase	Down
GCCGCC	HORVU.MOREX.r3.7HG0666770	22	27	+	0.000263	0.202	GCCGCC	Leucine-rich repeat receptor-like protein kinase family protein	Down
GCCGCC	HORVU.MOREX.r3.7HG0666770	67	72	+	0.000263	0.202	GCCGCC	Leucine-rich repeat receptor-like protein kinase family protein	Down
GCCGCC	HORVU.MOREX.r3.7HG0666770	70	75	+	0.000263	0.202	GCCGCC	Leucine-rich repeat receptor-like protein kinase family protein	Down
GCCGCC	HORVU.MOREX.r3.7HG0666770	119	124	-	0.000263	0.202	GCCGCC	Leucine-rich repeat receptor-like protein kinase family protein	Down
GCCGCC	HORVU.MOREX.r3.7HG0669580	684	689	+	0.000263	0.202	GCCGCC	Caleosin	Down
GCCGCC	HORVU.MOREX.r3.7HG0669580	950	955	+	0.000263	0.202	GCCGCC	Caleosin	Down
GCCGCC	HORVU.MOREX.r3.7HG0669580	1071	1076	-	0.000263	0.202	GCCGCC	Caleosin	Down
GCCGCC	HORVU.MOREX.r3.7HG0669580	1127	1132	+	0.000263	0.202	GCCGCC	Caleosin	Down
GCCGCC	HORVU.MOREX.r3.7HG0676130	54	59	+	0.000263	0.202	GCCGCC	Diacylglycerol O-acyltransferase 2	Down
GCCGCC	HORVU.MOREX.r3.7HG0676130	57	62	+	0.000263	0.202	GCCGCC	Diacylglycerol O-acyltransferase 2	Down
GCCGCC	HORVU.MOREX.r3.7HG0676130	212	217	-	0.000263	0.202	GCCGCC	Diacylglycerol O-acyltransferase 2	Down
GCCGCC	HORVU.MOREX.r3.7HG0676130	679	684	+	0.000263	0.202	GCCGCC	Diacylglycerol O-acyltransferase 2	Down
GCCGCC	HORVU.MOREX.r3.7HG0676130	1459	1464	+	0.000263	0.202	GCCGCC	Diacylglycerol O-acyltransferase 2	Down
GCCGCC	HORVU.MOREX.r3.7HG0676130	1626	1631	-	0.000263	0.202	GCCGCC	Diacylglycerol O-acyltransferase 2	Down
GCCGCC	HORVU.MOREX.r3.7HG0676130	1629	1634	-	0.000263	0.202	GCCGCC	Diacylglycerol O-acyltransferase 2	Down
GCCGCC	HORVU.MOREX.r3.7HG0676250	70	75	+	0.000263	0.202	GCCGCC	Protein DETOXIFICATION	Down
GCCGCC	HORVU.MOREX.r3.7HG0680310	40	45	+	0.000263	0.202	GCCGCC	NAC domain protein,	Down
GCCGCC	HORVU.MOREX.r3.7HG0680310	1064	1069	-	0.000263	0.202	GCCGCC	NAC domain protein,	Down
GCCGCC	HORVU.MOREX.r3.7HG0680310	1067	1072	-	0.000263	0.202	GCCGCC	NAC domain protein,	Down
GCCGCC	HORVU.MOREX.r3.7HG0680310	1070	1075	-	0.000263	0.202	GCCGCC	NAC domain protein,	Down
GCCGCC	HORVU.MOREX.r3.7HG0684870	817	822	+	0.000263	0.202	GCCGCC	General regulatory factor 12, IOTA isoform 3	Down
GCCGCC	HORVU.MOREX.r3.7HG0687350	54	59	+	0.000263	0.202	GCCGCC	Lateral root primordium protein-related, putative	Down
GCCGCC	HORVU.MOREX.r3.7HG0687350	87	92	-	0.000263	0.202	GCCGCC	Lateral root primordium protein-related, putative	Down
GCCGCC	HORVU.MOREX.r3.7HG0687350	575	580	+	0.000263	0.202	GCCGCC	Lateral root primordium protein-related, putative	Down
GCCGCC	HORVU.MOREX.r3.7HG0687350	1217	1222	-	0.000263	0.202	GCCGCC	Lateral root primordium protein-related, putative	Down
GCCGCC	HORVU.MOREX.r3.7HG0688690	222	227	-	0.000263	0.202	GCCGCC	ATP-dependent zinc metalloprotease FtsH 1	Down
GCCGCC	HORVU.MOREX.r3.7HG0688690	442	447	-	0.000263	0.202	GCCGCC	ATP-dependent zinc metalloprotease FtsH 1	Down
GCCGCC	HORVU.MOREX.r3.7HG0696930	174	179	-	0.000263	0.202	GCCGCC	RNA-binding protein 34	Down
GCCGCC	HORVU.MOREX.r3.7HG0696930	244	249	-	0.000263	0.202	GCCGCC	RNA-binding protein 34	Down
GCCGCC	HORVU.MOREX.r3.7HG0713370	37	42	-	0.000263	0.202	GCCGCC	Cytochrome P450 family protein	Down
GCCGCC	HORVU.MOREX.r3.7HG0713370	50	55	+	0.000263	0.202	GCCGCC	Cytochrome P450 family protein	Down
GCCGCC	HORVU.MOREX.r3.7HG0713370	89	94	-	0.000263	0.202	GCCGCC	Cytochrome P450 family protein	Down
GCCGCC	HORVU.MOREX.r3.7HG0713370	276	281	+	0.000263	0.202	GCCGCC	Cytochrome P450 family protein	Down
GCCGCC	HORVU.MOREX.r3.7HG0716940	19	24	+	0.000263	0.202	GCCGCC	L-ascorbate oxidase	Down
GCCGCC	HORVU.MOREX.r3.7HG0716940	42	47	+	0.000263	0.202	GCCGCC	L-ascorbate oxidase	Down
GCCGCC	HORVU.MOREX.r3.7HG0724810	369	374	-	0.000263	0.202	GCCGCC	DUF1680 domain protein	Down
GCCGCC	HORVU.MOREX.r3.7HG0724810	496	501	+	0.000263	0.202	GCCGCC	DUF1680 domain protein	Down
GCCGCC	HORVU.MOREX.r3.7HG0724810	499	504	+	0.000263	0.202	GCCGCC	DUF1680 domain protein	Down
GCCGCC	HORVU.MOREX.r3.7HG0724810	594	599	-	0.000263	0.202	GCCGCC	DUF1680 domain protein	Down
GCCGCC	HORVU.MOREX.r3.7HG0724810	1027	1032	+	0.000263	0.202	GCCGCC	DUF1680 domain protein	Down
GCCGCC	HORVU.MOREX.r3.7HG0724810	1591	1596	+	0.000263	0.202	GCCGCC	DUF1680 domain protein	Down
GCCGCC	HORVU.MOREX.r3.7HG0725250	799	804	-	0.000263	0.202	GCCGCC	Protein lateral root primordium 1	Down
GCCGCC	HORVU.MOREX.r3.7HG0725250	833	838	-	0.000263	0.202	GCCGCC	Protein lateral root primordium 1	Down
GCCGCC	HORVU.MOREX.r3.7HG0725250	1524	1529	-	0.000263	0.202	GCCGCC	Protein lateral root primordium 1	Down
GCCGCC	HORVU.MOREX.r3.7HG0725250	1527	1532	-	0.000263	0.202	GCCGCC	Protein lateral root primordium 1	Down
GCCGCC	HORVU.MOREX.r3.7HG0725250	1617	1622	+	0.000263	0.202	GCCGCC	Protein lateral root primordium 1	Down
GCCGCC	HORVU.MOREX.r3.7HG0725250	1626	1631	+	0.000263	0.202	GCCGCC	Protein lateral root primordium 1	Down
GCCGCC	HORVU.MOREX.r3.7HG0725250	1641	1646	-	0.000263	0.202	GCCGCC	Protein lateral root primordium 1	Down
GCCGCC	HORVU.MOREX.r3.7HG0725250	1644	1649	-	0.000263	0.202	GCCGCC	Protein lateral root primordium 1	Down
GCCGCC	HORVU.MOREX.r3.7HG0725250	1647	1652	-	0.000263	0.202	GCCGCC	Protein lateral root primordium 1	Down
GCCGCC	HORVU.MOREX.r3.7HG0728750	1619	1624	-	0.000263	0.202	GCCGCC	Xyloglucan endotransglucosylase/hydrolase	Down
GCCGCC	HORVU.MOREX.r3.7HG0728750	1622	1627	-	0.000263	0.202	GCCGCC	Xyloglucan endotransglucosylase/hydrolase	Down
GCCGCC	HORVU.MOREX.r3.7HG0728860	244	249	-	0.000263	0.202	GCCGCC	Inositol polyphosphate multikinase	Down
GCCGCC	HORVU.MOREX.r3.7HG0731950	1401	1406	+	0.000263	0.202	GCCGCC	U-box domain-containing protein 4	Down
GCCGCC	HORVU.MOREX.r3.7HG0740500	63	68	+	0.000263	0.202	GCCGCC	Kelch repeat containing F-box protein-like	Down
GCCGCC	HORVU.MOREX.r3.7HG0746000	44	49	+	0.000263	0.202	GCCGCC	AP2-like ethylene-responsive transcription factor	Down
GCCGCC	HORVU.MOREX.r3.7HG0746000	135	140	+	0.000263	0.202	GCCGCC	AP2-like ethylene-responsive transcription factor	Down
GCCGCC	HORVU.MOREX.r3.7HG0746000	138	143	+	0.000263	0.202	GCCGCC	AP2-like ethylene-responsive transcription factor	Down
GCCGCC	HORVU.MOREX.r3.7HG0746000	1081	1086	+	0.000263	0.202	GCCGCC	AP2-like ethylene-responsive transcription factor	Down
GCCGCC	HORVU.MOREX.r3.UnG0763600	1580	1585	+	0.000263	0.202	GCCGCC	Dirigent protein	Down
GCCGCC	HORVU.MOREX.r3.5HG0513800	1431	1436	+	0.000263	0.171	CCCGCC	Non-specific serine/threonine protein kinase	Down
GCCGCC	HORVU.MOREX.r3.2HG0154350	1414	1419	+	0.000263	0.171	GCCGCC	AP2-like ethylene-responsive transcription factor	Down
GCCGCC	HORVU.MOREX.r3.2HG0184460	565	570	-	0.000263	0.378	GCCGCC	YABBY protein	Down
GCCGCC	HORVU.MOREX.r3.3HG0275650	102	107	+	0.000263	0.171	GCCGCC	DELLA protein GAI	Down
GCCGCC	HORVU.MOREX.r3.3HG0275650	105	110	+	0.000263	0.171	GCCGCC	DELLA protein GAI	Down
GCCGCC	HORVU.MOREX.r3.3HG0275650	200	205	+	0.000263	0.171	GCCGCC	DELLA protein GAI	Down
GCCGCC	HORVU.MOREX.r3.3HG0275650	219	224	+	0.000263	0.171	GCCGCC	DELLA protein GAI	Down
GCCGCC	HORVU.MOREX.r3.3HG0275650	1401	1406	+	0.000263	0.171	GCCGCC	DELLA protein GAI	Down
