# Supplementary material for: COMPOSITUM 2/ WHEAT FRIZZY PANICLE dosage dependently regulates inflorescence and root architecture in Triticeae cereals
Source: Plant J. 2026 Jul 23;127(2):e71040. doi: 10.1111/tpj.71040 (PMC13394734; doi:10.1111/tpj.71040)
Supplement: Supplementary file 1 — Figure S1. Spike meristem developmental time course of rtt1.a mutant. Figure S2. WGS mapping of RTT1.b and rtt1.a reads. Figure S3. Spike phenotypes of new compositum 2 mutant alleles. Figure S4. Allelism analysis of rattail 1.a and compositum 2.g. Figure S5. Expression patterns of SHORT VEGETATIVE PHASE, SQUAMOSA, and SEPALLATA MADS box genes in RTT1.b and rtt1.a. Figure S6. Generic cloning vector pNB38 (GenBank‐ID OR479081). Figure S7. Genotypic analyses and documentation of WFZP primary mutants. Figure S8. Sanger chromatograms of all mutated and inherited WFZP mutant alleles. Figure S9. Measured and normalized parameters of plant phenotyping of WFZP mutants growing under field‐like conditions. Figure S10. Automatic phenotyping of root and shoot growth of WFZP mutants. Figure S11. Disrupted AP2/ERF domains. Figure S12. Bowman and rattail 1 COM2 AP2/ERF domains predicted in the presence of DNA with AlphaFold3. Figure S13. Electrostatic surface distribution of COM2 AP2/ERF domains of Bowman and rattail 1. Figure S14. Arginine hydrogen bonds during molecular dynamics simulation. Figure S15. CU sequence repeats in 3′ UTR of COM2 and WFZP. Figure S16. Spike and plant architecture related traits in RTT1.b and rtt1.a. Figure S17. Coding sequences of WFZP homoeoalleles. Figure S18. Root expression of WFZP homoeoalleles. Table S1. Germplasm screened for rtt1 segregation analysis. Table S2. Oligonucleotides and vectors used. Table S3. SNP and deletion mapping in rtt1.a and RTT1.b based on WGS (extra file). Table S4. irregular spike mutants with spike branching screened for identifying mutations in COM2. Table S5. Differentially expressed genes in the rtt1 mutant (extra file). Table S6. FIMO motif scanning in rtt1‐dependently up‐ and down‐regulated genes (extra file). Table S7. XSTREME motif enrichment in rtt1‐dependently up‐ and down‐regulated genes (extra file). Table S8. Off‐target analyses in wheat. Table S9. Genotyping of primary WFZP mutants and their progeny. Table S1 [file TPJ-127-0-s002.zip › tpj71040-sup-0007-Table S7.xlsx]

## Sheet: Tabelle1
Table S7. XSTREME motif enrichment data in rtt1-dependently up- and down-regulated genes
SOURCE	ID	alternative ID	CONSENSUS	WIDTH	SITES	SEA_PVALUE	EVALUE	SIM_MOTIF	Regulation in rtt
STREME	1-CGCCGCCGCC	STREME-1	CGCCGCCGCC	10	121	2.65e-22	0.000479	AP2EREBP_tnt.CRF4_colamp_a_m1 (CRF4)	Down
STREME	2-AGAAGAAGA	STREME-2	AGAAGAAGA	9	144	8.09e-13	0.00777	2-AGAAGAAGA	Down
STREME	3-AAAGAAA	STREME-3	AAAGAAA	7	141	0.000246	0.00862	C2C2dof_tnt.AT1G47655_colamp_a_m1 (AT1G47655)	Down
STREME	4-GCAGCAGCAC	STREME-4	GCAGCAGCAC	10	105	8.76e-16	0.0156	NLP_tnt.AtNLP4_col_b_m1 (AtNLP4)	Down
STREME	5-CGTCGCC	STREME-5	CGTCGCC	7	138	6.31e-16	0.0231	AP2EREBP_tnt.ERF105_col_m1 (ERF105)	Down
MEME	ASGGAGGGAG	MEME-1	ASGGAGGGAG	10	111	1.25e-19	9.4e-17	ASGGAGGGAG	Down
MEME	GCGGCGGCGG	MEME-2	GCGGCGGCGG	10	140	6.77e-20	9.4e-10	AP2EREBP_tnt.CRF4_colamp_a_m1 (CRF4)	Down
MEME	RGAGRRRGAG	MEME-3	RGAGRRRGAG	10	197	1.36e-21	4.8e-08	BBRBPC_tnt.BPC5_colamp_a_m1 (BPC5)	Down
MEME	GWGGHGGTGG	MEME-4	GWGGHGGTGG	10	216	4.51e-12	0.015	AP2EREBP_tnt.At5g65130_col_a_m1 (At5g65130)	Down
ArabidopsisDAPv1	C2H2_tnt.TF3A_col_a_m1	TF3A	CYTCCTCCTCCTCCTCCTC	19	156	1.61e-33	1.42e-30	C2H2_tnt.TF3A_col_a_m1	Down
ArabidopsisDAPv1	AP2EREBP_tnt.SHN3_col_a_m1	SHN3	WCCDCCGCCRCCDCCGCCGCC	21	110	4.02e-28	3.55e-25	AP2EREBP_tnt.SHN3_col_a_m1	Down
ArabidopsisDAPv1	HMG_tnt.3XHMGBOX1_col_a_m1	3XHMGBOX1	RCGGCGGHGRWDRNGGNRRNG	21	123	1.94e-27	1.71e-24	HMG_tnt.3XHMGBOX1_col_a_m1	Down
ArabidopsisDAPv1	BBRBPC_tnt.BPC5_colamp_a_m1	BPC5	RARARARAGAGAGAGAGAGAGAGAGAGAG	29	99	7.63e-26	6.74e-23	BBRBPC_tnt.BPC5_colamp_a_m1	Down
ArabidopsisDAPv1	AP2EREBP_tnt.ERF48_col_a_m1	ERF48	GGMGGYGGHGGYGGYGGTGGW	21	100	1.93e-25	1.71e-22	AP2EREBP_tnt.ERF48_col_a_m1	Down
ArabidopsisDAPv1	mTERF_tnt.AT5G23930_col_a_m1	AT5G23930	CDCCGCCRCCDCCGCCGCCR	20	135	3.97e-25	3.51e-22	mTERF_tnt.AT5G23930_col_a_m1	Down
ArabidopsisDAPv1	AP2EREBP_tnt.ERF10_col_a_m1	ERF10	NCCDCCNYCDCCGCCGCCRYH	21	142	1.16e-24	1.02e-21	AP2EREBP_tnt.ERF10_col_a_m1	Down
ArabidopsisDAPv1	LOBAS2_tnt.LOB_col_a_m1	LOB	WCCGCCGCCDYCKCCGCCGCH	21	129	1.16e-24	1.03e-21	LOBAS2_tnt.LOB_col_a_m1	Down
ArabidopsisDAPv1	BBRBPC_tnt.BPC1_col_a_m1	BPC1	GAGAGAGAGAGAGAGAGAGAGAGA	24	113	8.94e-24	7.91e-21	BBRBPC_tnt.BPC1_col_a_m1	Down
ArabidopsisDAPv1	AP2EREBP_tnt.ERF115_col_a_m1	ERF115	CCGCCGCCRYCGCCG	15	114	5.86e-23	5.18e-20	AP2EREBP_tnt.ERF115_col_a_m1	Down
ArabidopsisDAPv1	AP2EREBP_tnt.ERF2_col_a_m1	ERF2	YCDCCDCCDCCGCCGCCRYYD	21	115	9e-23	7.96e-20	AP2EREBP_tnt.ERF2_col_a_m1	Down
ArabidopsisDAPv1	AP2EREBP_tnt.CRF4_colamp_a_m1	CRF4	HGGCGGCGGCGGHGG	15	105	8.22e-22	7.27e-19	AP2EREBP_tnt.CRF4_colamp_a_m1	Down
ArabidopsisDAPv1	AP2EREBP_tnt.CRF4_col_a_m1	CRF4	CCKCCGCCGCCRCCDCMDCCD	21	119	1.41e-21	1.25e-18	AP2EREBP_tnt.CRF4_col_a_m1	Down
ArabidopsisDAPv1	HMG_tnt.3XHMGBOX1_colamp_a_m1	3XHMGBOX1	WCCACCACCACCWCC	15	86	1.89e-21	1.67e-18	HMG_tnt.3XHMGBOX1_colamp_a_m1	Down
ArabidopsisDAPv1	AP2EREBP_tnt.ERF104_col_a_m1	ERF104	CDCCDCCDCCGCCGCCRYH	19	77	1.48e-20	1.31e-17	AP2EREBP_tnt.ERF104_col_a_m1	Down
ArabidopsisDAPv1	AP2EREBP_tnt.At5g65130_col_a_m1	At5g65130	CCDCCDCCRCCGCCA	15	116	2.13e-20	1.89e-17	AP2EREBP_tnt.At5g65130_col_a_m1	Down
ArabidopsisDAPv1	AP2EREBP_tnt.AT1G71450_col_a_m1	AT1G71450	CDCCRCCRCCDCCRCCGYCR	20	136	3.72e-20	3.28e-17	AP2EREBP_tnt.AT1G71450_col_a_m1	Down
ArabidopsisDAPv1	AP2EREBP_tnt.ERF104_colamp_a_m1	ERF104	HGGYGGCGGCGGMGG	15	107	1.19e-19	1.05e-16	AP2EREBP_tnt.ERF104_colamp_a_m1	Down
ArabidopsisDAPv1	AP2EREBP_tnt.ERF9_col_a_m1	ERF9	YGGCGGHKRYGGCGGCGGMGR	21	86	3.28e-19	2.9e-16	AP2EREBP_tnt.ERF9_col_a_m1	Down
ArabidopsisDAPv1	AP2EREBP_tnt.LEP_col_a_m1	LEP	DCCKCCGCCGYCDMHDCCKCC	21	92	8.89e-19	7.86e-16	AP2EREBP_tnt.LEP_col_a_m1	Down
ArabidopsisDAPv1	AP2EREBP_tnt.ERF73_colamp_a_m1	ERF73	RYGGCGGCGGHGRNGGHGGHG	21	113	9.42e-19	8.33e-16	AP2EREBP_tnt.ERF73_colamp_a_m1	Down
ArabidopsisDAPv1	AP2EREBP_tnt.ERF105_colamp_a_m1	ERF105	YYNYCDCCDCCRCCDCCGCCGCCR	24	90	1.11e-18	9.85e-16	AP2EREBP_tnt.ERF105_colamp_a_m1	Down
ArabidopsisDAPv1	ND_tnt.FRS9_col_a_m1	FRS9	CTCTCTCTCTCTCTCTCTCTC	21	87	3.09e-18	2.73e-15	ND_tnt.FRS9_col_a_m1	Down
ArabidopsisDAPv1	AP2EREBP_tnt.ERF6_col_m1	ERF6	CCDYCDCCGCCGCCRCHDCHD	21	114	3.82e-18	3.37e-15	AP2EREBP_tnt.ERF6_col_m1	Down
ArabidopsisDAPv1	AP2EREBP_tnt.AT1G44830_col_a_m1	AT1G44830	CCDCCDCCACCGMCA	15	121	6.25e-18	5.52e-15	AP2EREBP_tnt.AT1G44830_col_a_m1	Down
ArabidopsisDAPv1	AP2EREBP_tnt.ERF7_col_a_m1	ERF7	YCNCCNCCDYCDCCGCCGYCA	21	161	7.57e-17	6.69e-14	AP2EREBP_tnt.ERF7_col_a_m1	Down
ArabidopsisDAPv1	AP2EREBP_tnt.RAP212_col_a_m1	RAP212	NGRHDRHDRYGGCGGCGGHGR	21	91	1.15e-16	1.02e-13	AP2EREBP_tnt.RAP212_col_a_m1	Down
ArabidopsisDAPv1	AP2EREBP_tnt.ERF8_col_a_m1	ERF8	NCCDCCGCCGCCGYM	15	133	1.72e-16	1.52e-13	AP2EREBP_tnt.ERF8_col_a_m1	Down
ArabidopsisDAPv1	AP2EREBP_tnt.PUCHI_colamp_a_m1	PUCHI	GMGRHDDWRRCGGCGGMGGHGRNRR	25	82	1.76e-16	1.56e-13	AP2EREBP_tnt.PUCHI_colamp_a_m1	Down
ArabidopsisDAPv1	AP2EREBP_tnt.AT1G28160_colamp_a_m1	AT1G28160	CDYCKCCGCCGYCR	14	92	1.84e-16	1.63e-13	AP2EREBP_tnt.AT1G28160_colamp_a_m1	Down
ArabidopsisDAPv1	AP2EREBP_tnt.ERF5_col_a_m1	ERF5	CCDCCGCCGCCGCCR	15	72	2.46e-16	2.17e-13	AP2EREBP_tnt.ERF5_col_a_m1	Down
ArabidopsisDAPv1	AP2EREBP_tnt.At5g18450_col_a_m1	At5g18450	GGHGGAGGCGGTGGH	15	57	4.45e-16	3.93e-13	AP2EREBP_tnt.At5g18450_col_a_m1	Down
ArabidopsisDAPv1	AP2EREBP_tnt.ERF5_colamp_a_m1	ERF5	CCDCCGCCGCCRYHDCCDCCG	21	112	4.58e-16	4.05e-13	AP2EREBP_tnt.ERF5_colamp_a_m1	Down
ArabidopsisDAPv1	AP2EREBP_tnt.At2g33710_colamp_a_m1	At2g33710	DYCGCCGCCGYHWHHDYH	18	101	5.66e-16	5e-13	AP2EREBP_tnt.At2g33710_colamp_a_m1	Down
ArabidopsisDAPv1	AP2EREBP_tnt.AT4G18450_col_a_m1	AT4G18450	RYGGCGGCGGHGGHGGH	17	98	6.27e-16	5.55e-13	AP2EREBP_tnt.AT4G18450_col_a_m1	Down
ArabidopsisDAPv1	AP2EREBP_tnt.At1g75490_col_a_m1	At1g75490	CCDCCDCCACCGCCD	15	122	9.63e-16	8.52e-13	AP2EREBP_tnt.At1g75490_col_a_m1	Down
ArabidopsisDAPv1	AP2EREBP_tnt.ERF11_col_b_m1	ERF11	CCDCCKCCGCCGYCA	15	78	9.82e-16	8.69e-13	AP2EREBP_tnt.ERF11_col_b_m1	Down
ArabidopsisDAPv1	AP2EREBP_tnt.ERF105_col_m1	ERF105	RHRRYGGCGGCGGHG	15	104	1.38e-15	1.22e-12	AP2EREBP_tnt.ERF105_col_m1	Down
ArabidopsisDAPv1	AP2EREBP_tnt.RAP211_col_a_m1	RAP211	CYDYCDYCGCCGGCN	15	81	1.53e-15	1.35e-12	AP2EREBP_tnt.RAP211_col_a_m1	Down
ArabidopsisDAPv1	BBRBPC_tnt.BPC6_col_a_m1	BPC6	CTCTCTCTCTCTCTCTCTCTC	21	92	2.04e-15	1.8e-12	BBRBPC_tnt.BPC6_col_a_m1	Down
ArabidopsisDAPv1	AP2EREBP_tnt.ABR1_col_a_m1	ABR1	GRHGRHDDTKGCGGCGGMG	19	86	5.51e-15	4.87e-12	AP2EREBP_tnt.ABR1_col_a_m1	Down
ArabidopsisDAPv1	AP2EREBP_tnt.ESE1_col_a_m1	ESE1	HGRYGGCGGCGGHGG	15	68	5.68e-15	5.02e-12	AP2EREBP_tnt.ESE1_col_a_m1	Down
ArabidopsisDAPv1	LOBAS2_tnt.AS2_col_a_m1	AS2	YCDCCGCCGYHDYYKCCGCCG	21	91	1.35e-14	1.2e-11	LOBAS2_tnt.AS2_col_a_m1	Down
ArabidopsisDAPv1	AP2EREBP_tnt.ERF73_col_a_m1	ERF73	YCDYCKCCGCCGCCRYHDYHN	21	102	1.74e-14	1.54e-11	AP2EREBP_tnt.ERF73_col_a_m1	Down
ArabidopsisDAPv1	AP2EREBP_tnt.ERF3_colamp_a_m1	ERF3	YGGCGGCGGHGRHGRHGRHR	20	86	1.81e-14	1.6e-11	AP2EREBP_tnt.ERF3_colamp_a_m1	Down
ArabidopsisDAPv1	AP2EREBP_tnt.AT1G28160_col_a_m1	AT1G28160	YGRCGGCGGMGRHGG	15	82	3.26e-14	2.88e-11	AP2EREBP_tnt.AT1G28160_col_a_m1	Down
ArabidopsisDAPv1	AP2EREBP_tnt.ERF3_col_a_m1	ERF3	TGRCGGCGGMGGHGG	15	75	3.79e-14	3.35e-11	AP2EREBP_tnt.ERF3_col_a_m1	Down
ArabidopsisDAPv1	AP2EREBP_tnt.PUCHI_col_a_m1	PUCHI	CCDCCKCCGCCGYYD	15	91	4.05e-14	3.58e-11	AP2EREBP_tnt.PUCHI_col_a_m1	Down
ArabidopsisDAPv1	AP2EREBP_tnt.CRF10_col100_a_m1	CRF10	CCDCCKCCGCCGCCR	15	88	4.06e-14	3.59e-11	AP2EREBP_tnt.CRF10_col100_a_m1	Down
ArabidopsisDAPv1	AP2EREBP_tnt.ERF15_col_m1	ERF15	CDCCDCCGCCGCCRY	15	88	4.06e-14	3.59e-11	AP2EREBP_tnt.ERF15_col_m1	Down
ArabidopsisDAPv1	AP2EREBP_tnt.ERF115_colamp_a_m1	ERF115	GHDRTKGCGGCGGMG	15	82	1.06e-13	9.39e-11	AP2EREBP_tnt.ERF115_colamp_a_m1	Down
ArabidopsisDAPv1	C2C2dof_tnt.At4g38000_col_a_m1	At4g38000	HTTTTTWTTTTTTTTTTTTWWCTTTTTH	28	167	1.98e-13	1.75e-10	C2C2dof_tnt.At4g38000_col_a_m1	Down
ArabidopsisDAPv1	AP2EREBP_tnt.At1g22810_col_m1	At1g22810	GGHGGYGGCGGTGGH	15	56	3.8e-13	3.35e-10	AP2EREBP_tnt.At1g22810_col_m1	Down
ArabidopsisDAPv1	AP2EREBP_tnt.ESE3_colamp_a_m1	ESE3	KYGGCGGCGGMGGHG	15	68	4.52e-13	4e-10	AP2EREBP_tnt.ESE3_colamp_a_m1	Down
ArabidopsisDAPv1	REM_tnt.REM19_colamp_a_m1	REM19	WTDWMAAAAAAAAAAAAAAAA	21	104	4.65e-13	4.11e-10	REM_tnt.REM19_colamp_a_m1	Down
ArabidopsisDAPv1	AP2EREBP_tnt.At4g28140_col_a_m1	At4g28140	GDCGGYGGHGRHGRHGGNGR	20	53	6.22e-13	5.5e-10	AP2EREBP_tnt.At4g28140_col_a_m1	Down
ArabidopsisDAPv1	AP2EREBP_tnt.CEJ1_col_a_m1	CEJ1	CCDYCDCCACCGMCA	15	81	6.73e-13	5.95e-10	AP2EREBP_tnt.CEJ1_col_a_m1	Down
ArabidopsisDAPv1	AP2EREBP_tnt.RAP26_col_a_m1	RAP26	TKGCGGCGGMGGHGG	15	77	1.19e-12	1.05e-09	AP2EREBP_tnt.RAP26_col_a_m1	Down
ArabidopsisDAPv1	AP2EREBP_tnt.At2g33710_col_m1	At2g33710	CCDCCGCCGCCGYCR	15	75	1.54e-12	1.36e-09	AP2EREBP_tnt.At2g33710_col_m1	Down
ArabidopsisDAPv1	MYB_tnt.ATY19_col_a_m1	ATY19	YHHHAHHWHHYYCACCAACCH	21	107	1.88e-12	1.66e-09	MYB_tnt.ATY19_col_a_m1	Down
ArabidopsisDAPv1	AP2EREBP_tnt.At1g77640_col_a_m1	At1g77640	KDNGDNGDHDDTGTCGGTGGH	21	158	2.18e-12	1.93e-09	AP2EREBP_tnt.At1g77640_col_a_m1	Down
ArabidopsisDAPv1	AP2EREBP_tnt.ERF4_col_a_m1	ERF4	YCKCCGCCGCCAHHD	15	96	3.2e-12	2.83e-09	AP2EREBP_tnt.ERF4_col_a_m1	Down
ArabidopsisDAPv1	AP2EREBP_tnt.ERF2_colamp_a_m1	ERF2	CHDYYDCCDYCDCCGCCGCCR	21	136	5.85e-12	5.17e-09	AP2EREBP_tnt.ERF2_colamp_a_m1	Down
ArabidopsisDAPv1	AP2EREBP_tnt.ERF1_col_a_m1	ERF1	YHNYMDYMGCCGCCRYHDHHDHHNHHNN	28	79	7.83e-12	6.92e-09	AP2EREBP_tnt.ERF1_col_a_m1	Down
ArabidopsisDAPv1	C2C2gata_tnt.GATA1_col_a_m1	GATA1	RTGRTGRTGRTGRTG	15	113	9.16e-12	8.1e-09	C2C2gata_tnt.GATA1_col_a_m1	Down
ArabidopsisDAPv1	AP2EREBP_tnt.ERF7_colamp_a_m1	ERF7	ATGGCGGCGGHRRNRRNDRND	21	56	9.26e-12	8.19e-09	AP2EREBP_tnt.ERF7_colamp_a_m1	Down
ArabidopsisDAPv1	MYB_tnt.ATY13_colamp_a_m1	ATY13	CAMCYMCCAACYACY	15	182	1.22e-11	1.08e-08	MYB_tnt.ATY13_colamp_a_m1	Down
ArabidopsisDAPv1	C2C2dof_tnt.AT5G02460_col_a_m1	AT5G02460	RAAAAAGWAAAAARAAAAARA	21	145	1.65e-11	1.45e-08	C2C2dof_tnt.AT5G02460_col_a_m1	Down
ArabidopsisDAPv1	C2C2dof_tnt.AT5G66940_col_a_m1	AT5G66940	WHTTTTTTHYTTTTTACTTTTTNHTTTWW	29	140	2.12e-11	1.87e-08	C2C2dof_tnt.AT5G66940_col_a_m1	Down
ArabidopsisDAPv1	MYB_tnt.ATY13_col_a_m1	ATY13	YAMCTMCCAACHAMH	15	178	2.99e-11	2.64e-08	MYB_tnt.ATY13_col_a_m1	Down
ArabidopsisDAPv1	AP2EREBP_tnt.At4g28140_colamp_a_m1	At4g28140	KGTCGGTGGHGRNGD	15	99	3.25e-11	2.87e-08	AP2EREBP_tnt.At4g28140_colamp_a_m1	Down
ArabidopsisDAPv1	AP2EREBP_tnt.ERF10_colamp_a_m1	ERF10	NNDNDRWWRTGGCGGCGGHD	20	82	5.53e-11	4.89e-08	AP2EREBP_tnt.ERF10_colamp_a_m1	Down
ArabidopsisDAPv1	AP2EREBP_tnt.AT3G57600_col_a_m1	AT3G57600	CCDCCACCGCC	11	61	6.21e-11	5.49e-08	AP2EREBP_tnt.AT3G57600_col_a_m1	Down
ArabidopsisDAPv1	AP2EREBP_tnt.DREB26_col_a_m1	DREB26	YCNCCDYCDYCDCCACCGMC	20	74	7.81e-11	6.9e-08	AP2EREBP_tnt.DREB26_col_a_m1	Down
ArabidopsisDAPv1	C2C2dof_tnt.AT1G47655_colamp_a_m1	AT1G47655	YYTTTTDCTTTTTBT	15	127	9.07e-11	8.02e-08	C2C2dof_tnt.AT1G47655_colamp_a_m1	Down
ArabidopsisDAPv1	AP2EREBP_tnt.ESE3_col_a_m1	ESE3	HGGHGGHGGCGGCGGMGGW	19	41	1.1e-10	9.74e-08	AP2EREBP_tnt.ESE3_col_a_m1	Down
ArabidopsisDAPv1	MYB_tnt.MYB92_colamp_a_m1	MYB92	HHNWWNNYYYACCWAMCHH	19	109	1.25e-10	1.11e-07	MYB_tnt.MYB92_colamp_a_m1	Down
ArabidopsisDAPv1	AP2EREBP_tnt.AT1G71450_colamp_a_m1	AT1G71450	YCDYCACCGWCRH	13	109	2.6e-10	2.3e-07	AP2EREBP_tnt.AT1G71450_colamp_a_m1	Down
ArabidopsisDAPv1	C2C2dof_tnt.At5g62940_col_a_m1	At5g62940	RAAAAAADVAAAAAGKWAAWA	21	123	3.15e-10	2.79e-07	C2C2dof_tnt.At5g62940_col_a_m1	Down
ArabidopsisDAPv1	AP2EREBP_tnt.ERF11_colamp_a_m1	ERF11	DRHDATGGCGGCGGHGRHDD	20	113	3.66e-10	3.23e-07	AP2EREBP_tnt.ERF11_colamp_a_m1	Down
ArabidopsisDAPv1	C2C2dof_tnt.OBP3_col_a_m1	OBP3	TTTWCTTTTTHHYTTTTTTTT	21	88	5.61e-10	4.96e-07	C2C2dof_tnt.OBP3_col_a_m1	Down
ArabidopsisDAPv1	C2C2gata_tnt.ZML2_col_a_m1	ZML2	CATCATCATCATCATCATC	19	98	6.42e-10	5.67e-07	C2C2gata_tnt.ZML2_col_a_m1	Down
ArabidopsisDAPv1	C2C2dof_tnt.Adof1_col_a_m1	Adof1	AAAAAVAAAAAGTARAAAAWR	21	132	6.71e-10	5.94e-07	C2C2dof_tnt.Adof1_col_a_m1	Down
ArabidopsisDAPv1	MYB_tnt.MYB83_col_a_m1	MYB83	GNKGTTGGTGR	11	89	6.83e-10	6.04e-07	MYB_tnt.MYB83_col_a_m1	Down
ArabidopsisDAPv1	AP2EREBP_tnt.ESE1_colamp_a_m1	ESE1	RRYGGCGGCGGCGGYGGMGG	20	160	1.02e-09	9e-07	AP2EREBP_tnt.ESE1_colamp_a_m1	Down
ArabidopsisDAPv1	ABI3VP1_tnt.AT5G60130_col_a_m1	AT5G60130	AAGCAAAAHHWAAGSAAAA	19	145	1.43e-09	1.27e-06	ABI3VP1_tnt.AT5G60130_col_a_m1	Down
ArabidopsisDAPv1	C2C2dof_tnt.AT2G28810_col_a_m1	AT2G28810	TTYTTTTTTTTTWACTTTTTB	21	106	1.62e-09	1.44e-06	C2C2dof_tnt.AT2G28810_col_a_m1	Down
ArabidopsisDAPv1	AP2EREBP_tnt.AT1G12630_col_a_m1	AT1G12630	HNHYDYHDHYKYYRCCGACAH	21	92	5.16e-09	4.57e-06	AP2EREBP_tnt.AT1G12630_col_a_m1	Down
ArabidopsisDAPv1	AP2EREBP_tnt.At4g16750_col_a_m1	At4g16750	CNHCDYCRCCGACAH	15	61	5.3e-09	4.69e-06	AP2EREBP_tnt.At4g16750_col_a_m1	Down
ArabidopsisDAPv1	AP2EREBP_tnt.At4g31060_col_a_m1	At4g31060	CCACCGACAMHDHYDHCNNH	20	121	1.34e-08	1.18e-05	AP2EREBP_tnt.At4g31060_col_a_m1	Down
ArabidopsisDAPv1	AP2EREBP_tnt.ERF4_colamp_a_m1	ERF4	RRWWATGGCGGCGGHGRNRN	20	49	1.48e-08	1.31e-05	AP2EREBP_tnt.ERF4_colamp_a_m1	Down
ArabidopsisDAPv1	MYB_tnt.MYB63_col_a_m1	MYB63	HNHHHNHYYCACCAACCMCHH	21	157	1.54e-08	1.36e-05	MYB_tnt.MYB63_col_a_m1	Down
ArabidopsisDAPv1	ABI3VP1_tnt.AT5G60130_colamp_a_m1	AT5G60130	DTTTTGCTTATDTTTTGCTTA	21	81	1.59e-08	1.41e-05	ABI3VP1_tnt.AT5G60130_colamp_a_m1	Down
ArabidopsisDAPv1	AP2EREBP_tnt.At1g36060_col_a_m1	At1g36060	DTKGKCGGTGGHGR	14	151	1.64e-08	1.45e-05	AP2EREBP_tnt.At1g36060_col_a_m1	Down
ArabidopsisDAPv1	BBRBPC_tnt.BPC1_colamp_a_m1	BPC1	CTCTYTCTCTCTCTC	15	151	1.64e-08	1.45e-05	BBRBPC_tnt.BPC1_colamp_a_m1	Down
ArabidopsisDAPv1	AP2EREBP_tnt.ERF38_col_a_m1	ERF38	TGTCGGTGRHGDHDD	15	96	1.73e-08	1.53e-05	AP2EREBP_tnt.ERF38_col_a_m1	Down
ArabidopsisDAPv1	AP2EREBP_tnt.ERF13_colamp_a_m1	ERF13	HDRYGGCGGCKRHKR	15	72	2.47e-08	2.18e-05	AP2EREBP_tnt.ERF13_colamp_a_m1	Down
ArabidopsisDAPv1	AP2EREBP_tnt.At1g19210_col_a_m1	At1g19210	DTGGWCGGTGRHGR	14	123	2.5e-08	2.21e-05	AP2EREBP_tnt.At1g19210_col_a_m1	Down
ArabidopsisDAPv1	MYB_tnt.MYB17_colamp_a_m1	MYB17	DDDDWGGTAGGTGRR	15	84	2.69e-08	2.38e-05	MYB_tnt.MYB17_colamp_a_m1	Down
ArabidopsisDAPv1	MYB_tnt.MYB67_col_a_m1	MYB67	DNDDNDNDDDYGKTWGGTRGR	21	139	3.53e-08	3.12e-05	MYB_tnt.MYB67_col_a_m1	Down
ArabidopsisDAPv1	AP2EREBP_tnt.At5g65130_colamp_a_m1	At5g65130	HYNHHNHYDCCRCCGMCMW	19	74	3.88e-08	3.43e-05	AP2EREBP_tnt.At5g65130_colamp_a_m1	Down
ArabidopsisDAPv1	AP2EREBP_tnt.ERF15_colamp_a_m1	ERF15	HDYHDYHDYMGCCGCCRY	18	127	4.53e-08	4.01e-05	AP2EREBP_tnt.ERF15_colamp_a_m1	Down
ArabidopsisDAPv1	MYB_tnt.MYB10_col_a_m1	MYB10	DDDDDDGGTAGGTGRR	16	49	4.6e-08	4.07e-05	MYB_tnt.MYB10_col_a_m1	Down
ArabidopsisDAPv1	AP2EREBP_tnt.DEAR2_col_a_m1	DEAR2	YCDYCDCCACCGACA	15	88	4.88e-08	4.31e-05	AP2EREBP_tnt.DEAR2_col_a_m1	Down
ArabidopsisDAPv1	AP2EREBP_tnt.ERF1_colamp_a_d1	ERF1	YGGCGGCK	8	80	5.81e-08	5.14e-05	AP2EREBP_tnt.ERF1_colamp_a_d1	Down
ArabidopsisDAPv1	REM_tnt.REM19_col_a_m1	REM19	RAMAAAAAAAAAAAA	15	158	7.11e-08	6.29e-05	REM_tnt.REM19_col_a_m1	Down
ArabidopsisDAPv1	MYB_tnt.MYB51_col_a_m1	MYB51	HWHHHHHHNHYYYACCWACYW	21	140	1e-07	8.85e-05	MYB_tnt.MYB51_col_a_m1	Down
ArabidopsisDAPv1	AP2EREBP_tnt.ERF8_colamp_a_m1	ERF8	DWWWTGGCGGCGGHRDND	18	113	1.09e-07	9.61e-05	AP2EREBP_tnt.ERF8_colamp_a_m1	Down
ArabidopsisDAPv1	AP2EREBP_tnt.At5g67000_col_a_m1	At5g67000	HDDHTRCGGCKGHGG	15	88	1.82e-07	0.000161	AP2EREBP_tnt.At5g67000_col_a_m1	Down
ArabidopsisDAPv1	AP2EREBP_tnt.RAP21_col_a_m1	RAP21	DTGTCGGTGGHGR	13	94	1.84e-07	0.000163	AP2EREBP_tnt.RAP21_col_a_m1	Down
ArabidopsisDAPv1	LOBAS2_tnt.LBD13_col_a_m1	LBD13	CGSCGGADWWKRCGGCG	17	71	2.01e-07	0.000178	LOBAS2_tnt.LBD13_col_a_m1	Down
ArabidopsisDAPv1	MYB_tnt.MYB99_col_a_m1	MYB99	NYYCACCTAMYHH	13	118	2.19e-07	0.000194	MYB_tnt.MYB99_col_a_m1	Down
ArabidopsisDAPv1	C2C2dof_tnt.OBP1_col_a_m1	OBP1	HHYYTTYTTTTTTWVCTTTTT	21	96	2.21e-07	0.000195	C2C2dof_tnt.OBP1_col_a_m1	Down
ArabidopsisDAPv1	MYB_tnt.MYB96_col_b_m1	MYB96	DDDDKTDGKTGGTRGTTR	18	62	2.64e-07	0.000233	MYB_tnt.MYB96_col_b_m1	Down
ArabidopsisDAPv1	MYB_tnt.MYB10_colamp_a_m1	MYB10	HYYCACCWAMCWHH	14	115	3.52e-07	0.000311	MYB_tnt.MYB10_colamp_a_m1	Down
ArabidopsisDAPv1	AP2EREBP_tnt.ERF9_colamp_a_m1	ERF9	NYCDCCGCCGCCATWWY	17	116	3.6e-07	0.000319	AP2EREBP_tnt.ERF9_colamp_a_m1	Down
ArabidopsisDAPv1	MYB_tnt.MYB30_colamp_a_m1	MYB30	HAMYYMCCAACYAMY	15	118	3.75e-07	0.000332	MYB_tnt.MYB30_colamp_a_m1	Down
ArabidopsisDAPv1	MYB_tnt.MYB13_colamp_a_m1	MYB13	YYCACCWACCMHHNHHHH	18	38	4.12e-07	0.000364	MYB_tnt.MYB13_colamp_a_m1	Down
ArabidopsisDAPv1	MYB_tnt.MYB55_col_m1	MYB55	YYHCAMCHACCAYM	14	107	4.54e-07	0.000401	MYB_tnt.MYB55_col_m1	Down
ArabidopsisDAPv1	NLP_tnt.AtNLP4_col_b_m1	AtNLP4	DHWGCAGCAGCDDBV	15	149	4.66e-07	0.000412	NLP_tnt.AtNLP4_col_b_m1	Down
ArabidopsisDAPv1	MYB_tnt.MYB83_colamp_a_m1	MYB83	DDDDRHGGTTGGTGR	15	112	5.52e-07	0.000488	MYB_tnt.MYB83_colamp_a_m1	Down
ArabidopsisDAPv1	MYB_tnt.MYB96_colamp_a_m1	MYB96	HHHAHYYMCCAACYACCWHHW	21	134	5.85e-07	0.000517	MYB_tnt.MYB96_colamp_a_m1	Down
ArabidopsisDAPv1	C2H2_tnt.AT4G26030_col_a_m1	AT4G26030	HHNHHNHYYCACCWACYHH	19	179	6.05e-07	0.000535	C2H2_tnt.AT4G26030_col_a_m1	Down
ArabidopsisDAPv1	C2H2_tnt.AT2G15740_col_a_m1	AT2G15740	RWCGAYGACGW	11	128	6.53e-07	0.000577	C2H2_tnt.AT2G15740_col_a_m1	Down
ArabidopsisDAPv1	MYB_tnt.MYB61_col_a_m1	MYB61	YYYAMCHACCAHHHH	15	96	7.13e-07	0.00063	MYB_tnt.MYB61_col_a_m1	Down
ArabidopsisDAPv1	AP2EREBP_tnt.At1g36060_colamp_a_m1	At1g36060	YCDCCACCGWCMAH	14	126	1.1e-06	0.00097	AP2EREBP_tnt.At1g36060_colamp_a_m1	Down
ArabidopsisDAPv1	MYB_tnt.MYB93_col_a_m1	MYB93	DDKDDDDDRKTWGGTGRAMHW	21	170	1.38e-06	0.00122	MYB_tnt.MYB93_col_a_m1	Down
ArabidopsisDAPv1	ARID_tnt.At1g76110_col_a_m1	At1g76110	WWWATTTAATT	11	43	1.62e-06	0.00143	ARID_tnt.At1g76110_col_a_m1	Down
ArabidopsisDAPv1	MYB_tnt.MYB99_colamp_a_m1	MYB99	YYYACCTAMYY	11	113	2.66e-06	0.00235	MYB_tnt.MYB99_colamp_a_m1	Down
ArabidopsisDAPv1	Orphan_tnt.AT1G24250_col_a_m1	AT1G24250	THYCAACTACCAACHAMH	18	103	3.17e-06	0.0028	Orphan_tnt.AT1G24250_col_a_m1	Down
ArabidopsisDAPv1	C2H2_tnt.AT5G22990_col_a_m1	AT5G22990	WCGWYWTCGWYNTCD	15	77	3.7e-06	0.00327	C2H2_tnt.AT5G22990_col_a_m1	Down
ArabidopsisDAPv1	CPP_tnt.TCX2_col_a_m1	TCX2	WTTYAAAATTYAAAW	15	65	4.36e-06	0.00386	CPP_tnt.TCX2_col_a_m1	Down
ArabidopsisDAPv1	C2C2dof_tnt.AT1G69570_col_a_m1	AT1G69570	TTTTYACTTTTTYTTTTTTTTTTTTTW	27	91	4.48e-06	0.00396	C2C2dof_tnt.AT1G69570_col_a_m1	Down
ArabidopsisDAPv1	MYB_tnt.MYB107_col_a_m1	MYB107	DWRKTWGGTGARCHAHHD	18	161	4.64e-06	0.00411	MYB_tnt.MYB107_col_a_m1	Down
ArabidopsisDAPv1	C2C2dof_tnt.AT1G69570_colamp_a_m1	AT1G69570	WAAAAAAAAAAARAAAAAGTR	21	138	5.66e-06	0.00501	C2C2dof_tnt.AT1G69570_colamp_a_m1	Down
ArabidopsisDAPv1	CPP_tnt.AT2G20110_col_a_m1	AT2G20110	WTTTAAATTTTTWAA	15	61	8.16e-06	0.00721	CPP_tnt.AT2G20110_col_a_m1	Down
ArabidopsisDAPv1	AP2EREBP_tnt.AT1G01250_colamp_a_m1	AT1G01250	TGTCGGTGRHKDNGD	15	85	8.2e-06	0.00725	AP2EREBP_tnt.AT1G01250_colamp_a_m1	Down
ArabidopsisDAPv1	AP2EREBP_tnt.DEAR2_colamp_a_m1	DEAR2	DTGTCGGTGRHGRND	15	140	8.24e-06	0.00729	AP2EREBP_tnt.DEAR2_colamp_a_m1	Down
ArabidopsisDAPv1	AP2EREBP_tnt.At1g75490_colamp_a_m1	At1g75490	HDYYDCCACCGMCWH	15	158	9.92e-06	0.00877	AP2EREBP_tnt.At1g75490_colamp_a_m1	Down
ArabidopsisDAPv1	C2C2dof_tnt.OBP3_colamp_a_m1	OBP3	TTTTTTYTTTWNCTTTTTN	19	145	1.02e-05	0.00902	C2C2dof_tnt.OBP3_colamp_a_m1	Down
ArabidopsisDAPv1	CPP_tnt.AT2G20110_colamp_a_m1	AT2G20110	WWTTTRAATTTDAAW	15	47	1.41e-05	0.0125	CPP_tnt.AT2G20110_colamp_a_m1	Down
ArabidopsisDAPv1	MYBrelated_tnt.AT1G18960_col_a_m1	AT1G18960	NADHWNHWWCAMCAACAHNWNH	22	135	1.52e-05	0.0134	MYBrelated_tnt.AT1G18960_col_a_m1	Down
ArabidopsisDAPv1	MYB_tnt.MS188_colamp_a_m1	MS188	DAAAARKTAGGTRRR	15	87	1.61e-05	0.0142	MYB_tnt.MS188_colamp_a_m1	Down
ArabidopsisDAPv1	MYB_tnt.MS188_col_a_m1	MS188	WWWARKTAGGTRRAM	15	126	1.81e-05	0.016	MYB_tnt.MS188_col_a_m1	Down
ArabidopsisDAPv1	HB_tnt.ATHB40_col_a_m1	ATHB40	DHACCAATAATTGDDNHHWWW	21	182	1.81e-05	0.016	HB_tnt.ATHB40_col_a_m1	Down
ArabidopsisDAPv1	MYB_tnt.MYB107_colamp_a_m1	MYB107	WDGYTCACCWAMCW	14	142	1.82e-05	0.0161	MYB_tnt.MYB107_colamp_a_m1	Down
ArabidopsisDAPv1	ABI3VP1_tnt.AT5G18090_col_a_m1	AT5G18090	RRWGATGAADMNDAD	15	82	1.84e-05	0.0163	ABI3VP1_tnt.AT5G18090_col_a_m1	Down
ArabidopsisDAPv1	AP2EREBP_tnt.RAP211_colamp_a_m1	RAP211	YYHYGGCCGGCNDHD	15	124	1.84e-05	0.0163	AP2EREBP_tnt.RAP211_colamp_a_m1	Down
ArabidopsisDAPv1	C2C2dof_tnt.AT3G52440_colamp_a_m1	AT3G52440	WWDTTHACTTTTTNHYTTTTT	21	122	1.86e-05	0.0164	C2C2dof_tnt.AT3G52440_colamp_a_m1	Down
ArabidopsisDAPv1	CPP_tnt.SOL1_col_m1	SOL1	WTTWAAAATTTAAAW	15	77	2.01e-05	0.0177	CPP_tnt.SOL1_col_m1	Down
ArabidopsisDAPv1	C2H2_tnt.IDD5_colamp_a_m1	IDD5	WWTTTTGTCKTTTTSTK	17	148	2.07e-05	0.0183	C2H2_tnt.IDD5_colamp_a_m1	Down
ArabidopsisDAPv1	Homeobox_ecoli.HAT2_col_v31_m1	HAT2	WNYAATCATTD	11	78	2.2e-05	0.0195	Homeobox_ecoli.HAT2_col_v31_m1	Down
ArabidopsisDAPv1	MYB_tnt.MYB74_colamp_a_m1	MYB74	DDWGKTAGGTRRRN	14	78	2.2e-05	0.0195	MYB_tnt.MYB74_colamp_a_m1	Down
ArabidopsisDAPv1	Homeobox_tnt.ATHB20_colamp_a_m1	ATHB20	TYAATTATTRR	11	146	2.31e-05	0.0204	Homeobox_tnt.ATHB20_colamp_a_m1	Down
ArabidopsisDAPv1	MYB_tnt.MYB13_col_a_m1	MYB13	DNDDKGGTWGGTGRR	15	46	2.33e-05	0.0206	MYB_tnt.MYB13_col_a_m1	Down
ArabidopsisDAPv1	ARID_tnt.AT1G04880_col_a_m1	AT1G04880	TATAWTATATAGTTTT	16	87	2.64e-05	0.0234	ARID_tnt.AT1G04880_col_a_m1	Down
ArabidopsisDAPv1	MYB_tnt.MYB94_col_b_m1	MYB94	DDDDWRGTRGTTGGRRDDD	19	122	2.86e-05	0.0253	MYB_tnt.MYB94_col_b_m1	Down
ArabidopsisDAPv1	ABI3VP1_tnt.VRN1_col_a_m1	VRN1	TTTTTTTTTTTTTTTTTTTTTTTTTTKTB	29	29	2.87e-05	0.0254	ABI3VP1_tnt.VRN1_col_a_m1	Down
ArabidopsisDAPv1	C2C2dof_tnt.DAG2_colamp_a_m1	DAG2	NAAAAAGKDAAWW	13	47	2.97e-05	0.0263	C2C2dof_tnt.DAG2_colamp_a_m1	Down
ArabidopsisDAPv1	AP2EREBP_tnt.At1g22810_colamp_a_m1	At1g22810	CDCCACCGACAHNNN	15	89	2.99e-05	0.0265	AP2EREBP_tnt.At1g22810_colamp_a_m1	Down
ArabidopsisDAPv1	C2H2_tnt.STZ_col_m1	STZ	CACTNHCACTN	11	149	2.99e-05	0.0265	C2H2_tnt.STZ_col_m1	Down
ArabidopsisDAPv1	AP2EREBP_tnt.RAP21_colamp_a_m1	RAP21	HYDYCACCGACAHHDHHNHH	20	102	3.36e-05	0.0297	AP2EREBP_tnt.RAP21_colamp_a_m1	Down
ArabidopsisDAPv1	MYB_tnt.MYB39_colamp_a_m1	MYB39	DTDDDDDDWARKTAGGTRRRN	21	77	3.39e-05	0.03	MYB_tnt.MYB39_colamp_a_m1	Down
ArabidopsisDAPv1	C2C2dof_tnt.COG1_col_a_m1	COG1	RWAAAAADDAAAAAGTRAAAA	21	133	3.76e-05	0.0332	C2C2dof_tnt.COG1_col_a_m1	Down
ArabidopsisDAPv1	C2H2_tnt.IDD2_col_a_m1	IDD2	HABWAAACGACAAAA	15	144	3.89e-05	0.0344	C2H2_tnt.IDD2_col_a_m1	Down
ArabidopsisDAPv1	AP2EREBP_tnt.ABR1_colamp_a_m1	ABR1	HNYCDCCGCCGCMATWTYHNH	21	49	4.59e-05	0.0406	AP2EREBP_tnt.ABR1_colamp_a_m1	Down
ArabidopsisDAPv1	C2H2_tnt.AtIDD11_col_a_m1	AtIDD11	WWHTTWTTTTTGTCKTTTTBT	21	186	4.72e-05	0.0417	C2H2_tnt.AtIDD11_col_a_m1	Down
ArabidopsisDAPv1	MYB_tnt.MYB30_col_a_m1	MYB30	BYHCCAACYACCAMC	15	168	4.9e-05	0.0433	MYB_tnt.MYB30_col_a_m1	Down
ArabidopsisDAPv1	ABI3VP1_tnt.VRN1_colamp_a_m1	VRN1	VWKTTTTTTTTTTTTTTKB	19	147	5.07e-05	0.0448	ABI3VP1_tnt.VRN1_colamp_a_m1	Down
STREME	2-CGCCGCCGCY	STREME-2	CGCCGCCGCY	10	38	1.42e-07	0.888	AP2EREBP_tnt.CRF4_colamp_a_m1 (CRF4)	Up
MEME	GGAGGAGGRG	MEME-1	GGAGGAGGRG	10	54	0.000289	2.9e-09	C2H2_tnt.TF3A_col_a_m1 (TF3A)	Up
MEME	CGCCGYCGCC	MEME-2	CGCCGYCGCC	10	40	6.22e-06	3.2e-05	AP2EREBP_tnt.ERF5_col_a_m1 (ERF5)	Up
MEME	CTCYCTCYCT	MEME-3	CTCYCTCYCT	10	38	2.3e-06	0.01	ND_tnt.FRS9_col_a_m1 (FRS9)	Up
ArabidopsisDAPv1	AP2EREBP_tnt.ERF2_col_a_m1	ERF2	YCDCCDCCDCCGCCGCCRYYD	21	26	7.25e-10	6.36e-07	AP2EREBP_tnt.ERF2_col_a_m1	Up
ArabidopsisDAPv1	AP2EREBP_tnt.ERF5_col_a_m1	ERF5	CCDCCGCCGCCGCCR	15	56	7.57e-08	6.65e-05	AP2EREBP_tnt.ERF5_col_a_m1	Up
ArabidopsisDAPv1	AP2EREBP_tnt.ERF105_col_m1	ERF105	RHRRYGGCGGCGGHG	15	37	7.81e-07	0.000686	AP2EREBP_tnt.ERF105_col_m1	Up
ArabidopsisDAPv1	AP2EREBP_tnt.At5g18450_col_a_m1	At5g18450	GGHGGAGGCGGTGGH	15	50	2.44e-06	0.00214	AP2EREBP_tnt.At5g18450_col_a_m1	Up
ArabidopsisDAPv1	AP2EREBP_tnt.ERF115_col_a_m1	ERF115	CCGCCGCCRYCGCCG	15	31	3.09e-06	0.00271	AP2EREBP_tnt.ERF115_col_a_m1	Up
ArabidopsisDAPv1	C2H2_tnt.TF3A_col_a_m1	TF3A	CYTCCTCCTCCTCCTCCTC	19	45	6.1e-06	0.00535	C2H2_tnt.TF3A_col_a_m1	Up
ArabidopsisDAPv1	HMG_tnt.3XHMGBOX1_colamp_a_m1	3XHMGBOX1	WCCACCACCACCWCC	15	40	9.88e-06	0.00867	HMG_tnt.3XHMGBOX1_colamp_a_m1	Up
ArabidopsisDAPv1	AP2EREBP_tnt.ERF9_col_a_m1	ERF9	YGGCGGHKRYGGCGGCGGMGR	21	15	1.26e-05	0.0111	AP2EREBP_tnt.ERF9_col_a_m1	Up
ArabidopsisDAPv1	MYB_tnt.MYB94_col_b_m1	MYB94	DDDDWRGTRGTTGGRRDDD	19	48	1.34e-05	0.0118	MYB_tnt.MYB94_col_b_m1	Up
ArabidopsisDAPv1	AP2EREBP_tnt.RAP212_col_a_m1	RAP212	NGRHDRHDRYGGCGGCGGHGR	21	24	1.46e-05	0.0128	AP2EREBP_tnt.RAP212_col_a_m1	Up
ArabidopsisDAPv1	C2C2dof_tnt.AT5G02460_col_a_m1	AT5G02460	RAAAAAGWAAAAARAAAAARA	21	34	2.2e-05	0.0193	C2C2dof_tnt.AT5G02460_col_a_m1	Up
ArabidopsisDAPv1	AP2EREBP_tnt.At2g33710_colamp_a_m1	At2g33710	DYCGCCGCCGYHWHHDYH	18	14	2.86e-05	0.0251	AP2EREBP_tnt.At2g33710_colamp_a_m1	Up
ArabidopsisDAPv1	AP2EREBP_tnt.PUCHI_colamp_a_m1	PUCHI	GMGRHDDWRRCGGCGGMGGHGRNRR	25	19	3.28e-05	0.0288	AP2EREBP_tnt.PUCHI_colamp_a_m1	Up
ArabidopsisDAPv1	BBRBPC_tnt.BPC5_colamp_a_m1	BPC5	RARARARAGAGAGAGAGAGAGAGAGAGAG	29	21	3.39e-05	0.0297	BBRBPC_tnt.BPC5_colamp_a_m1	Up
ArabidopsisDAPv1	AP2EREBP_tnt.At4g16750_col_a_m1	At4g16750	CNHCDYCRCCGACAH	15	53	3.74e-05	0.0329	AP2EREBP_tnt.At4g16750_col_a_m1	Up
ArabidopsisDAPv1	AP2EREBP_tnt.ABR1_colamp_a_m1	ABR1	HNYCDCCGCCGCMATWTYHNH	21	16	5.57e-05	0.0489	AP2EREBP_tnt.ABR1_colamp_a_m1	Up
ArabidopsisDAPv1	AP2EREBP_tnt.ERF1_colamp_a_d1	ERF1	YGGCGGCK	8	16	5.57e-05	0.0489	AP2EREBP_tnt.ERF1_colamp_a_d1	Up
