# Supplementary material for: COMPOSITUM 2/ WHEAT FRIZZY PANICLE dosage dependently regulates inflorescence and root architecture in Triticeae cereals
Source: Plant J. 2026 Jul 23;127(2):e71040. doi: 10.1111/tpj.71040 (PMC13394734; doi:10.1111/tpj.71040)
Supplement: Supplementary file 1 — Figure S1. Spike meristem developmental time course of rtt1.a mutant. Figure S2. WGS mapping of RTT1.b and rtt1.a reads. Figure S3. Spike phenotypes of new compositum 2 mutant alleles. Figure S4. Allelism analysis of rattail 1.a and compositum 2.g. Figure S5. Expression patterns of SHORT VEGETATIVE PHASE, SQUAMOSA, and SEPALLATA MADS box genes in RTT1.b and rtt1.a. Figure S6. Generic cloning vector pNB38 (GenBank‐ID OR479081). Figure S7. Genotypic analyses and documentation of WFZP primary mutants. Figure S8. Sanger chromatograms of all mutated and inherited WFZP mutant alleles. Figure S9. Measured and normalized parameters of plant phenotyping of WFZP mutants growing under field‐like conditions. Figure S10. Automatic phenotyping of root and shoot growth of WFZP mutants. Figure S11. Disrupted AP2/ERF domains. Figure S12. Bowman and rattail 1 COM2 AP2/ERF domains predicted in the presence of DNA with AlphaFold3. Figure S13. Electrostatic surface distribution of COM2 AP2/ERF domains of Bowman and rattail 1. Figure S14. Arginine hydrogen bonds during molecular dynamics simulation. Figure S15. CU sequence repeats in 3′ UTR of COM2 and WFZP. Figure S16. Spike and plant architecture related traits in RTT1.b and rtt1.a. Figure S17. Coding sequences of WFZP homoeoalleles. Figure S18. Root expression of WFZP homoeoalleles. Table S1. Germplasm screened for rtt1 segregation analysis. Table S2. Oligonucleotides and vectors used. Table S3. SNP and deletion mapping in rtt1.a and RTT1.b based on WGS (extra file). Table S4. irregular spike mutants with spike branching screened for identifying mutations in COM2. Table S5. Differentially expressed genes in the rtt1 mutant (extra file). Table S6. FIMO motif scanning in rtt1‐dependently up‐ and down‐regulated genes (extra file). Table S7. XSTREME motif enrichment in rtt1‐dependently up‐ and down‐regulated genes (extra file). Table S8. Off‐target analyses in wheat. Table S9. Genotyping of primary WFZP mutants and their progeny. Table S1 [file TPJ-127-0-s002.zip › tpj71040-sup-0008-Table S15.xlsx]

## Sheet: Tabelle1
Table S15. Phenotyping of WFZP mutants growing under field-like conditions
grey: outliers with individual MAD >2,5xMAD of all values; * in-frame mutation
													one mutated homoeo-allele
	Bobwhite_WCH1_E108-1-1												aBD_WCH1_E111-4-2-1-1-6												AbD_WCH1_E101-1-1-1-2-5												Ab*D_C6/A (BW x WCH1_E6-3-8) -1-15-15												ABd_WCH1_97 x WCH1_113-5-3-1-1-4
	P1	P2	P3	P4	P5	P6	P7	P8	P9	P10	Median	Standard deviation	P1	P2	P3	P4	P5	P6	P7	P8	P9	P10	Median	Standard deviation	P1	P2	P3	P4	P5	P6	P7	P8	P9	P10	Median	Standard deviation	P1	P2	P3	P4	P5	P6	P7	P8	P9	P10	Median	Standard deviation	P1
Plant height [cm]	70	73	73	70.5	69	76.5	79	75	72	71	72	2.42527	67.5	77.5	77.5	73.5	77	78.5	75	71	77.5	78.5	77.5	1.18019	67.5	69	67.5	72	71	66.5	68	67.5	66	72	67.5	0.9759	72.5	71	69.5	68	76.5	87	68.5	77	74.5	74	72.5	3.35203	65.5
No of tillers	5	4	4	4	5	6	6	5	5	6	5	0.816497	6	6	8	6	5	7	7	6	7	5	6	0.948683	8	4	8	8	9	4	6	7	3	7	8	0.9759	8	7	6	6	8	11	8	10	6	8	8	1.68655	6
Shoot biomass [g]	20.5	14.4	14.5	17.2	17.8	21.5	26.6	20	17.7	21	17.8	2.66291	21.2	22.9	28.6	21.9	19.7	23.8	28.1	22.5	24.7	17.4	22.5	1.65774	29.6	16.4	30	24.7	30.3	14.1	20.7	25.4	10.7	34.1	25.4	6.78749	22.2	22.8	16.7	16.7	28.8	52.2	23.5	27.9	22.8	26	22.8	4.28635	24.7
No of spikes	5	4	4	4	5	6	6	5	5	6	5	0.816497	6	6	8	6	5	7	8	6	7	5	6	1.07497	8	4	8	8	9	4	6	7	3	7	7.5	1.55265	8	7	6	6	8	11	8	10	6	8	8	1.68655	6
No of sterile spikes	0	0	0	0	0	0	0	0	0	0	0	0	0	0	0	0	0	0	0	0	0	0	0	0	0	0	0	0	0	0	0	0	0	0	0	0	0	0	0	0	0	0	0	0	0	0	0	0	0
Thousand kernel weight [g]	36.25	36.01	36.54	36.55	34.02	38.04	38.9	35.71	36.7	33.48	36.395	0.37803	34.14	40.14	36.56	34.57	33.97	36.45	34.91	37.1	35.41	30.89	35.16	1.18916	32.47	35.75	37.12	34.13	35.05	35.55	36.9	35.93	34.3	38.8	35.65	1.77403	37.15	40.7	38.79	36.48	39.71	37.22	37.44	37.47	39.46	40.13	38.13	1.47845	35.89
Spike length [cm]	11	10	9.5	11	11	11	11.5	11	11	11	10.25	0.764052	9	10	10.5	11	11	11	10.5	10.5	10.5	9.5	10	0.632381	9.5	9	10.5	9	8	9.5	9.5	10	9	10	9	0.56631	10	9.5	9	9.5	10	13.5	10	7	10.5	10	10	1.16832	10.5
	11	10.5	10.5	11	10	10.5	11	11.5	10	11			10.5	10.5	11.5	10.5	10.5	10.5	10.5	11	10.5	10.5			8.5	9.5	11	9.5	9	8.5	9.5	9	9	11			11	10	10.5	10.5	11	12.5	10	7.5	9	10.5			11.5
	11	11	10	9.5	10	9.5	10	10	10	11			10.5	11	9	9.5	10	11	10.5	10	11	10			8	9.5	10.5	8.5	8.5	8.5	9	10	8.5	11.5			9.5	10.5	10.5	9.5	11	13.5	9.5	7	11.5	11.5			10.5
	9.5	9	10	10	9.5	9.5	10.5	11	10.5	11			10	10.5	9	10.5	10.5	10	10	10.5	10.5	9.5			9.5	7.5	10.5	9	9.5	8.5	9.5	9		11			9	11	10	10.5	10.5	12.5	9.5	9.5	9	9.5			10.5
	9				10	9.5	10.5	10	8.5	9			10	10	11.5	11.5	10.5	8.5	9.5	9.5	9.5	10			9.5		11.5	9	8.5		7.5	8		11.5			9.5	9.5	8	9	10	13.5	8.5	11	11	10			10.5
						10	11			8.5			9	9	9	10.5		9.5	8	9.5	8.5				8.5		10	8.5	9		7.5	10		10.5			8.5	9.5	8	7	10	11.5	8	10.5	9	9.5			8.5
															9			8.5	9.5		9.5				8.5		11	7	9.5			7		11			8.5	9.5			10	12	9.5	9		8
															10				9						9		9.5	6	8.5								7.5				9	12	10	9		7.5
																													7.5													12		9.5
																																										11		8
																																										10
Spike weight [g]	3.3	2.29	1.98	2.74	2.65	2.69	3.14	3.03	2.98	2.8	2.76	0.423398	1.56	2.41	3.03	3.05	2.77	3.49	3.43	3.36	3.02	2.25	2.565	0.754492	2.71	2.79	2.2	1.82	1.59	3.13	2.98	2.88	2.87	2.32	2.325	0.655874	1.96	1.6	1.61	1.91	3.03	3.49	2.7	0.77	2.73	2.53	2.18	0.738196	2.96
	2.78	2.41	2.79	3.37	2.56	3.47	3.62	2.94	1.94	2.92			3.25	2.93	3.94	1.95	2.13	3.31	3.02	2.85	3.31	2.57			2.17	3.12	3.86	2.89	2.7	1.55	2.68	1.97	2.32	4.09			3.02	2.43	2.57	2.81	3.65	3.94	2.65	1.55	2.17	3.42			3.27
	3.54	3.11	2.44	2.38	2.29	1.83	2.42	2.02	2.21	3.12			2.73	3.44	2.04	1.39	3.25	2.99	2.96	2.56	3.34	1.92			1.14	2.85	1.91	2.55	1.62	2.43	2.31	3.05	1.7	3.58			2.3	2.86	2.5	1.76	2.79	3.87	2.11	0.86	3.21	3.14			3.59
	2.64	1.68	2.26	2.95	1.43	2.55	3.11	2.94	2.89	2.81			2.2	3.32	1.46	2.55	2.64	2.51	2.96	3.49	2.79	1.37			3.34	1.88	2.28	2.3	3.19	2.03	2.72	2.28		3.43			2.18	2.98	2.06	2.62	2.85	3.35	2.15	2.45	2.22	1.7			3.21
	1.6				2.99	1.48	2.49	2.26	1.38	1.34			2.06	2.14	3.32	2.99	2.86	1.27	1.86	1.4	1.52	3.37			3.16		3.39	2.79	2.07		1.23	2.32		4.38			1.43	2.54	1.33	1.39	1.84	4.77	1.01	2.69	3.45	2.09			2.27
						2.37	3.09			0.93			1.46	1.66	1.77	3.17		1.87	1.25	1.97	1.17				1.93		2.69	1.75	2.33		1.59	3.28		3.29			1.45	1.8	0.93	0.67	1.99	3.03	1.21	2.98	1.7	2.43			1.59
															1.17			1.26	1.92		1.69				2.39		3.13	1.14	2.8			1.08		3.18			0.88	1.56			1.97	3.13	2.22	2.57		1.59
															2.91				2.06						2.07		1.66	0.61	2.13								0.92				1.51	3.4	1.01	1.74		0.69
																													1.27													2.62		1.99
																																										2.45		1.43
																																										1.79
Spikelets per spike	18	19	18	19	17	17	18	19	17	17	18	0.942424	19	18	19	19	19	21	18	19	20	18	19	0.781101	18	17	19	20	19	19	20	20	18	19	19	0.979831	19	21	19	19	19	19	21	19	19	20	19	0.959917	18
	18	17	18	18	17	18	19	18	17	18			18	18	19	19	20	18	18	20	19	19			19	20	20	21	19	21	18	20	18	20			19	19	20	19	20	18	21	19	18	20			20
	17	19	17	16	16	18	19	19	17	18			20	19	20	20	18	19	19	19	19	18			19	19	20	19	21	17	19	19	19	19			18	19	20	18	20	19	20	19	21	22			18
	17	17	17	16	18	16	18	17	16	19			18	18	19	18	18	18	18	19	19	20			21	20	18	19	20	19	19	19		17			21	19	20	19	19	19	19	18	20	20			19
	18				16	19	19	17	17	18			18	20	20	20	19	18	18	19	20	18			19		20	18	18		19	20		20			20	19	18	19	18	20	19	21	20	19			20
						18	18			18			19	19	19	18		19	18	19	19				19		19	20	19		19	20		19			19	20	19	16	21	16	18	19	20	18			18
															20			19	18		19				18		19	20	20			18		21			19	19			20	18	19	18		18
															18				18						20		20	20	19								19				19	20	20	17		20
																													21													19		21
																																										17		18
																																										20
Spikelets per 1 cm spike	1.63636	1.9	1.89474	1.72727	1.54545	1.54545	1.56522	1.72727	1.54545	1.54545	1.7	0.114176	2.11111	1.8	1.80952	1.72727	1.72727	1.90909	1.71429	1.80952	1.90476	1.89474	1.8	0.0941922	1.89474	1.88889	1.80952	2.22222	2.375	2	2.10526	2	2	1.9	2.10526	0.153256	1.9	2.21053	2.11111	2	1.9	1.40741	2.1	2.71429	1.80952	2	2	0.177141	1.71429
	1.63636	1.61905	1.71429	1.63636	1.7	1.71429	1.72727	1.56522	1.7	1.63636			1.71429	1.71429	1.65217	1.80952	1.90476	1.71429	1.71429	1.81818	1.80952	1.80952			2.23529	2.10526	1.81818	2.21053	2.11111	2.47059	1.89474	2.22222	2	1.81818			1.72727	1.9	1.90476	1.80952	1.81818	1.44	2.1	2.53333	2	1.90476			1.73913
	1.54545	1.72727	1.7	1.68421	1.6	1.89474	1.9	1.9	1.7	1.63636			1.90476	1.72727	2.22222	2.10526	1.8	1.72727	1.80952	1.9	1.72727	1.8			2.375	2	1.90476	2.23529	2.47059	2	2.11111	1.9	2.23529	1.65217			1.89474	1.80952	1.90476	1.89474	1.81818	1.40741	2.10526	2.71429	1.82609	1.91304			1.71429
	1.78947	1.88889	1.7	1.6	1.89474	1.68421	1.71429	1.54545	1.52381	1.72727			1.8	1.71429	2.11111	1.71429	1.71429	1.8	1.8	1.80952	1.80952	2.10526			2.21053	2.66667	1.71429	2.11111	2.10526	2.23529	2	2.11111		1.54545			2.33333	1.72727	2	1.80952	1.80952	1.52	2	1.89474	2.22222	2.10526			1.80952
	2				1.6	2	1.80952	1.7	2	2			1.8	2	1.73913	1.73913	1.80952	2.11765	1.89474	2	2.10526	1.8			2		1.73913	2	2.11765		2.53333	2.5		1.73913			2.10526	2	2.25	2.11111	1.8	1.48148	2.23529	1.90909	1.81818	1.9			1.90476
						1.8	1.63636			2.11765			2.11111	2.11111	2.11111	1.71429		2	2.25	2	2.23529				2.23529		1.9	2.35294	2.11111		2.53333	2		1.80952			2.23529	2.10526	2.375	2.28571	2.1	1.3913	2.25	1.80952	2.22222	1.89474			2.11765
															2.22222			2.23529	1.89474		2				2.11765		1.72727	2.85714	2.10526			2.57143		1.90909			2.23529	2			2	1.5	2	2		2.25
															1.8				2						2.22222		2.10526	3.33333	2.23529								2.53333				2.11111	1.66667	2	1.88889		2.66667
																													2.8													1.58333		2.21053
																																										1.54545		2.25
																																										2
Grains per spike	65	49	39	53	53	50	51	59	54	59	50.5	8.84821	27	43	58	64	57	74	66	65	67	49	53.5	12.9899	55	56	45	44	34	66	53	58	63	46	49	11.9462	37	30	32	38	54	78	51	19	47	37	40.5	12.3323	55
	49	42	52	65	56	61	65	58	39	59			64	53	73	42	52	59	56	57	64	63			47	59	79	59	54	27	55	37	48	76			51	42	49	47	65	81	42	28	41	61			61
	67	60	48	46	46	37	48	42	42	62			58	55	45	34	65	60	56	46	62	45			33	56	39	56	30	51	43	64	38	70			44	51	39	34	44	86	38	19	53	59			71
	45	36	48	58	37	45	57	56	53	55			48	61	31	53	54	46	60	63	54	34			69	42	45	48	63	38	53	48		62			48	46	40	52	50	71	42	45	34	33			62
	42				56	34	49	46	27	33			34	40	60	64	62	26	41	31	27	66			63		68	59	45		25	46		85			32	43	25	28	28	87	16	54	63	37			46
						42	52			22			35	30	39	56		32	32	39	28				44		52	38	48		32	65		65			29	33	18	17	39	64	21	45	37	42			39
															26			31	46		34				50		62	26	54			19		60			14	25			35	61	41	52		29
															54				44						49		32	14	47								20				29	61	12	35		10
																													27													56		35
																																										45		30
																																										42
Grains per 1 cm spike	5.90909	4.9	4.10526	4.81818	4.81818	4.54545	4.43478	5.36364	4.90909	5.36364	4.80909	0.64924	3	4.3	5.52381	5.81818	5.18182	6.72727	6.28571	6.19048	6.38095	5.15789	5.14286	0.996979	5.78947	6.22222	4.28571	4.88889	4.25	6.94737	5.57895	5.8	7	4.6	5.63636	0.833868	3.7	3.15789	3.55556	4	5.4	5.77778	5.1	2.71429	4.47619	3.7	4	0.742402	5.2381
	4.45455	4	4.95238	5.90909	5.6	5.80952	5.90909	5.04348	3.9	5.36364			6.09524	5.04762	6.34783	4	4.95238	5.61905	5.33333	5.18182	6.09524	6			5.52941	6.21053	7.18182	6.21053	6	3.17647	5.78947	4.11111	5.33333	6.90909			4.63636	4.2	4.66667	4.47619	5.90909	6.48	4.2	3.73333	4.55556	5.80952			5.30435
	6.09091	5.45455	4.8	4.84211	4.6	3.89474	4.8	4.2	4.2	5.63636			5.52381	5	5	3.57895	6.5	5.45455	5.33333	4.6	5.63636	4.5			4.125	5.89474	3.71429	6.58824	3.52941	6	4.77778	6.4	4.47059	6.08696			4.63158	4.85714	3.71429	3.57895	4	6.37037	4	2.71429	4.6087	5.13043			6.7619
	4.73684	4	4.8	5.8	3.89474	4.73684	5.42857	5.09091	5.04762	5			4.8	5.80952	3.44444	5.04762	5.14286	4.6	6	6	5.14286	3.57895			7.26316	5.6	4.28571	5.33333	6.63158	4.47059	5.57895	5.33333		5.63636			5.33333	4.18182	4	4.95238	4.7619	5.68	4.42105	4.73684	3.77778	3.47368			5.90476
	4.66667				5.6	3.57895	4.66667	4.6	3.17647	3.66667			3.4	4	5.21739	5.56522	5.90476	3.05882	4.31579	3.26316	2.84211	6.6			6.63158		5.91304	6.55556	5.29412		3.33333	5.75		7.3913			3.36842	4.52632	3.125	3.11111	2.8	6.44444	1.88235	4.90909	5.72727	3.7			4.38095
						4.2	4.72727			2.58824			3.88889	3.33333	4.33333	5.33333		3.36842	4	4.10526	3.29412				5.17647		5.2	4.47059	5.33333		4.26667	6.5		6.19048			3.41176	3.47368	2.25	2.42857	3.9	5.56522	2.625	4.28571	4.11111	4.42105			4.58824
															2.88889			3.64706	4.84211		3.57895				5.88235		5.63636	3.71429	5.68421			2.71429		5.45455			1.64706	2.63158			3.5	5.08333	4.31579	5.77778		3.625
															5.4				4.88889						5.44444		3.36842	2.33333	5.52941								2.66667				3.22222	5.08333	1.2	3.88889		1.33333
																													3.6													4.66667		3.68421
																																										4.09091		3.75
																																										4.2
Grains per spikelet	3.61111	2.57895	2.16667	2.78947	3.11765	2.94118	2.83333	3.10526	3.17647	3.47059	2.875	0.452279	1.42105	2.38889	3.05263	3.36842	3	3.52381	3.66667	3.42105	3.35	2.72222	2.9	0.649304	3.05556	3.29412	2.36842	2.2	1.78947	3.47368	2.65	2.9	3.5	2.42105	2.66667	0.681283	1.94737	1.42857	1.68421	2	2.84211	4.10526	2.42857	1	2.47368	1.85	2	0.574401	3.05556
	2.72222	2.47059	2.88889	3.61111	3.29412	3.38889	3.42105	3.22222	2.29412	3.27778			3.55556	2.94444	3.84211	2.21053	2.6	3.27778	3.11111	2.85	3.36842	3.31579			2.47368	2.95	3.95	2.80952	2.84211	1.28571	3.05556	1.85	2.66667	3.8			2.68421	2.21053	2.45	2.47368	3.25	4.5	2	1.47368	2.27778	3.05			3.05
	3.94118	3.15789	2.82353	2.875	2.875	2.05556	2.52632	2.21053	2.47059	3.44444			2.9	2.89474	2.25	1.7	3.61111	3.15789	2.94737	2.42105	3.26316	2.5			1.73684	2.94737	1.95	2.94737	1.42857	3	2.26316	3.36842	2	3.68421			2.44444	2.68421	1.95	1.88889	2.2	4.52632	1.9	1	2.52381	2.68182			3.94444
	2.64706	2.11765	2.82353	3.625	2.05556	2.8125	3.16667	3.29412	3.3125	2.89474			2.66667	3.38889	1.63158	2.94444	3	2.55556	3.33333	3.31579	2.84211	1.7			3.28571	2.1	2.5	2.52632	3.15	2	2.78947	2.52632		3.64706			2.28571	2.42105	2	2.73684	2.63158	3.73684	2.21053	2.5	1.7	1.65			3.26316
	2.33333				3.5	1.78947	2.57895	2.70588	1.58824	1.83333			1.88889	2	3	3.2	3.26316	1.44444	2.27778	1.63158	1.35	3.66667			3.31579		3.4	3.27778	2.5		1.31579	2.3		4.25			1.6	2.26316	1.38889	1.47368	1.55556	4.35	0.842105	2.57143	3.15	1.94737			2.3
						2.33333	2.88889			1.22222			1.84211	1.57895	2.05263	3.11111		1.68421	1.77778	2.05263	1.47368				2.31579		2.73684	1.9	2.52632		1.68421	3.25		3.42105			1.52632	1.65	0.947368	1.0625	1.85714	4	1.16667	2.36842	1.85	2.33333			2.16667
															1.3			1.63158	2.55556		1.78947				2.77778		3.26316	1.3	2.7			1.05556		2.85714			0.736842	1.31579			1.75	3.38889	2.15789	2.88889		1.61111
															3				2.44444						2.45		1.6	0.7	2.47368								1.05263				1.52632	3.05	0.6	2.05882		0.5
																													1.28571													2.94737		1.66667
																																										2.64706		1.66667
																																										2.1
Grain yield per spike [g]	2.35625	1.76449	1.42506	1.93715	1.80306	1.902	1.9839	2.10689	1.9818	1.97532	1.90104	0.255734	0.92178	1.72602	2.12048	2.21248	1.93629	2.6973	2.30406	2.4115	2.37247	1.51361	1.8333	0.481985	1.78585	2.002	1.6704	1.50172	1.1917	2.3463	1.9557	2.08394	2.1609	1.7848	1.75472	0.408313	1.37455	1.221	1.24128	1.38624	2.14434	2.90316	1.90944	0.71193	1.85462	1.48481	1.55015	0.432503	1.97395
	1.77625	1.51242	1.90008	2.37575	1.90512	2.32044	2.5285	2.07118	1.4313	1.97532			2.18496	2.12742	2.66888	1.45194	1.76644	2.15055	1.95496	2.1147	2.26624	1.94607			1.52609	2.10925	2.93248	2.01367	1.8927	0.95985	2.0295	1.32941	1.6464	2.9488			1.89465	1.7094	1.90071	1.71456	2.58115	3.01482	1.57248	1.04916	1.61786	2.44793			2.18929
	2.42875	2.1606	1.75392	1.6813	1.56492	1.40748	1.8672	1.49982	1.5414	2.07576			1.98012	2.2077	1.6452	1.17538	2.20805	2.187	1.95496	1.7066	2.19542	1.39005			1.07151	2.002	1.44768	1.91128	1.0515	1.81305	1.5867	2.29952	1.3034	2.716			1.6346	2.0757	1.51281	1.24032	1.74724	3.20092	1.42272	0.71193	2.09138	2.36767			2.54819
	1.63125	1.29636	1.75392	2.1199	1.25874	1.7118	2.2173	1.99976	1.9451	1.8414			1.63872	2.44854	1.13336	1.83221	1.83438	1.6767	2.0946	2.3373	1.91214	1.05026			2.24043	1.5015	1.6704	1.63824	2.20815	1.3509	1.9557	1.72464		2.4056			1.7832	1.8722	1.5516	1.89696	1.9855	2.64262	1.57248	1.68615	1.34164	1.32429			2.22518
	1.5225				1.90512	1.29336	1.9061	1.64266	0.9909	1.10484			1.16076	1.6056	2.1936	2.21248	2.10614	0.9477	1.43131	1.1501	0.95607	2.03874			2.04561		2.52416	2.01367	1.57725		0.9225	1.65278		3.298			1.1888	1.7501	0.96975	1.02144	1.11188	3.23814	0.59904	2.02338	2.48598	1.48481			1.65094
						1.59768	2.0228			0.73656			1.1949	1.2042	1.42584	1.93592		1.1664	1.11712	1.4469	0.99148				1.42868		1.93024	1.29694	1.6824		1.1808	2.33545		2.522			1.07735	1.3431	0.69822	0.62016	1.54869	2.38208	0.78624	1.68615	1.46002	1.68546			1.39971
															0.95056			1.12995	1.60586		1.20394				1.6235		2.30144	0.88738	1.8927			0.68267		2.328			0.5201	1.0175			1.38985	2.27042	1.53504	1.94844		1.16377
															1.97424				1.53604						1.59103		1.18784	0.47782	1.64735								0.743				1.15159	2.27042	0.44928	1.31145		0.4013
																													0.94635													2.08432		1.31145
																																										1.6749		1.1241
																																										1.56324
Grain yield per plant [g]	11.7812	7.05796	5.70024	7.7486	9.0153	11.412	11.9034	10.5344	9.909	11.8519	8.76183	2.21968	5.53068	10.3561	16.9638	13.2749	9.68145	18.8811	18.4325	14.469	16.6073	7.56805	10.9933	3.31182	14.2868	8.008	13.3632	12.0138	10.7253	9.3852	11.7342	14.5876	6.4827	12.4936	12.1247	4.50124	10.9964	8.547	7.44768	8.31744	17.1547	31.9348	15.2755	7.1193	11.1277	11.8785	11.241	3.878	11.8437
	8.88125	6.04968	7.60032	9.503	9.5256	13.9226	15.171	10.3559	7.1565	11.8519			13.1098	12.7645	21.351	8.71164	8.8322	15.0539	15.6397	12.6882	15.8637	9.73035			12.2087	8.437	23.4598	16.1094	17.0343	3.8394	12.177	9.30587	4.9392	20.6416			15.1572	11.9658	11.4043	10.2874	20.6492	33.163	12.5798	10.4916	9.70716	19.5834			13.1357
	12.1438	8.6424	7.01568	6.7252	7.8246	8.44488	11.2032	7.4991	7.707	12.4546			11.8807	13.2462	13.1616	7.05228	11.0402	15.309	15.6397	10.2396	15.3679	6.95025			8.57208	8.008	11.5814	15.2902	9.4635	7.2522	9.5202	16.0966	3.9102	19.012			13.0768	14.5299	9.07686	7.44192	13.9779	35.2101	11.3818	7.1193	12.5483	18.9414			15.2891
	8.15625	5.18544	7.01568	8.4796	6.2937	10.2708	13.3038	9.9988	9.7255	11.0484			9.83232	14.6912	9.06688	10.9933	9.1719	11.7369	16.7568	14.0238	13.385	5.2513			17.9234	6.006	13.3632	13.1059	19.8733	5.4036	11.7342	12.0725		16.8392			14.2656	13.1054	9.3096	11.3818	15.884	29.0688	12.5798	16.8615	8.04984	10.5943			13.3511
	7.6125				9.5256	7.76016	11.4366	8.2133	4.9545	6.62904			6.96456	9.6336	17.5488	13.2749	10.5307	6.6339	11.4505	6.9006	6.69249	10.1937			16.3649		20.1933	16.1094	14.1952		5.535	11.5695		23.086			9.5104	12.2507	5.8185	6.12864	8.89504	35.6195	4.79232	20.2338	14.9159	11.8785			9.90564
						9.58608	12.1368			4.41936			7.1694	7.2252	11.4067	11.6155		8.1648	8.93696	8.6814	6.94036				11.4294		15.4419	10.3755	15.1416		7.0848	16.3481		17.654			8.6188	9.4017	4.18932	3.72096	12.3895	26.2029	6.28992	16.8615	8.76012	13.4837			8.39826
															7.60448			7.90965	12.8469		8.42758				12.988		18.4115	7.09904	17.0343			4.77869		16.296			4.1608	7.1225			11.1188	24.9746	12.2803	19.4844		9.31016
															15.7939				12.2883						12.7282		9.50272	3.82256	14.8261								5.944				9.21272	24.9746	3.59424	13.1145		3.2104
																													8.51715													22.9275		13.1145
																																										18.4239		11.241
																																										17.1956
[truncated: 119 more columns]
